# Supplementary material for: Genetic colocalization atlas points to common regulatory sites and genes for hematopoietic traits and hematopoietic contributions to disease phenotypes
Source: BMC Med Genomics. 2020 Jun 29;13:89. doi: 10.1186/s12920-020-00742-9 (PMC7325014; doi:10.1186/s12920-020-00742-9)
Supplement: Supplementary file 1 — Additional file 1: Table S1. Genome wide association study summary statistics used in our analysis. The trait(s) queried are shown, along with study Pubmed identification number (PMID). UK Biobank studies can be found using the link provided. Total European sample sizes, including cases and controls where appropriate, are shown for each study. PMIDs for data downloaded from the NHGRI-EBI GWAS Catalog can be found at the bottom of this table. Table S2. Traits and SNPs identified by colocalization analysis [5] of 34 hematopoietic traits. All identified sites are shown in this table. Candidate SNPs are indicated as chr:pos. The posterior probability of colocalization, regional (genomic) probability of colocalization, and posterior probability explained at each locus are indicated. Table S3. Traits and SNPs identified by colocalization analysis [5] of 17 hematopoietic traits with genetic correlation (rg) < 0.8. All identified sites are shown in this table. Candidate SNPs are indicated as chr:pos. The posterior probability of colocalization, regional (genomic) probability of colocalization, and posterior probability explained at each locus are indicated. Table S4. ‘Hematopoietic stem cell’ sites at which white blood cell (wbc), red blood cell (rbc), and platelet (plt) counts colocalize. Sites were specified by chromosome and position. The rsID(s) associated with each site are shown. Gene symbols for the nearest gene, all eQTLs, all eQTLs in whole blood, and all sQTLs (sQTLseekeR and Altrans methods) are shown in the indicated columns related to the indicated SNP (rsID) and any SNPs in high linkage disequilibrium (r2 > 0.9). Table S5. ‘RBC trait only’ sites at which only the indicated red blood cell traits colocalized, excluding platelet or white blood cell traits. Gene symbols for the nearest gene, all eQTLs, all eQTLs in whole blood, and all sQTLs (sQTLseekeR and Altrans methods) are shown in the indicated columns related to the indicated SNP (rsID) and any SNPs in high [file 12920_2020_742_MOESM1_ESM.xlsx]

## Sheet: Table S1
Trait(s)	Citation (Link or PMID(s))	Total sample size	Cases	Controls
T2D	30297969	898130	74124	824006
UKBB_MI, UKBB_chol, UKBB_chf, UKBB_sbp, UKBB_brca, LungCa, SkinCa, OvCa, UtEndometCa, ProstateCa, TesticCa, Lymphoma, CLL, ThyroidCa	http://www.nealelab.is/blog/2017/7/19/rapid-gwas-of-thousands-of-phenotypes-for-337000-samples-in-the-uk-biobank	337000
WHRadjBMI	25673412	224459
crohns, uc, ibd	28067908	59957	25042	34915
Bipolar	31043756	198882	29764	169118
CAD	29212778	547261	122733	424528
Asthma	29273806	127669	19954	107715
Migraine	27322543	375752	59674	316078
HDL, LDL, TC, TG	24097068	188577
BMI	30124842	681275
SCZ	25056061	150064	36989	113075
Breast Cancer	29059683	228951	122977	105974
AlzD	30617256	455258	71880	383378
DepAffect, Worry, NagelNeuroticism	29942085	449484
DepSx	27898078	161460
Eczema	26482879	103066	18900	84166
baso, baso_neut_sum, baso_p_gran, baso_p, eo_p_gran, eo_p, gran, gran_p_myeloid_wbc, hct, hgb, hlr, hlr_p, irf, lymph, lymph_p, mchc, mch, mcv, mono, mono_p, mpv, myeloid_wbc, neut_eo_sum, neut, neut_p_gran, neut_p, pct, pdw, plt, rbc, rdw, ret, ret_p, wbc	27863252	173480
NHGRI-EBI GWAS Catalog v1.0 (https://www.ebi.ac.uk/gwas/docs/file-downloads)	15761122,16252231,16648850,17052657,17053108,17068223,17158188,17293876,17362836,17395743,17401363,17401366,17434096,17434869,17435756,17447842,17460697,17463246,17463248,17463249,17474819,17478679,17486107,17522711,17529967,17529973,17529974,17553421,17554260,17554261,17554300,17558408,17603472,17603485,17611496,17618283,17618284,17632509,17632545,17634447,17634449,17637780,17653210,17658951,176…

## Sheet: Table S2
Traits	Posterior Probability	Regional Probability	Candidate SNP	Posterior explained by SNP
hlr, hlr_p, rdw, ret, ret_p	0.9274	0.9804	1:2166809	0.3984
pct, plt	0.9795	0.9999	1:2146165	0.9119
hlr, hlr_p, rdw, ret, ret_p	0.9271	0.9804	1:2166809	0.3984
pct, plt	0.9795	0.9999	1:2146165	0.9119
baso_neut_sum, gran, myeloid_wbc, neut_eo_sum, neut, wbc	0.9474	0.9638	1:2865611	1
baso_neut_sum, gran, myeloid_wbc, neut_eo_sum, neut, wbc	0.9477	0.9638	1:2865611	1
hct, hgb, rbc	0.8633	0.9346	1:3318769	0.3569
eo_p_gran, eo_p, neut_p_gran	0.8172	0.8671	1:3739045	0.7607
eo_p_gran, eo_p, neut_p_gran	0.8173	0.8671	1:3739045	0.7607
eo_p_gran, eo_p, lymph, neut_p_gran	0.965	1	1:8504421	0.8449
baso_neut_sum, gran, mono, myeloid_wbc, neut_eo_sum, neut, pct, plt, wbc	0.8961	0.9834	1:8738547	1
eo_p_gran, eo_p, lymph, neut_p_gran	0.9649	1	1:8504421	0.8449
baso_neut_sum, gran, mono, myeloid_wbc, neut_eo_sum, neut, pct, plt, wbc	0.8946	0.9834	1:8738547	1
eo_p_gran, eo_p, lymph, neut_p_gran	0.8678	1	1:8699047	0.2104
gran_p_myeloid_wbc, mono, mono_p	0.9998	0.9999	1:9241839	1
baso_neut_sum, gran, myeloid_wbc, neut_eo_sum, neut, wbc	0.8968	0.9591	1:9207827	0.8413
eo_p_gran, eo_p, neut_p_gran	0.9431	1	1:9336748	0.2613
eo_p_gran, eo_p, neut_p_gran	0.9431	1	1:9336748	0.2613
baso_neut_sum, gran, myeloid_wbc, neut_eo_sum, neut, wbc	0.9116	0.9594	1:9207827	0.8466
gran_p_myeloid_wbc, mono, mono_p	0.9997	0.9999	1:9241839	1
eo_p_gran, eo_p, neut_p_gran	0.9431	1	1:9336748	0.2613
baso_neut_sum, gran, myeloid_wbc, neut_eo_sum, neut, wbc	0.9119	0.9594	1:9207827	0.8466
gran_p_myeloid_wbc, mono, mono_p	0.9997	0.9999	1:9241839	1
eo_p_gran, eo_p, neut_p_gran	0.8588	0.9705	1:9711674	0.1943
hct, hgb, rbc	0.9121	0.9499	1:9938522	0.3654
mono, mpv	0.7409	0.9991	1:10271688	0.998
pct, plt	0.9749	1	1:12033512	0.2829
eo_p_gran, eo_p, neut_p_gran	0.8379	0.8969	1:12099345	0.9998
mch, mcv	0.9541	0.9995	1:11904076	0.7358
pct, plt	0.9749	1	1:12033512	0.2829
eo_p_gran, eo_p, neut_p_gran	0.8376	0.8969	1:12099345	0.9998
mch, mcv	0.9541	0.9995	1:11904076	0.7358
pct, plt	0.9749	1	1:12033512	0.2829
eo_p_gran, eo_p, neut_p_gran	1	1	1:12175658	1
pct, plt	0.9749	1	1:12033512	0.2829
eo_p_gran, eo_p, neut_p_gran	1	1	1:12175658	1
pct, plt	0.9749	1	1:12033512	0.2829
eo_p_gran, eo_p, neut_p_gran	1	1	1:12175658	1
hct, hgb	0.9958	0.9991	1:16370178	0.9928
baso, baso_p_gran, baso_p	0.9706	0.9979	1:17652294	0.6604
baso_neut_sum, gran, myeloid_wbc, neut_eo_sum, neut, wbc	0.7217	0.8035	1:19557713	0.9995
hct, hgb, mch, mcv	0.7841	0.8442	1:19563857	1
hlr, hlr_p, ret, ret_p	0.8503	0.8908	1:19771435	0.999
lymph_p, mcv	0.8764	0.9831	1:20916238	0.3387
hlr, hlr_p, irf, ret, ret_p	0.8964	0.9519	1:21999320	0.4159
mch, mcv, rbc	0.8372	0.8866	1:22078385	0.5768
hlr, hlr_p, irf, ret, ret_p	0.8964	0.9519	1:21999320	0.4159
mch, mcv, rbc	0.8373	0.8866	1:22078385	0.5768
baso_neut_sum, gran, lymph_p, myeloid_wbc, neut_eo_sum, neut, neut_p, wbc	0.782	0.8469	1:22686196	1
hlr, hlr_p, irf, ret_p	0.9465	1	1:24042811	0.9207
hlr, hlr_p, irf, ret_p	0.9465	1	1:24042811	0.9207
mch, mcv	0.9897	0.9963	1:23863699	0.991
irf, rdw	0.8674	1	1:25732087	0.6282
hlr, hlr_p	0.9347	0.9897	1:25584976	0.367
irf, rdw	0.8655	1	1:25732087	0.6279
hlr, hlr_p	0.9341	0.9897	1:25584976	0.3665
irf, rdw	0.8604	1	1:25732087	0.6272
irf, rdw	0.8587	1	1:25732087	0.6272
irf, rdw	0.8587	1	1:25732087	0.6272
irf, rdw	0.8587	1	1:25732087	0.6272
irf, rdw	0.8587	1	1:25732087	0.6272
irf, rdw	0.8588	1	1:25732087	0.6272
irf, rdw	0.8588	1	1:25732087	0.6272
mchc, mcv, pct	0.9915	1	1:25689406	0.7655
pdw, plt	0.9878	1	1:25736369	0.5919
irf, rdw	0.8588	1	1:25732087	0.6272
hlr, hlr_p, ret, ret_p	0.8471	0.9882	1:25833508	0.952
lymph, wbc	0.8418	0.867	1:26035523	0.5227
baso_neut_sum, gran, myeloid_wbc, neut_eo_sum, neut	0.9571	0.9677	1:26474439	1
mch, mcv	0.7867	0.907	1:26849973	0.0678
baso_neut_sum, gran, myeloid_wbc, neut_eo_sum, neut	0.9573	0.9677	1:26474439	1
mch, mcv	0.8525	0.9529	1:26871200	0.221
baso_neut_sum, gran, myeloid_wbc, neut_eo_sum, neut	0.9573	0.9677	1:26474439	1
mch, mcv	0.8434	0.9515	1:26871200	0.216
mch, mcv	0.8437	0.9515	1:26871200	0.216
mch, mcv	0.8532	0.953	1:26871200	0.2208
mch, mcv	0.9327	0.9668	1:26871200	0.2931
mch, mcv	0.9312	0.9635	1:26872832	0.3444
baso_neut_sum, gran, myeloid_wbc, neut_eo_sum, neut, pct, plt, wbc	0.8858	0.9465	1:28186506	0.998
mpv, plt	0.8936	0.9577	1:29199999	0.102
hct, hgb, rbc	0.8368	0.9206	1:29254052	0.5619
pct, plt	1	1	1:31241886	1
baso_neut_sum, gran, myeloid_wbc, neut_eo_sum, neut, wbc	0.9669	0.9995	1:31242991	0.9996
gran_p_myeloid_wbc, mono_p	0.7002	0.7197	1:31387888	0.8998
gran_p_myeloid_wbc, mono_p	0.9729	0.9991	1:35800698	0.1479
baso_neut_sum, eo_p_gran, gran, gran_p_myeloid_wbc, lymph_p, mono_p, myeloid_wbc, neut_eo_sum, neut, neut_p_gran, neut_p, wbc	0.9117	0.9448	1:36943916	1
hlr, hlr_p, ret, ret_p	0.9865	0.9943	1:36773405	0.9991
baso_neut_sum, eo_p_gran, gran, gran_p_myeloid_wbc, lymph_p, mono_p, myeloid_wbc, neut_eo_sum, neut, neut_p_gran, neut_p, wbc	0.9117	0.9448	1:36943916	1
hlr, hlr_p, ret, ret_p	0.9865	0.9943	1:36773405	0.9991
pct, plt	0.8368	0.8558	1:37707419	0.7491
mch, mcv	0.8236	0.8341	1:38600763	0.9973
mch, mcv, rdw	0.8718	0.9943	1:39950003	0.9696
eo_p_gran, eo_p, neut_p_gran	0.7018	0.7486	1:39939444	0.9886
baso, baso_p_gran, baso_p	0.7092	0.774	1:42358876	0.6328
eo_p_gran, eo_p, neut_p_gran	0.846	0.882	1:43322704	0.9956
mch, mcv	0.9153	0.923	1:43579384	0.999
eo_p_gran, eo_p, neut_p_gran	0.846	0.882	1:43322704	0.9956
mch, mcv	0.9153	0.923	1:43579384	0.999
hct, hgb	0.8799	0.9991	1:43949718	0.2415
pct, plt	0.9793	0.9993	1:43804340	0.6944
mch, mcv	0.8935	0.9248	1:43720606	0.417
pct, plt	0.9534	1	1:45847562	0.8497
baso_neut_sum, gran, hct, hgb, mono, myeloid_wbc, neut_eo_sum, neut, rbc, ret, ret_p, wbc	0.7741	0.9239	1:46090214	0.7437
pct, plt	0.9534	1	1:45847562	0.8497
baso_neut_sum, gran, hct, hgb, mono, myeloid_wbc, neut_eo_sum, neut, rbc, ret, ret_p, wbc	0.7622	0.9252	1:46090214	0.6653
pct, plt	0.9534	1	1:45847562	0.8497
pct, plt	0.9534	1	1:45847562	0.8497
irf, mpv	0.9834	1	1:45810865	0.9862
pct, plt	0.9598	1	1:45847562	0.8545
irf, mpv	0.9342	1	1:45838475	1
pct, plt	0.9977	1	1:46276838	0.9997
pdw, plt	0.9824	0.9998	1:46609736	0.9616
hlr, hlr_p, ret, ret_p	0.8624	0.8975	1:47774697	0.9998
lymph_p, neut_p	0.9475	0.9578	1:51801735	0.6938
mono, mono_p	0.7235	0.9864	1:53212978	0.1323
baso_p_gran, baso_p	0.8692	0.9177	1:54880458	0.1716
mch, mcv	0.7315	0.7816	1:54663157	0.9087
hlr_p, ret_p	0.9926	1	1:56292340	0.9368
hlr, hlr_p, irf, mono, rdw, ret, ret_p, wbc	0.9799	0.9951	1:56715908	1
hlr, hlr_p, irf, mono, rdw, ret, ret_p, wbc	0.98	0.9951	1:56715908	1
hlr, hlr_p, irf, mono, rdw, ret, ret_p, wbc	0.9818	0.9951	1:56715908	1
irf, mono	0.8269	0.9603	1:56755563	0.1763
mch, mcv	0.8391	0.8664	1:63177539	0.333
eo_p_gran, eo_p, neut_p_gran	0.9987	1	1:65423447	0.9998
eo_p_gran, eo_p, neut_p_gran	0.9866	1	1:65423447	0.9003
eo_p_gran, eo_p, neut_p_gran	0.9866	1	1:65423447	0.9003
eo_p_gran, eo_p, neut_p_gran	0.9866	1	1:65423447	0.9003
baso_neut_sum, gran, myeloid_wbc, neut_eo_sum, neut, wbc	0.787	0.8359	1:65740103	1
lymph_p, neut_p	0.8078	0.9999	1:67418027	0.1659
lymph_p, neut_p	0.8078	0.9999	1:67418027	0.1659
lymph_p, neut_p	0.8078	0.9999	1:67418027	0.1659
eo_p_gran, eo_p, neut_p_gran	0.7198	0.8049	1:77819146	0.3315
hct, hgb, rbc	0.9368	0.9691	1:79188011	0.9331
eo_p_gran, eo_p, neut_p_gran	0.8904	1	1:87752000	0.149
eo_p_gran, eo_p, neut_p_gran	0.8904	1	1:87752000	0.149
pct, plt	0.969	0.9997	1:88102437	0.2152
gran_p_myeloid_wbc, lymph_p, mono, mono_p, myeloid_wbc, rdw	0.7249	0.8014	1:92185351	1
baso_neut_sum, gran, neut_eo_sum, neut, neut_p, pct	0.816	0.94	1:92226041	0.7728
eo_p_gran, eo_p, neut_p_gran	0.9441	0.9997	1:91980447	0.2455
baso_neut_sum, gran, neut_eo_sum, neut, neut_p	0.9936	0.9989	1:92510451	0.9984
hlr, hlr_p, ret, ret_p	0.748	0.8158	1:92975865	0.947
pct, plt	0.9126	0.9266	1:92829941	0.9464
hlr, hlr_p, ret, ret_p	0.7364	0.8107	1:92975865	0.925
gran_p_myeloid_wbc, lymph, lymph_p, mono, mono_p, myeloid_wbc, rdw, wbc	0.7516	0.842	1:92753336	1
hlr, hlr_p, ret, ret_p	0.7382	0.8113	1:92975865	0.926
hlr, hlr_p, ret, ret_p	0.7363	0.8113	1:92975865	0.926
mch, mcv	0.939	0.9472	1:93247412	0.9578
baso_neut_sum, gran, neut_eo_sum, neut, neut_p	0.9909	0.9989	1:93427987	0.8995
pct, plt	0.9975	0.9999	1:93435677	0.6638
mch, mcv	0.9405	0.9479	1:93247412	0.9759
gran_p_myeloid_wbc, lymph_p, mono, mono_p, myeloid_wbc	0.9622	0.9727	1:93489414	1
pct, plt	0.7783	0.8228	1:94860629	0.7748
gran_p_myeloid_wbc, mono_p	0.9336	0.9935	1:101046092	0.0981
eo_p_gran, eo_p, neut_p_gran	0.8574	0.9996	1:101328083	0.3779
gran_p_myeloid_wbc, mono_p	0.9339	0.9935	1:101046092	0.0981
eo_p_gran, eo_p, neut_p_gran	0.9964	1	1:101643837	1
gran_p_myeloid_wbc, mono_p	0.8738	0.8973	1:101729586	0.5072
hlr, hlr_p, ret, ret_p	0.7864	0.8488	1:101437413	0.9944
eo_p_gran, eo_p, neut_p_gran	0.9964	1	1:101643837	1
gran_p_myeloid_wbc, mono_p	0.8739	0.8974	1:101729586	0.5072
hlr, hlr_p, ret, ret_p	0.7873	0.8488	1:101437413	0.9944
eo_p_gran, eo_p, neut_p_gran	0.9964	1	1:101643837	1
gran_p_myeloid_wbc, mono_p	0.874	0.8974	1:101729586	0.5072
hlr, hlr_p, ret, ret_p	0.7874	0.8488	1:101437413	0.9944
eo_p_gran, eo_p, neut_p_gran	0.9964	1	1:101643837	1
gran_p_myeloid_wbc, mono_p	0.874	0.8974	1:101729586	0.5072
hlr, hlr_p, ret, ret_p	0.7874	0.8488	1:101437413	0.9944
eo_p_gran, eo_p, neut_p_gran	0.9964	1	1:101643837	1
gran_p_myeloid_wbc, mono_p	0.8743	0.8974	1:101729586	0.5072
hlr, hlr_p, ret, ret_p	0.7865	0.8488	1:101437413	0.9944
eo_p_gran, eo_p, neut_p_gran	0.9964	1	1:101643837	1
gran_p_myeloid_wbc, mono_p	0.8747	0.8974	1:101729586	0.5072
eo_p_gran, eo_p, neut_p_gran	0.9964	1	1:101643837	1
gran_p_myeloid_wbc, mono_p	0.8747	0.8974	1:101729586	0.5072
eo_p_gran, eo_p, neut_p_gran	0.9964	1	1:101643837	1
gran_p_myeloid_wbc, mono_p	0.8746	0.8974	1:101729586	0.5072
eo_p_gran, eo_p, neut_p_gran	0.9964	1	1:101643837	1
gran_p_myeloid_wbc, mono_p	0.8743	0.8974	1:101729586	0.5072
hlr, hlr_p, ret, ret_p	0.7407	0.7873	1:108866731	0.995
hlr, hlr_p, ret, ret_p	0.741	0.7873	1:108866731	0.995
baso, baso_p_gran, baso_p	0.7719	0.8221	1:110692946	0.994
hlr, hlr_p, ret, ret_p	0.719	0.7843	1:113032822	0.9938
mpv, pdw	0.9977	0.9991	1:115130508	0.9968
mpv, pdw	0.9978	0.9991	1:115130508	0.9968
mchc, mch, mcv	0.982	0.9963	1:118153977	0.9153
mchc, mch, mcv	0.982	0.9963	1:118153977	0.9153
mchc, mch, mcv	0.982	0.9963	1:118153977	0.9153
mchc, mch, mcv	0.982	0.9963	1:118153977	0.9153
mchc, mch, mcv	0.9819	0.9963	1:118153977	0.9153
hct, hgb	0.8666	0.9031	1:120191044	0.4765
eo_p_gran, eo_p, gran_p_myeloid_wbc, mono, mono_p, mpv, neut_p_gran	0.9408	0.9739	1:150544640	0.7686
lymph, lymph_p, neut_p	0.8318	0.9982	1:150571730	0.2918
hlr, hlr_p, ret, ret_p	0.9823	0.9969	1:150558293	0.9283
baso_neut_sum, gran, myeloid_wbc, neut_eo_sum, neut	0.9412	0.9626	1:150103261	0.9939
pct, plt	0.752	1	1:150447462	0.0736
eo_p_gran, eo_p, gran_p_myeloid_wbc, mono, mono_p, mpv, neut_p_gran	0.9632	0.9939	1:150595537	0.6767
pct, plt	0.7693	1	1:150447462	0.0728
eo_p_gran, eo_p, gran_p_myeloid_wbc, mono, mono_p, mpv, neut_p_gran	0.9631	0.9939	1:150595537	0.6767
pct, plt	0.7849	1	1:150447462	0.077
eo_p_gran, eo_p, gran_p_myeloid_wbc, mono, mono_p, mpv, neut_p_gran	0.9631	0.9939	1:150595537	0.6767
pct, plt	0.8006	1	1:150447462	0.0818
eo_p_gran, eo_p, gran_p_myeloid_wbc, mono, mono_p, mpv, neut_p_gran	0.9629	0.9939	1:150595537	0.6767
eo_p_gran, eo_p, gran_p_myeloid_wbc, mono, mono_p, mpv, neut_p_gran	0.9626	0.9939	1:150595537	0.6767
pct, plt	0.9865	0.9999	1:150608653	0.5222
hlr, hlr_p, ret, ret_p	0.8269	0.8765	1:153173016	0.9983
gran_p_myeloid_wbc, mono, mono_p	0.8618	0.984	1:153339782	0.8588
baso_p_gran, baso_p	0.8914	0.9116	1:153331849	0.5202
pct, plt	0.7524	0.7964	1:154157848	0.9733
pct, plt	0.7548	0.7992	1:154157848	0.979
hct, hgb	0.7066	0.742	1:154380225	0.6708
pct, plt	0.7569	0.8002	1:154157848	0.9815
pct, plt	0.7646	0.8062	1:154157848	0.994
mpv, pdw	0.8739	0.9933	1:154141908	0.153
hlr, hlr_p, ret, ret_p	0.978	0.9857	1:154544990	1
mch, mcv	0.9829	0.9991	1:154291255	0.6137
hlr, hlr_p, ret, ret_p	0.9996	1	1:155271433	1
hct, hgb, rbc	0.9991	1	1:155178782	0.9999
eo_p_gran, eo_p, neut_p_gran	0.904	0.9459	1:154994750	0.3567
hlr, hlr_p, ret, ret_p	0.9972	1	1:155271433	0.9993
hct, hgb, rbc	0.9991	1	1:155178782	0.9999
hlr, hlr_p, ret, ret_p	0.9972	1	1:155271433	0.9993
hct, hgb, rbc	0.9991	1	1:155178782	0.9999
eo_p_gran, eo_p, neut_p_gran	0.8451	0.8843	1:156190363	0.9855
lymph, lymph_p, neut_p	0.7735	0.8376	1:156467530	0.4726
pct, plt	0.9512	1	1:156468243	0.1011
mpv, pdw	0.9824	0.9921	1:156869714	0.9362
lymph, lymph_p, neut_p	0.7785	0.8408	1:156467530	0.4838
pct, plt	0.9535	1	1:156468243	0.1094
hct, hgb, rbc	0.8186	0.8829	1:156898158	0.9597
hct, hgb, rbc	0.7939	0.8778	1:156898158	0.9562
mpv, pdw	0.9719	0.9921	1:156869714	0.9362
hct, hgb, rbc	0.7489	0.8694	1:156898158	0.9494
mpv, pdw	0.9719	0.9921	1:156869714	0.9362
hct, hgb, rbc	0.7484	0.8693	1:156898158	0.9494
pct, plt	0.8992	0.9987	1:156776717	0.0906
mpv, pdw	0.9719	0.9921	1:156869714	0.9362
hct, hgb, rbc	0.7484	0.8693	1:156898158	0.9494
pct, plt	0.8992	0.9987	1:156776717	0.0906
lymph, lymph_p	0.8829	0.9999	1:158582838	0.1831
mch, mcv	0.8696	1	1:158580887	0.095
lymph, lymph_p	0.8829	0.9999	1:158582838	0.1831
mch, mcv	0.869	1	1:158580887	0.095
lymph, lymph_p	0.8829	0.9999	1:158582838	0.1831
mch, mcv	0.869	1	1:158580887	0.095
lymph, lymph_p	0.8829	0.9999	1:158582838	0.1831
mch, mcv	0.869	1	1:158580887	0.095
lymph, lymph_p	0.8829	0.9999	1:158582838	0.1831
mch, mcv	0.869	1	1:158580887	0.095
baso, baso_p_gran, baso_p, mono, mono_p	0.9991	0.9995	1:159175354	1
pct, plt	0.8675	0.8789	1:159295835	0.9786
baso, baso_p_gran, baso_p, mono, mono_p	0.9991	0.9995	1:159175354	1
pct, plt	0.8675	0.8789	1:159295835	0.9786
baso, baso_p_gran, baso_p, mono, mono_p	0.9991	0.9995	1:159175354	1
pct, plt	0.8675	0.8789	1:159295835	0.9786
baso, baso_p_gran, baso_p, mono, mono_p	0.9991	0.9995	1:159175354	1
pct, plt	0.8675	0.8789	1:159295835	0.9786
baso, baso_p_gran, baso_p, mono, mono_p	0.9991	0.9995	1:159175354	1
pct, plt	0.8707	0.8812	1:159295835	0.9788
pct, plt	0.8679	0.8806	1:159295835	0.9205
mpv, pdw	0.9738	0.9999	1:159892088	0.8841
mpv, pdw	0.9738	0.9999	1:159892088	0.8841
gran_p_myeloid_wbc, mono, mono_p	0.9408	0.9999	1:161014478	0.2685
lymph, lymph_p	0.9456	0.9993	1:160794497	0.1174
gran_p_myeloid_wbc, mono, mono_p	0.9408	0.9999	1:161014478	0.2685
lymph, lymph_p	0.9456	0.9993	1:160794497	0.1174
lymph, lymph_p	0.9459	0.9993	1:160794497	0.1174
gran_p_myeloid_wbc, mono	0.9767	0.9998	1:161014478	0.1853
gran_p_myeloid_wbc, mono	0.9767	0.9998	1:161014478	0.1853
baso, baso_p_gran, baso_p, mono, mpv	0.8943	0.962	1:161599779	1
hct, hgb	0.8709	1	1:161623025	0.2091
gran_p_myeloid_wbc, mono_p	0.9909	0.9999	1:161641893	0.6583
baso, baso_p_gran, baso_p, mono, mpv	0.9011	0.962	1:161599779	1
hct, hgb	0.8709	1	1:161623025	0.2091
gran_p_myeloid_wbc, mono_p	0.9908	0.9999	1:161641893	0.6583
baso, baso_p_gran, baso_p, mono, mpv	0.8958	0.962	1:161599779	1
hct, hgb	0.8709	1	1:161623025	0.2091
gran_p_myeloid_wbc, mono_p	0.9907	0.9999	1:161641893	0.6582
baso, baso_p_gran, baso_p, mono, mpv	0.8975	0.962	1:161599779	1
hct, hgb	0.8708	1	1:161623025	0.2091
gran_p_myeloid_wbc, mono_p	0.9907	0.9999	1:161641893	0.6582
baso, baso_p_gran, baso_p, mono, mpv	0.9098	0.962	1:161599779	1
hct, hgb	0.8708	1	1:161623025	0.2091
gran_p_myeloid_wbc, mono_p	0.9907	0.9999	1:161641893	0.6582
gran_p_myeloid_wbc, mono, mono_p	0.9564	0.9948	1:162225145	0.2634
pdw, plt	0.9936	1	1:171829971	0.4764
baso_neut_sum, gran, myeloid_wbc, neut_eo_sum, neut, wbc	0.8934	0.9201	1:171772355	0.9993
mpv, pdw, plt	0.9217	1	1:171949750	0.4532
baso_neut_sum, gran, myeloid_wbc, neut_eo_sum, neut, wbc	0.8952	0.9201	1:171772355	0.9993
mpv, pdw, plt	0.9217	1	1:171949750	0.4532
baso_neut_sum, gran, myeloid_wbc, neut_eo_sum, neut, wbc	0.8967	0.9201	1:171772355	0.9995
hct, hgb	0.9223	0.9997	1:172138932	0.0955
mpv, pdw, plt	0.9217	1	1:171949750	0.4532
baso_neut_sum, gran, myeloid_wbc, neut_eo_sum, neut, wbc	0.8967	0.9201	1:171772355	0.9995
hct, hgb, rbc	0.7307	0.9983	1:172138932	0.1304
mpv, pdw, plt	0.9217	1	1:171949750	0.4532
baso_neut_sum, gran, myeloid_wbc, neut_eo_sum, neut, wbc	0.8966	0.9201	1:171772355	0.9995
hct, hgb, rbc	0.7295	0.9983	1:172138932	0.1304
mpv, pdw, plt	0.9217	1	1:171949750	0.4532
baso_neut_sum, gran, myeloid_wbc, neut_eo_sum, neut, wbc	0.8966	0.9201	1:171772355	0.9995
hct, hgb, rbc	0.729	0.9983	1:172138932	0.1304
mpv, pdw, plt	0.9217	1	1:171949750	0.4532
irf, pct, rdw, ret, ret_p	0.9517	0.9674	1:172388778	1
hct, hgb, rbc	0.7278	0.9983	1:172138932	0.1304
mpv, pdw	1	1	1:172179454	1
hct, hgb, rbc	0.9772	0.9976	1:172175590	0.9715
hlr, hlr_p, ret, ret_p	0.9842	1	1:183847278	0.9829
hlr, hlr_p, ret, ret_p	0.9842	1	1:183847278	0.9829
gran_p_myeloid_wbc, mono_p	0.999	1	1:185409061	0.9991
pct, plt	0.7141	0.8119	1:185293041	0.1334
gran_p_myeloid_wbc, mono_p	0.999	1	1:185409061	0.9991
eo_p_gran, eo_p, neut_p_gran	0.9326	0.9579	1:197540929	0.9938
mch, mcv	0.9911	0.9927	1:197991175	0.9995
eo_p_gran, eo_p, neut_p_gran	0.9314	1	1:198683455	0.5409
hlr, hlr_p, ret, ret_p	0.9407	0.998	1:198780571	0.3396
hlr, hlr_p, ret, ret_p	0.9746	0.9996	1:198836942	0.9537
eo_p_gran, eo_p, neut_p_gran	0.9314	1	1:198683455	0.5409
hlr, hlr_p, ret, ret_p	0.9746	0.9996	1:198836942	0.9537
eo_p_gran, eo_p, neut_p_gran	0.9314	1	1:198683455	0.5409
hlr, hlr_p	0.9904	1	1:198836942	0.6664
gran_p_myeloid_wbc, mono_p	0.8901	0.9266	1:198433108	0.2472
hlr, hlr_p	0.9902	1	1:198836942	0.666
gran_p_myeloid_wbc, mono_p	0.8905	0.9265	1:198433108	0.2472
baso_neut_sum, gran, myeloid_wbc, neut_eo_sum, neut, wbc	0.9653	0.9806	1:198811372	0.8745
lymph, mono_p	0.9903	0.9941	1:198926753	0.9998
eo_p_gran, eo_p, neut_p_gran	0.9784	0.9938	1:200926349	0.9988
hlr, hlr_p, ret, ret_p	0.7377	0.7986	1:201114814	1
irf, mch, mcv, rbc, rdw	0.9937	0.9967	1:203281175	1
hct, hgb, rbc	0.8808	0.9414	1:204254795	0.4833
mpv, plt	0.9993	1	1:205205196	1
baso_neut_sum, gran, mono, myeloid_wbc, neut_eo_sum, neut, rdw, wbc	0.8033	0.8745	1:205240913	0.5511
mpv, plt	0.9993	1	1:205205196	1
baso_neut_sum, gran, mono, myeloid_wbc, neut_eo_sum, neut, rdw, wbc	0.8023	0.8745	1:205240913	0.5511
mpv, plt	0.9993	1	1:205205196	1
baso_neut_sum, gran, mono, myeloid_wbc, neut_eo_sum, neut, rdw, wbc	0.8021	0.8745	1:205240913	0.5511
mpv, plt	0.9993	1	1:205205196	1
baso_neut_sum, gran, mono, myeloid_wbc, neut_eo_sum, neut, rdw, wbc	0.8026	0.8745	1:205240913	0.5511
pct, plt	0.946	0.9851	1:205777159	0.1455
pct, plt	0.9473	0.9851	1:205777159	0.1455
pct, plt	0.9475	0.9851	1:205777159	0.1455
eo_p_gran, eo_p, neut_p_gran	0.8134	0.8543	1:207181986	0.9889
mpv, pdw	0.9259	0.9979	1:207287187	0.7609
baso_neut_sum, gran, myeloid_wbc, neut_eo_sum, neut, wbc	0.8988	0.9914	1:208031234	0.2384
hlr, hlr_p, ret, ret_p	0.8102	0.8944	1:207995078	0.372
pct, plt	0.7671	0.7908	1:208037402	0.9825
pct, plt	0.8388	0.8641	1:210077581	0.7681
hlr, hlr_p, ret, ret_p	0.7511	0.8189	1:211324603	0.8917
hlr, hlr_p, ret, ret_p	0.9805	0.9869	1:212019008	1
baso_p_gran, gran_p_myeloid_wbc, mono_p	0.7923	1	1:212512128	0.574
baso, baso_p	0.8294	1	1:212588206	0.1218
pct, plt	0.9006	0.9134	1:212351469	0.9745
baso_p_gran, gran_p_myeloid_wbc, mono_p	0.7923	1	1:212512128	0.574
baso, baso_p	0.8294	1	1:212588206	0.1218
hlr, hlr_p, ret, ret_p	0.8477	0.8878	1:212732549	1
pct, plt	0.9064	0.9173	1:212351469	0.9765
hct, hgb, rbc	0.883	1	1:214176869	0.1674
mpv, plt	0.8841	0.9408	1:213953479	0.3063
hct, hgb, rbc	0.883	1	1:214176869	0.1674
gran_p_myeloid_wbc, mono, mono_p	0.8946	0.9748	1:221052765	0.4707
gran_p_myeloid_wbc, mono, mono_p	0.8946	0.9748	1:221052765	0.4707
hct, hgb, rbc	0.9925	1	1:231562228	0.6235
hct, hgb, rbc	0.9925	1	1:231562228	0.6235
hct, hgb, rbc	0.9925	1	1:231562228	0.6235
hct, hgb, rbc	0.9925	1	1:231562228	0.6235
gran_p_myeloid_wbc, mono, mono_p	0.8329	0.9305	1:244489058	0.3937
hlr, hlr_p, ret, ret_p	0.9327	1	1:247634476	1
gran_p_myeloid_wbc, mono, mono_p	0.8213	0.9989	1:247425300	0.123
eo_p_gran, eo_p, neut_p_gran	0.8526	0.8984	1:247370361	0.9334
hlr, hlr_p, ret, ret_p	0.9909	1	1:247807912	0.9107
gran_p_myeloid_wbc, mono, mono_p	0.8213	0.9989	1:247425300	0.123
eo_p_gran, eo_p, neut_p_gran	0.8658	0.9039	1:247370361	0.9763
hlr, hlr_p, ret, ret_p	0.9557	1	1:247807912	0.9107
gran_p_myeloid_wbc, mono, mono_p	0.8213	0.9989	1:247425300	0.123
hlr, hlr_p	0.9219	1	1:247937846	0.1154
ret, ret_p	0.9957	1	1:247807912	0.6708
gran_p_myeloid_wbc, mono, mono_p	0.9699	0.9988	1:247489365	0.8208
irf, rdw	0.9965	1	1:247959038	0.6994
hlr, hlr_p	0.9097	1	1:247937846	0.1073
ret, ret_p	0.9957	1	1:247807912	0.6708
gran_p_myeloid_wbc, mono, mono_p	0.97	0.9988	1:247489365	0.8208
irf, rdw	0.9965	1	1:247959038	0.6994
myeloid_wbc, wbc	0.9845	0.9887	1:248050201	0.9732
myeloid_wbc, wbc	0.9846	0.9887	1:248050201	0.9732
myeloid_wbc, wbc	0.9846	0.9887	1:248050201	0.9732
myeloid_wbc, wbc	0.9846	0.9887	1:248050201	0.9732
myeloid_wbc, wbc	0.9846	0.9887	1:248050201	0.9732
myeloid_wbc, wbc	0.9845	0.9887	1:248050201	0.9732
myeloid_wbc, wbc	0.9845	0.9887	1:248050201	0.9732
myeloid_wbc, wbc	0.9845	0.9887	1:248050201	0.9732
myeloid_wbc, wbc	0.9845	0.9887	1:248050201	0.9732
myeloid_wbc, wbc	0.9845	0.9887	1:248050201	0.9732
gran_p_myeloid_wbc, mono_p	0.8306	0.8571	2:8445160	0.8835
hct, hgb	0.8856	0.9559	2:8520791	0.2448
hct, hgb	0.8882	0.9562	2:8520791	0.2453
baso, baso_p_gran, baso_p	0.9171	0.938	2:16585232	1
mpv, pct	0.9613	1	2:23901362	0.2039
mpv, pct	0.9612	1	2:23901362	0.2039
mpv, pct	0.9553	1	2:23901362	0.2033
hct, mch, mcv, rbc	0.7257	0.9983	2:23926233	0.2016
baso_neut_sum, gran, myeloid_wbc, neut	0.7609	0.9662	2:24431501	0.1169
baso_neut_sum, gran, myeloid_wbc, neut_eo_sum, neut, wbc	0.8546	0.9875	2:24599879	0.829
eo_p_gran, eo_p, neut_p_gran	0.702	0.7582	2:24542310	0.9968
lymph, lymph_p, neut_p	0.9466	0.9974	2:25488819	0.9998
hlr, hlr_p, ret, ret_p	0.9368	0.9999	2:25274507	0.9943
eo_p, neut_p_gran	0.9898	0.9963	2:25607186	0.6959
mch, mcv	0.7748	0.9965	2:26357748	0.1241
hlr, hlr_p, ret, ret_p	0.9234	0.9535	2:26114117	0.5454
baso_p_gran, baso_p	0.9279	0.9724	2:27542041	0.1585
baso_neut_sum, gran, gran_p_myeloid_wbc, hlr, hlr_p, mono_p, myeloid_wbc, neut_eo_sum, neut, ret, ret_p, wbc	0.8947	0.9505	2:28453585	1
baso_neut_sum, gran, gran_p_myeloid_wbc, hlr, hlr_p, mono_p, myeloid_wbc, neut_eo_sum, neut, ret, ret_p, wbc	0.8947	0.9505	2:28453585	1
mpv, pct, pdw, plt	0.9939	1	2:31477838	1
baso_neut_sum, gran, mono, myeloid_wbc, neut_eo_sum, neut, wbc	0.734	0.8347	2:31470440	0.9073
mpv, pct, pdw, plt	0.9939	1	2:31477838	1
baso_neut_sum, gran, mono, myeloid_wbc, neut_eo_sum, neut, wbc	0.7344	0.8347	2:31470440	0.9073
mpv, pct, pdw, plt	0.9939	1	2:31477838	1
baso_neut_sum, gran, mono, myeloid_wbc, neut_eo_sum, neut, wbc	0.7341	0.8347	2:31470440	0.9073
baso_neut_sum, gran, myeloid_wbc, neut_eo_sum, neut, wbc	0.8702	0.9094	2:37147538	0.9286
baso_neut_sum, gran, myeloid_wbc, neut_eo_sum, neut, wbc	0.865	0.9094	2:37147538	0.9286
gran_p_myeloid_wbc, mono, mono_p	0.8442	0.8959	2:37357770	0.9969
mch, mcv	0.7131	0.7894	2:37404327	0.1522
baso_neut_sum, gran, myeloid_wbc, neut_eo_sum, neut, wbc	0.8599	0.9094	2:37147538	0.9286
gran_p_myeloid_wbc, mono, mono_p	0.8439	0.8959	2:37357770	0.9969
mch, mcv	0.7217	0.8032	2:37409499	0.1686
gran_p_myeloid_wbc, mono, mono_p	0.962	1	2:43352022	0.7627
hct, hgb	0.9501	0.9952	2:43432962	0.2721
gran_p_myeloid_wbc, mono, mono_p	0.962	1	2:43352022	0.7627
hct, hgb	0.95	0.9952	2:43432962	0.2722
hct, hgb, rbc	0.8506	0.9716	2:44002623	0.1068
pct, plt	0.8892	0.9221	2:46077038	0.5252
pct, plt	0.8902	0.9224	2:46077038	0.5252
hct, hgb, rbc	0.9989	0.9994	2:47030363	1
hlr, hlr_p, irf, ret, ret_p	0.8236	0.9275	2:48716878	0.999
hct, hgb, rbc	0.8515	0.9374	2:54879796	0.5284
mpv, plt	0.7476	0.803	2:55186928	0.9373
hct, hgb, rbc	0.8571	0.9383	2:54879796	0.5307
mpv, plt	0.7452	0.8016	2:55186928	0.9371
hct, hgb, rbc	0.8302	0.879	2:54963896	0.992
mpv, plt	0.7316	0.7994	2:55186928	0.9353
mch, mcv	0.9649	0.9957	2:58992235	0.1681
mch, mcv, rbc	0.9928	1	2:60629438	0.9994
hct, hgb	0.8351	0.8616	2:60764311	0.5583
mch, mcv, rbc	0.9928	1	2:60629438	0.9994
baso_neut_sum, gran, myeloid_wbc, neut_eo_sum, neut, wbc	0.7181	0.7929	2:60923024	1
hct, hgb	0.8337	0.8608	2:60764311	0.558
mch, mcv, rbc	0.9928	1	2:60629438	0.9994
baso_neut_sum, gran, myeloid_wbc, neut_eo_sum, neut, wbc	0.7168	0.7929	2:60923024	1
hct, hgb	0.8334	0.8606	2:60764311	0.5581
mch, mcv, rbc	0.9928	1	2:60629438	0.9994
baso_neut_sum, gran, myeloid_wbc, neut_eo_sum, neut, wbc	0.7168	0.7929	2:60923024	1
hct, hgb	0.8334	0.8607	2:60764311	0.5581
mch, mcv, rbc	0.9928	1	2:60629438	0.9994
baso_neut_sum, gran, myeloid_wbc, neut_eo_sum, neut, wbc	0.7166	0.7929	2:60923024	1
hct, hgb	0.8333	0.8605	2:60764311	0.558
mch, mcv, rbc	0.9928	1	2:60629438	0.9994
baso_neut_sum, gran, myeloid_wbc, neut_eo_sum, neut, wbc	0.7166	0.7929	2:60923024	1
hct, hgb	0.8332	0.8605	2:60764311	0.558
hct, hgb, rbc	0.7479	0.8326	2:61605924	0.998
mch, mcv	0.7342	0.8418	2:61798641	0.1763
hct, hgb, rbc	0.7411	0.8281	2:61605924	0.9909
mch, mcv	0.7516	0.8478	2:61798641	0.18
hct, hgb, rbc	0.7477	0.8286	2:61605924	0.991
mch, mcv	0.9163	0.9984	2:62381119	0.1051
lymph_p, neut_p	0.8814	0.8991	2:62549862	0.9947
mch, mcv	0.9184	0.9984	2:62381119	0.1052
lymph_p, neut_p	0.8809	0.8989	2:62549862	0.9947
eo_p_gran, neut_p	0.8473	0.9883	2:65587986	0.1245
eo_p_gran, neut_p	0.8474	0.9883	2:65587986	0.1245
eo_p_gran, neut_p	0.8474	0.9883	2:65587986	0.1245
hlr, hlr_p, ret, ret_p	0.8556	0.9139	2:66710350	0.9807
baso_neut_sum, gran, lymph_p, myeloid_wbc, neut_eo_sum, neut, neut_p, pct, plt	0.9492	0.9646	2:68962137	1
mono, mono_p	0.9943	0.9952	2:69040504	0.9999
hlr, hlr_p, ret, ret_p	0.9009	0.9987	2:70175957	0.9862
hlr, hlr_p, ret, ret_p	0.9009	0.9987	2:70175957	0.9862
hlr, hlr_p, ret, ret_p	0.9009	0.9987	2:70175957	0.9862
baso_neut_sum, gran, myeloid_wbc, neut_eo_sum, neut, pct, pdw, plt, wbc	0.746	0.8462	2:85868814	0.8824
gran_p_myeloid_wbc, mono_p	0.784	0.8088	2:86345481	0.6391
hct, hgb	0.7058	0.7774	2:86175611	0.1681
hct, mch, mcv	0.7624	0.9967	2:86974049	0.1759
eo_p_gran, eo_p, neut_p_gran	0.983	1	2:96912787	0.9331
eo_p_gran, eo_p, neut_p_gran	0.7679	1	2:97236652	0.8086
eo_p_gran, eo_p, neut_p_gran	0.7679	1	2:97236652	0.8086
baso_neut_sum, gran, mono, myeloid_wbc, neut_eo_sum, neut, wbc	0.8295	0.9719	2:101778319	0.184
lymph, pdw	0.7474	0.8213	2:101642260	0.3088
eo_p_gran, eo_p, neut_p_gran	0.9916	1	2:102968867	0.9949
lymph, lymph_p	0.8264	0.9998	2:103086770	0.056
eo_p_gran, eo_p, neut_p_gran	0.9916	1	2:102968867	0.9949
eo_p_gran, eo_p, neut_p_gran	0.9916	1	2:102968867	0.9949
mpv, pdw	0.9107	0.9972	2:106504995	0.4316
pct, plt	0.9801	0.9875	2:106604344	0.498
gran_p_myeloid_wbc, mono, mono_p	0.9166	1	2:111752151	1
mch, mcv	0.9974	1	2:111811665	0.8861
lymph, lymph_p	0.9652	1	2:111601942	0.2954
eo_p, neut_p_gran	0.9896	0.9998	2:111813251	0.7327
baso, baso_p_gran, baso_p	0.8326	0.868	2:111613184	0.9712
gran_p_myeloid_wbc, mono, mono_p	0.9166	1	2:111752151	1
mch, mcv	0.9974	1	2:111811665	0.8861
lymph, lymph_p	0.9652	1	2:111601942	0.2954
eo_p, neut_p_gran	0.9889	0.9998	2:111813251	0.7318
baso, baso_p_gran, baso_p	0.8323	0.868	2:111613184	0.9712
gran_p_myeloid_wbc, mono, mono_p	0.9166	1	2:111752151	1
mch, mcv	0.9974	1	2:111811665	0.8861
lymph, lymph_p	0.9652	1	2:111601942	0.2954
eo_p, neut_p_gran	0.9889	0.9998	2:111813251	0.7318
baso, baso_p_gran, baso_p	0.8321	0.868	2:111613184	0.9712
eo_p_gran, eo_p, hlr, hlr_p, irf, neut_p_gran, ret, ret_p	0.8711	0.9956	2:111874699	0.4056
gran_p_myeloid_wbc, mono, mono_p	0.9166	1	2:111752151	1
mch, mcv	0.9974	1	2:111811665	0.8861
lymph, lymph_p	0.9652	1	2:111601942	0.2954
baso, baso_p_gran, baso_p	0.8313	0.8679	2:111613184	0.9712
gran_p_myeloid_wbc, mono, mono_p	0.9166	1	2:111752151	1
mch, mcv	0.9974	1	2:111811665	0.8861
lymph, lymph_p	0.9652	1	2:111601942	0.2954
baso, baso_p_gran, baso_p	0.8478	0.8796	2:111613184	0.998
gran_p_myeloid_wbc, mono, mono_p	0.9166	1	2:111752151	1
mch, mcv	0.9974	1	2:111811665	0.8861
lymph, lymph_p	0.9652	1	2:111601942	0.2954
baso, baso_p_gran, baso_p	0.8479	0.8796	2:111613184	0.998
gran_p_myeloid_wbc, mono, mono_p	0.9166	1	2:111752151	1
mch, mcv	0.9974	1	2:111811665	0.8861
lymph, lymph_p	0.9652	1	2:111601942	0.2954
baso, baso_p_gran, baso_p	0.8479	0.8796	2:111613184	0.998
gran_p_myeloid_wbc, mono, mono_p	0.9166	1	2:111752151	1
mch, mcv	0.9974	1	2:111811665	0.8861
lymph, lymph_p	0.9652	1	2:111601942	0.2954
baso, baso_p_gran, baso_p	0.8475	0.8793	2:111613184	0.9978
gran_p_myeloid_wbc, mono, mono_p	0.9166	1	2:111752151	1
mch, mcv	0.9974	1	2:111811665	0.8861
lymph, lymph_p	0.9652	1	2:111601942	0.2954
baso, baso_p_gran, baso_p	0.8481	0.8793	2:111613184	0.9978
irf, mch, mcv	0.99	1	2:112117304	1
gran_p_myeloid_wbc, mono, mono_p	0.9166	1	2:111752151	1
lymph, lymph_p, neut_p	0.9794	1	2:111626734	0.5317
baso_neut_sum, gran, myeloid_wbc, neut_eo_sum, neut, wbc	0.7083	0.7808	2:111911488	0.6032
irf, mch, mcv	0.9713	1	2:112124249	0.9928
gran_p_myeloid_wbc, mono, mono_p	0.9166	1	2:111752151	1
baso_neut_sum, gran, myeloid_wbc, neut_eo_sum, neut, wbc	0.7101	0.7808	2:111911488	0.6032
lymph, lymph_p, neut_p	0.991	1	2:111667660	0.8768
gran_p_myeloid_wbc, mono, mono_p	0.9166	1	2:111752151	1
baso_neut_sum, gran, myeloid_wbc, neut_eo_sum, neut, wbc	0.7106	0.7808	2:111911488	0.6032
lymph, lymph_p, neut_p	0.9912	1	2:111667660	0.8768
gran_p_myeloid_wbc, mono, mono_p	0.9166	1	2:111752151	1
baso_neut_sum, gran, myeloid_wbc, neut_eo_sum, neut, wbc	0.7124	0.7808	2:111911488	0.6032
lymph, lymph_p	0.9693	0.9995	2:111694502	0.5863
baso_p_gran, baso_p, mch, mcv, pct, plt	0.7751	0.9317	2:112185844	0.8
lymph, lymph_p, neut_p, wbc	0.9139	0.9615	2:112239082	0.6355
hct, hgb	0.9256	0.9485	2:112267508	0.6034
baso_neut_sum, gran, myeloid_wbc, neut_eo_sum, neut	0.847	0.8856	2:111950259	0.7342
baso_p_gran, baso_p, mch, mcv, pct, plt	0.7751	0.9317	2:112185844	0.8
lymph, lymph_p, neut_p, wbc	0.914	0.9615	2:112239082	0.6355
hct, hgb	0.9255	0.9485	2:112267508	0.6034
baso_neut_sum, gran, myeloid_wbc, neut_eo_sum, neut	0.8473	0.8856	2:111950259	0.7342
baso_p_gran, baso_p, mch, mcv, pct, plt	0.7748	0.9317	2:112185844	0.8
hct, hgb	0.9251	0.9485	2:112267508	0.6034
lymph, lymph_p, neut_p, wbc	0.9044	0.9615	2:112239082	0.6355
baso_neut_sum, gran, myeloid_wbc, neut_eo_sum, neut	0.8512	0.8888	2:111950259	0.8038
baso_p_gran, baso_p, mch, mcv, pct, plt	0.7741	0.9317	2:112185844	0.8
hct, hgb	0.9248	0.9485	2:112267508	0.6034
hlr_p, irf	0.9815	0.9999	2:112117304	0.8053
lymph, lymph_p, neut_p, wbc	0.9037	0.9615	2:112239082	0.6355
mono, mono_p	0.9813	1	2:111954834	0.8147
baso_neut_sum, gran, myeloid_wbc, neut_eo_sum, neut	0.8503	0.8888	2:111950259	0.8038
baso_p_gran, baso_p, mch, mcv, pct, plt	0.7743	0.9317	2:112185844	0.8
hct, hgb	0.9222	0.9482	2:112267508	0.6028
hlr_p, irf	0.9949	1	2:112117304	0.8137
lymph, lymph_p, neut_p, wbc	0.9028	0.9615	2:112239082	0.6355
mono, mono_p	0.9999	1	2:111998071	1
baso_neut_sum, gran, myeloid_wbc, neut_eo_sum, neut	0.8084	0.8532	2:112381647	0.6126
baso_p_gran, baso_p, mch, mcv, mono, pct, plt	0.7322	0.9361	2:112185844	0.6792
hct, hgb	0.9155	0.9474	2:112267508	0.6009
lymph, lymph_p, neut_p, wbc	0.8966	0.9615	2:112239082	0.6355
hlr_p, irf	0.9949	1	2:112117304	0.8137
baso_neut_sum, gran, myeloid_wbc, neut_eo_sum, neut	0.8065	0.8531	2:112381647	0.6125
hct, hgb	0.9142	0.9472	2:112267508	0.6007
lymph, lymph_p, neut_p, wbc	0.8887	0.9615	2:112239082	0.6355
hlr_p, irf	0.9949	1	2:112117304	0.8137
baso_neut_sum, gran, myeloid_wbc, neut_eo_sum, neut	0.7989	0.8515	2:112381647	0.6079
hct, rbc	0.9466	0.9982	2:112167931	1
baso_neut_sum, gran, myeloid_wbc, neut_eo_sum, neut	0.7878	0.8514	2:112381647	0.6077
eo_p_gran, eo_p, neut_p_gran	0.96	0.9967	2:112388532	0.7458
hlr, ret	0.714	0.7648	2:112264989	0.1696
hct, hgb, rbc	0.9434	1	2:113967740	0.2013
hct, hgb, rbc	0.9434	1	2:113967740	0.2013
hct, hgb, rbc	0.9434	1	2:113967740	0.2013
hct, hgb, rbc	0.9434	1	2:113967740	0.2013
hct, hgb	0.9654	0.9735	2:120848049	0.6519
hlr, hlr_p, ret, ret_p	0.8308	0.8988	2:121222495	0.4232
hct, hgb, rbc	0.9176	1	2:121988884	0.2531
gran_p_myeloid_wbc, mono_p	0.8946	0.9613	2:127867669	0.1517
gran_p_myeloid_wbc, mono, mono_p	0.9012	1	2:136889208	0.2848
baso_neut_sum, gran, lymph, mpv, myeloid_wbc, neut_eo_sum, neut, pdw, plt, wbc	0.7848	0.9219	2:143886819	0.9946
gran_p_myeloid_wbc, lymph, lymph_p, mono, neut_p, wbc	0.7668	0.8434	2:144162105	1
eo_p_gran, eo_p, neut_p_gran	0.8096	0.8582	2:144185787	0.6049
gran_p_myeloid_wbc, mono, mono_p	0.9838	0.9909	2:145440034	0.9999
pct, plt	0.8627	0.9704	2:145319439	0.1349
gran_p_myeloid_wbc, mono, mono_p	0.9838	0.9909	2:145440034	0.9999
pct, plt	0.8598	0.9702	2:145319439	0.1343
hct, hgb, rbc	0.8964	0.9962	2:145787050	0.2831
gran_p_myeloid_wbc, mono, mono_p	0.9831	0.9909	2:145440034	0.9999
pct, plt	0.8484	0.9689	2:145570419	0.1083
hct, hgb, rbc	0.8963	0.9962	2:145787050	0.2831
gran_p_myeloid_wbc, mono, mono_p	0.843	0.8839	2:145574771	0.9987
eo_p_gran, eo_p, neut_p_gran	0.8093	0.9097	2:148505692	0.9018
eo_p_gran, eo_p, neut_p_gran	0.8066	0.9089	2:148505692	0.8997
myeloid_wbc, pct, plt	0.8981	0.9676	2:161119475	0.5557
lymph, lymph_p, neut_p	0.8016	0.9974	2:161340500	0.6164
gran_p_myeloid_wbc, mono_p	0.9437	0.992	2:161333128	0.4837
myeloid_wbc, pct, plt	0.8988	0.9676	2:161119475	0.5557
lymph, lymph_p, neut_p	0.8016	0.9974	2:161340500	0.6164
gran_p_myeloid_wbc, mono_p	0.9438	0.992	2:161333128	0.4837
myeloid_wbc, pct, plt	0.8996	0.9676	2:161119475	0.5557
lymph, lymph_p, neut_p	0.8016	0.9974	2:161340500	0.6164
gran_p_myeloid_wbc, mono_p	0.9438	0.992	2:161333128	0.4837
baso_neut_sum, gran, mono, myeloid_wbc, neut_eo_sum, neut, wbc	0.9804	1	2:169707262	0.7608
baso_neut_sum, gran, mono, myeloid_wbc, neut_eo_sum, neut, wbc	0.9804	1	2:169707262	0.7608
mch, mcv	0.9999	1	2:174219135	1
baso_neut_sum, gran, myeloid_wbc, neut_eo_sum, neut, wbc	0.9937	0.9963	2:176916106	1
hct, hgb, rbc	0.9837	0.9935	2:176974104	0.9988
baso_neut_sum, gran, myeloid_wbc, neut_eo_sum, neut	0.7171	0.782	2:181879461	0.5491
gran_p_myeloid_wbc, mono_p	0.9751	0.9959	2:181825956	0.9955
lymph_p, neut_p	0.8816	1	2:182157839	0.1377
lymph, wbc	0.7352	1	2:181971800	0.126
baso_neut_sum, gran, myeloid_wbc, neut_eo_sum, neut	0.7176	0.782	2:181879461	0.5491
gran_p_myeloid_wbc, mono_p	0.8938	0.988	2:181825956	0.9287
gran_p_myeloid_wbc, mono_p	0.9998	1	2:182266616	1
baso, baso_neut_sum, gran, gran_p_myeloid_wbc, mono, mono_p, myeloid_wbc, neut_eo_sum, neut, wbc	0.9359	0.9779	2:182324186	0.5203
hlr, hlr_p, irf	0.8242	0.9988	2:182395345	0.1737
baso, baso_neut_sum, gran, gran_p_myeloid_wbc, mono, mono_p, myeloid_wbc, neut_eo_sum, neut, wbc	0.9363	0.9779	2:182324186	0.5203
hlr, hlr_p, irf	0.8023	0.9988	2:182395345	0.1622
lymph, lymph_p, neut_p	0.9288	1	2:182229899	0.9556
mchc, mch	0.9753	0.9892	2:190441286	0.5486
mchc, mch	0.9753	0.9892	2:190441286	0.5486
hlr, hlr_p, irf, ret, ret_p	0.8818	0.9986	2:191741197	0.7496
hlr, hlr_p, irf, ret, ret_p	0.8818	0.9986	2:191741197	0.7496
hlr, hlr_p, irf, ret, ret_p	0.8819	0.9986	2:191741197	0.7496
baso_neut_sum, gran, myeloid_wbc, neut_eo_sum, neut, wbc	0.8223	0.895	2:192525220	0.9702
mpv, plt	0.9986	0.9988	2:192696255	1
hlr, hlr_p, ret, ret_p	0.7795	0.9582	2:206938205	0.3571
hct, hgb, rbc	0.9843	0.9999	2:208003579	0.9348
eo_p_gran, eo_p, neut_p_gran	0.9962	1	2:213836206	0.9965
baso_neut_sum, gran, myeloid_wbc, neut_eo_sum, neut, wbc	0.7606	0.8331	2:213555672	0.9993
baso, baso_p_gran, baso_p	0.9826	0.9998	2:213753327	0.563
eo_p_gran, eo_p, neut_p_gran	0.9962	1	2:213836206	0.9965
baso, baso_p_gran, baso_p	0.9826	0.9998	2:213753327	0.563
eo_p_gran, eo_p, neut_p_gran	0.9962	1	2:213836206	0.9965
baso, baso_p_gran, baso_p	0.9826	0.9998	2:213753327	0.563
hlr, hlr_p, irf, ret, ret_p	0.7254	0.8129	2:218683154	1
mpv, pdw, plt	0.9453	0.9845	2:218891888	1
hlr, hlr_p, irf, ret, ret_p	0.7979	0.9488	2:219138170	0.9867
hlr, hlr_p, irf, ret, ret_p	0.7979	0.9488	2:219138170	0.9867
mpv, pct, pdw, plt	0.8519	0.9997	2:219093934	1
hlr, hlr_p, irf, ret, ret_p	0.7946	0.9488	2:219138170	0.9867
eo_p, neut_p_gran	0.8434	0.8615	2:218983329	0.9952
mpv, pct, pdw, plt	0.8519	0.9997	2:219093934	1
hlr, hlr_p, irf, ret, ret_p	0.7941	0.9488	2:219138170	0.9867
eo_p, neut_p_gran	0.8438	0.8617	2:218983329	0.9952
mpv, pct, pdw, plt	0.852	0.9997	2:219093934	1
hlr, hlr_p, irf, ret, ret_p	0.7933	0.9488	2:219138170	0.9867
eo_p, neut_p_gran	0.844	0.8618	2:218983329	0.9951
baso, baso_neut_sum, eo_p_gran, gran, gran_p_myeloid_wbc, lymph_p, mono_p, myeloid_wbc, neut_eo_sum, neut, neut_p_gran, neut_p, wbc	0.8632	0.907	2:219026698	1
mpv, pct, pdw, plt	0.8524	0.9997	2:219093934	1
hlr, hlr_p, irf, ret, ret_p	0.7927	0.9488	2:219138170	0.9867
baso, baso_neut_sum, eo_p_gran, gran, gran_p_myeloid_wbc, lymph_p, mono_p, myeloid_wbc, neut_eo_sum, neut, neut_p_gran, neut_p, wbc	0.8683	0.912	2:219212037	1
mpv, pct, pdw, plt	0.8524	0.9997	2:219093934	1
hlr, hlr_p, irf, ret, ret_p	0.7927	0.9488	2:219138170	0.9867
hlr, hlr_p, ret, ret_p	0.9962	1	2:219869870	0.9919
baso_neut_sum, gran, myeloid_wbc, neut_eo_sum, neut, wbc	0.8467	0.9798	2:219932062	0.391
hct, hgb, rbc	0.8029	0.8484	2:220250232	0.9999
baso_neut_sum, gran, myeloid_wbc, neut_eo_sum, neut, wbc	0.8467	0.9798	2:219932062	0.391
hct, hgb, rbc	0.8026	0.8484	2:220250232	0.9999
baso_neut_sum, gran, myeloid_wbc, neut_eo_sum, neut, wbc	0.8465	0.9798	2:219932062	0.391
hct, hgb, rbc	0.8029	0.8484	2:220250232	0.9999
gran_p_myeloid_wbc, mono, mono_p	0.8472	1	2:225750753	0.1276
hlr, hlr_p, ret, ret_p	0.7398	0.8209	2:225540847	0.8806
gran_p_myeloid_wbc, mono, mono_p	0.8472	1	2:225750753	0.1276
hlr, hlr_p, ret, ret_p	0.7401	0.8209	2:225540847	0.8806
gran_p_myeloid_wbc, mono, mono_p	0.8472	1	2:225750753	0.1276
mpv, plt	0.9952	0.9986	2:225816642	0.9999
hct, hgb, rbc	0.7656	0.9329	2:227133531	0.67
baso_neut_sum, gran, myeloid_wbc, neut_eo_sum, neut, wbc	0.9289	0.9495	2:230968391	1
eo_p_gran, eo_p, neut_p_gran	0.8416	0.9989	2:231122089	0.3298
lymph, lymph_p, neut_p	0.7318	0.8191	2:231027939	0.9987
baso_neut_sum, gran, myeloid_wbc, neut_eo_sum, neut, wbc	0.9281	0.9495	2:230968391	1
eo_p_gran, eo_p, neut_p_gran	0.8416	0.9989	2:231122089	0.3298
lymph, lymph_p, neut_p	0.7328	0.8202	2:231027939	0.9995
pct, plt	0.9629	0.9964	2:234274667	0.3282
pct, plt	0.9619	0.9964	2:234274667	0.3282
eo_p_gran, eo_p, neut_p_gran	0.7734	0.8239	2:237814479	0.9977
gran_p_myeloid_wbc, mono, mono_p	0.9889	0.9998	2:241568326	0.7492
gran_p_myeloid_wbc, mono, mono_p	0.9889	0.9998	2:241568326	0.7492
gran_p_myeloid_wbc, mono, mono_p	0.9889	0.9998	2:241568326	0.7492
eo_p_gran, eo_p, neut_p_gran	0.9002	1	2:242294913	0.2995
hlr, hlr_p, ret, ret_p	0.9494	0.9641	2:242434584	1
gran_p_myeloid_wbc, mono, mono_p	0.8054	0.9127	2:242151585	0.5178
baso, baso_p_gran, baso_p	0.968	0.9832	2:242464587	0.9762
eo_p_gran, eo_p, neut_p_gran	0.982	1	2:242698640	0.7476
hlr, hlr_p, ret, ret_p	0.9505	0.9641	2:242434584	1
baso, baso_p_gran, baso_p	0.9668	0.9832	2:242464587	0.9762
mpv, pdw	0.9084	0.9958	2:242646524	0.0854
eo_p_gran, eo_p, neut_p_gran	0.9821	1	2:242698640	0.7476
mpv, pdw	0.9081	0.9958	2:242646524	0.0854
baso, baso_p_gran, baso_p	0.9675	0.9832	2:242464587	0.9762
eo_p_gran, eo_p, neut_p_gran	0.9612	1	3:3153339	0.9935
baso, baso_p_gran, baso_p	0.8463	0.9987	3:3217928	0.1363
eo_p_gran, eo_p, neut_p_gran	0.9612	1	3:3153339	0.9935
baso, baso_p_gran, baso_p	0.8463	0.9987	3:3217928	0.1363
eo_p_gran, eo_p, neut_p_gran	0.9612	1	3:3153339	0.9935
baso, baso_p_gran, baso_p	0.8463	0.9987	3:3217928	0.1363
eo_p_gran, eo_p, neut_p_gran	0.9612	1	3:3153339	0.9935
baso, baso_p_gran, baso_p	0.8463	0.9987	3:3217928	0.1363
eo_p_gran, eo_p, neut_p_gran	0.9612	1	3:3153339	0.9935
baso, baso_p_gran, baso_p	0.8463	0.9987	3:3217928	0.1363
eo_p_gran, eo_p, neut_p_gran	0.9612	1	3:3153339	0.9935
baso, baso_p_gran, baso_p	0.8463	0.9987	3:3217928	0.1363
eo_p_gran, eo_p, neut_p_gran	0.9612	1	3:3153339	0.9935
baso, baso_p_gran, baso_p	0.8463	0.9987	3:3217928	0.1363
eo_p_gran, eo_p, neut_p_gran	0.9612	1	3:3153339	0.9935
baso, baso_p_gran, baso_p	0.8463	0.9987	3:3217928	0.1363
eo_p_gran, eo_p, neut_p_gran	0.9612	1	3:3153339	0.9935
baso, baso_p_gran, baso_p	0.8463	0.9987	3:3217928	0.1363
eo_p_gran, eo_p, neut_p_gran	0.9612	1	3:3153339	0.9935
baso, baso_p_gran, baso_p	0.8463	0.9987	3:3217928	0.1363
eo_p_gran, eo_p, neut_p_gran	0.9865	0.9966	3:10227980	0.5417
hlr, hlr_p, irf, ret_p	0.7792	0.9131	3:12515602	0.9981
hlr, hlr_p, irf, ret_p	0.7738	0.9125	3:12515602	0.9975
hlr, hlr_p, irf, ret_p	0.7714	0.9124	3:12515602	0.9974
hlr, hlr_p, irf, ret_p	0.7045	0.9065	3:12515602	0.9928
mpv, pdw	0.727	0.9999	3:15869857	0.0409
mch, mcv, rbc, rdw	0.7446	0.9786	3:16932989	0.8515
mch, mcv, rbc, rdw	0.7445	0.9786	3:16932989	0.8515
mch, mcv, rbc, rdw	0.7447	0.9786	3:16932989	0.8515
mch, mcv, rbc, rdw	0.7456	0.9786	3:16932989	0.8515
mch, mcv	0.9964	1	3:20105673	0.8982
gran_p_myeloid_wbc, hlr, hlr_p, mchc, mch, mcv, mono, mono_p, pdw, rbc, rdw, ret, ret_p	0.8365	0.9072	3:24334511	1
pct, plt	0.8786	0.9259	3:27529937	0.3631
lymph, lymph_p	0.9704	0.9999	3:28303030	0.1719
eo_p_gran, eo_p, neut_p_gran	0.9926	1	3:33047283	0.6224
gran_p_myeloid_wbc, lymph, mono, mono_p, neut_p	0.9571	0.979	3:39307162	1
baso_neut_sum, gran, neut_eo_sum, neut	0.8308	0.9978	3:42909160	0.1297
baso_neut_sum, gran, neut_eo_sum, neut	0.8308	0.9978	3:42909160	0.1297
baso_neut_sum, gran, neut_eo_sum, neut	0.8308	0.9978	3:42909160	0.1297
baso_neut_sum, gran, neut_eo_sum, neut	0.8308	0.9978	3:42909160	0.1297
baso, baso_p_gran, baso_p	0.9936	1	3:46250652	0.7907
eo_p_gran, neut_p_gran	0.7045	0.9974	3:46015569	0.0283
hlr, hlr_p, ret, ret_p	0.9123	0.9421	3:46351488	0.9968
baso, baso_p_gran, baso_p	0.9936	1	3:46250652	0.7907
gran_p_myeloid_wbc, mono_p	0.9994	1	3:46406367	1
hlr, hlr_p, ret, ret_p	0.8848	0.946	3:46460156	0.7375
lymph, lymph_p	0.9881	1	3:46457412	0.7051
baso, baso_p_gran, baso_p	0.9936	1	3:46250652	0.7907
gran_p_myeloid_wbc, mono_p	0.9994	1	3:46406367	1
lymph, lymph_p	0.9881	1	3:46457412	0.7051
baso, baso_p_gran, baso_p	0.9936	1	3:46250652	0.7907
gran_p_myeloid_wbc, mono_p	0.9994	1	3:46406367	1
eo_p_gran, eo_p, neut_p_gran	0.7566	0.9901	3:46123186	0.0818
lymph, lymph_p	0.9881	1	3:46457412	0.7051
baso, baso_p_gran, baso_p	0.9936	1	3:46250652	0.7907
gran_p_myeloid_wbc, mono_p	0.9994	1	3:46406367	1
eo_p_gran, eo_p, neut_p_gran	0.7899	0.9904	3:46123186	0.0914
lymph, lymph_p	0.9881	1	3:46457412	0.7051
baso, baso_p_gran, baso_p	0.9936	1	3:46250652	0.7907
gran_p_myeloid_wbc, mono_p	0.9994	1	3:46406367	1
eo_p_gran, eo_p, neut_p_gran	0.8304	0.9901	3:46173072	0.0755
lymph, lymph_p	0.9881	1	3:46457412	0.7051
baso, baso_p_gran, baso_p	0.9936	1	3:46250652	0.7907
gran_p_myeloid_wbc, mono_p	0.9994	1	3:46406367	1
eo_p_gran, eo_p, neut_p_gran	0.9376	0.9917	3:46173072	0.2185
lymph, lymph_p	0.9881	1	3:46457412	0.7051
baso, baso_p_gran, baso_p	0.9936	1	3:46250652	0.7907
gran_p_myeloid_wbc, mono_p	0.9994	1	3:46406367	1
eo_p_gran, eo_p, neut_p_gran	0.9376	0.9917	3:46173072	0.2185
lymph, lymph_p	0.9881	1	3:46457412	0.7051
baso, baso_p_gran, baso_p	0.9936	1	3:46250652	0.7907
gran_p_myeloid_wbc, mono_p	0.9994	1	3:46406367	1
hlr, hlr_p, ret, ret_p	0.9869	0.9997	3:46695646	0.6897
baso, baso_p_gran, baso_p	0.9936	1	3:46250652	0.7907
gran_p_myeloid_wbc, mono_p	0.9994	1	3:46406367	1
hlr, hlr_p, ret, ret_p	0.9854	0.9997	3:46695646	0.6896
hlr, hlr_p, irf, ret, ret_p	0.9891	1	3:47159937	0.9715
gran_p_myeloid_wbc, mono_p, mpv, pdw	0.85	0.9961	3:47097985	0.3663
baso_neut_sum, gran, myeloid_wbc, neut_eo_sum, neut	0.7159	0.9675	3:47294000	0.2332
hlr, hlr_p, irf, ret, ret_p	0.9891	1	3:47159937	0.9715
gran_p_myeloid_wbc, mono_p, mpv, pdw	0.8498	0.9961	3:47097985	0.3663
baso_neut_sum, gran, myeloid_wbc, neut_eo_sum, neut	0.7061	0.9674	3:47294000	0.2329
hlr, hlr_p, irf, ret, ret_p	0.9992	1	3:47159937	1
gran_p_myeloid_wbc, mono_p, mpv, pdw	0.8475	0.9961	3:47097985	0.3663
hlr, hlr_p, irf, ret, ret_p	0.9992	1	3:47159937	1
gran_p_myeloid_wbc, mono_p, mpv, pdw	0.8477	0.9961	3:47097985	0.3663
hlr, hlr_p, irf, ret, ret_p	0.9999	1	3:48764954	1
hlr, hlr_p, ret, ret_p	0.9618	1	3:49373045	0.3217
baso_neut_sum, gran, myeloid_wbc, neut_eo_sum, neut, pct, plt, wbc	0.7108	0.7847	3:49402234	0.2799
hlr, hlr_p, ret, ret_p	0.9618	1	3:49373045	0.3217
baso_neut_sum, gran, myeloid_wbc, neut_eo_sum, neut, pct, plt, wbc	0.7127	0.7866	3:49402234	0.2927
hlr, hlr_p, irf, ret, ret_p	0.999	1	3:49648017	1
baso, baso_p_gran, baso_p, lymph	0.8963	0.9278	3:49626946	1
hlr, hlr_p, irf, ret, ret_p	0.999	1	3:49648017	1
baso, baso_p_gran, baso_p, lymph	0.8958	0.9278	3:49626946	1
mch, mcv	0.9467	0.9997	3:50205642	0.1552
eo_p_gran, neut_p_gran	0.9692	0.9998	3:50421081	0.8283
baso, baso_p_gran, baso_p	0.9545	0.9752	3:50371432	0.7814
hlr, hlr_p, irf, ret, ret_p	1	1	3:50525154	1
eo_p_gran, eo_p	0.9888	1	3:50771624	0.4887
mch, mcv	0.88	0.9308	3:50574367	0.2573
mch, mcv	0.7805	0.8157	3:51044684	0.1805
hct, hgb, hlr, hlr_p, rbc, rdw, ret, ret_p	0.7164	0.9916	3:52628056	0.8285
mpv, plt	1	1	3:56949816	1
hct, hgb, rbc	0.9824	1	3:56744261	0.9562
mpv, plt	1	1	3:56949816	1
hct, hgb, rbc	0.9824	1	3:56744261	0.9562
mpv, plt	1	1	3:56949816	1
hct, hgb, rbc	0.9824	1	3:56744261	0.9562
mpv, plt	1	1	3:56949816	1
hct, hgb, rbc	0.9824	1	3:56744261	0.9562
mpv, plt	1	1	3:56949816	1
hct, hgb, rbc	0.9824	1	3:56744261	0.9562
gran_p_myeloid_wbc, mono_p	0.9955	0.9988	3:57954435	0.9639
hct, hgb, rbc	0.8215	0.9589	3:58283467	0.3295
pct, plt	0.9841	0.9994	3:58282576	0.3148
baso_neut_sum, gran, hlr, hlr_p, irf, myeloid_wbc, neut_eo_sum, neut, ret, ret_p, wbc	0.7661	0.8875	3:58033977	0.4129
hct, hgb	0.727	0.9998	3:58436476	0.0532
pct, plt	0.9033	0.9992	3:58282576	0.1031
hct, hgb	0.727	0.9998	3:58436476	0.0532
pct, plt	0.9033	0.9992	3:58282576	0.1031
eo_p_gran, eo_p, neut_p_gran	0.7206	0.7982	3:69782597	0.8021
lymph, lymph_p, neut_p	0.9921	1	3:71355240	0.5408
baso_neut_sum, gran, myeloid_wbc, neut_eo_sum, neut, wbc	0.7749	0.8443	3:71271219	0.9867
hlr, hlr_p, ret, ret_p	0.7426	0.8057	3:71270879	0.998
eo_p_gran, eo_p, neut_p_gran	0.785	0.8657	3:71439472	0.5297
lymph, lymph_p, neut_p	0.9921	1	3:71355240	0.5408
baso_neut_sum, gran, myeloid_wbc, neut_eo_sum, neut, wbc	0.776	0.8443	3:71271219	0.9868
hlr, hlr_p, ret, ret_p	0.7427	0.8052	3:71270879	0.9972
eo_p_gran, eo_p, neut_p_gran	0.77	0.8619	3:71439472	0.5285
lymph, lymph_p, neut_p	0.9921	1	3:71355240	0.5408
baso_neut_sum, gran, myeloid_wbc, neut_eo_sum, neut, wbc	0.7691	0.842	3:71271219	0.9431
hlr, hlr_p, ret, ret_p	0.7416	0.8051	3:71270879	0.9972
eo_p_gran, eo_p, neut_p_gran	0.7701	0.8619	3:71439472	0.5285
gran_p_myeloid_wbc, mono, mono_p	0.9973	0.9992	3:71771215	1
gran_p_myeloid_wbc, mono, mono_p	0.9973	0.9992	3:71771215	1
hlr, hlr_p, irf, ret, ret_p	0.977	0.9965	3:72287270	0.3833
gran_p_myeloid_wbc, mono_p	0.9943	0.9968	3:72386266	0.9793
hlr, hlr_p, irf, ret, ret_p	0.977	0.9965	3:72287270	0.3833
gran_p_myeloid_wbc, mono_p	0.9943	0.9968	3:72386266	0.9793
eo_p_gran, eo_p, neut_p_gran	0.9661	0.9999	3:101283100	0.9978
mch, mcv	0.8535	0.9993	3:101191167	0.0498
eo_p_gran, eo_p, neut_p_gran	0.9666	0.9999	3:101283100	0.9978
mch, mcv	0.8777	0.9993	3:101191167	0.0608
eo_p_gran, eo_p, neut_p_gran	0.9666	1	3:112074608	0.341
eo_p_gran, eo_p, neut_p_gran	0.9666	1	3:112074608	0.341
eo_p_gran, eo_p, neut_p_gran	0.9666	1	3:112074608	0.341
baso_neut_sum, gran, gran_p_myeloid_wbc, lymph_p, myeloid_wbc, neut_eo_sum, neut, neut_p	0.7249	0.7949	3:112391368	1
eo_p_gran, eo_p, neut_p_gran	0.929	0.999	3:112587492	0.4468
baso_neut_sum, gran, myeloid_wbc, neut_eo_sum, neut, wbc	0.7782	0.836	3:112869665	0.9997
eo_p_gran, eo_p, neut_p_gran	0.929	0.999	3:112587492	0.4468
eo_p_gran, eo_p, neut_p_gran	0.7331	0.7866	3:113291232	0.9865
mpv, pct, pdw, plt	0.9825	0.9989	3:122833003	0.9988
lymph, mono	0.9948	0.9999	3:123047666	0.7417
mpv, pdw, plt	1	1	3:122857849	1
pct, pdw	0.7372	0.9991	3:124441695	0.4793
baso, baso_p_gran, baso_p	0.8646	0.8924	3:124173238	0.9998
pct, pdw	0.7372	0.9991	3:124441695	0.4793
baso, baso_p_gran, baso_p	0.8653	0.8925	3:124173238	0.9998
pct, pdw	0.7372	0.9991	3:124441695	0.4793
baso, baso_p_gran, baso_p	0.8652	0.8925	3:124173238	0.9998
pct, pdw	0.7372	0.9991	3:124441695	0.4793
baso, baso_p_gran, baso_p	0.8653	0.8925	3:124173238	0.9998
pct, pdw	0.7372	0.9991	3:124441695	0.4793
baso, baso_p_gran, baso_p	0.8656	0.8925	3:124173238	0.9998
pct, pdw	0.7372	0.9991	3:124441695	0.4793
pct, pdw	0.7372	0.9991	3:124441695	0.4793
hlr, hlr_p, ret, ret_p	0.7002	0.7749	3:124404076	0.9904
pct, pdw	0.7372	0.9991	3:124441695	0.4793
gran_p_myeloid_wbc, mono_p	0.9984	1	3:128305302	0.9003
lymph_p, mono, mpv	0.8089	0.9981	3:128323424	0.9703
lymph, plt	0.8588	0.8962	3:128304621	0.9988
gran_p_myeloid_wbc, mono_p	0.9984	1	3:128305302	0.9003
lymph_p, mono, mpv	0.7709	0.9981	3:128323424	0.9703
lymph, plt	0.8553	0.8947	3:128304621	0.9984
gran_p_myeloid_wbc, mono_p	0.9984	1	3:128305302	0.9003
lymph_p, mono, mpv	0.7708	0.9981	3:128323424	0.9703
hct, hgb, rbc	0.9	0.9206	3:128486333	1
lymph, plt	0.8551	0.8945	3:128304621	0.9984
gran_p_myeloid_wbc, mono_p	0.9984	1	3:128305302	0.9003
lymph_p, mono, mpv	0.7708	0.9981	3:128323424	0.9703
hct, hgb, rbc	0.8997	0.9206	3:128486333	1
lymph, plt	0.8546	0.8943	3:128304621	0.9984
gran_p_myeloid_wbc, mono_p	0.9984	1	3:128305302	0.9003
lymph_p, mono, mpv	0.7708	0.9981	3:128323424	0.9703
hct, hgb, rbc	0.8996	0.9206	3:128486333	1
lymph, plt	0.8546	0.8943	3:128304621	0.9984
gran_p_myeloid_wbc, mono_p	0.9984	1	3:128305302	0.9003
lymph_p, mono, mpv	0.7708	0.9981	3:128323424	0.9703
hct, hgb, rbc	0.8994	0.9206	3:128486333	1
lymph, plt	0.8542	0.8941	3:128304621	0.9984
gran_p_myeloid_wbc, mono_p	0.9984	1	3:128305302	0.9003
lymph_p, mono, mpv	0.7708	0.9981	3:128323424	0.9703
hct, hgb, rbc	0.8992	0.9206	3:128486333	1
lymph, plt	0.8541	0.8941	3:128304621	0.9984
gran_p_myeloid_wbc, mono_p	0.9984	1	3:128305302	0.9003
lymph_p, mono, mpv	0.7708	0.9981	3:128323424	0.9703
hct, hgb, rbc	0.8991	0.9206	3:128486333	1
lymph, plt	0.854	0.894	3:128304621	0.9984
gran_p_myeloid_wbc, mono_p	0.9984	1	3:128305302	0.9003
lymph_p, mono, mpv	0.7708	0.9981	3:128323424	0.9703
hct, hgb, rbc	0.899	0.9206	3:128486333	1
lymph, plt	0.8539	0.894	3:128304621	0.9985
gran_p_myeloid_wbc, mono_p	0.9984	1	3:128305302	0.9003
lymph_p, mono, mpv	0.7708	0.9981	3:128323424	0.9703
hct, hgb, rbc	0.8991	0.9206	3:128486333	1
lymph, plt	0.8538	0.8939	3:128304621	0.9985
gran_p_myeloid_wbc, mono_p	0.9984	1	3:128305302	0.9003
lymph_p, mono, mpv	0.7708	0.9981	3:128323424	0.9703
hct, hgb, rbc	0.8991	0.9205	3:128486333	1
lymph, plt	0.854	0.8941	3:128304621	0.9985
gran_p_myeloid_wbc, mono_p	0.9984	1	3:128305302	0.9003
lymph_p, mono, mpv	0.7708	0.9981	3:128323424	0.9703
hct, hgb, rbc	0.8991	0.9205	3:128486333	1
lymph, plt	0.8537	0.894	3:128304621	0.9985
mchc, mch, mcv, rdw	0.9919	0.9998	3:133467377	1
hct, hgb, rbc	0.8258	0.9764	3:133562606	0.9988
mchc, mch, mcv, rdw	0.9919	0.9998	3:133467377	1
hct, hgb, rbc	0.8258	0.9764	3:133562606	0.9988
mchc, mch, mcv, rdw	0.9919	0.9998	3:133467377	1
hct, hgb, rbc	0.8258	0.9764	3:133562606	0.9988
mchc, mch, mcv, rdw	0.9919	0.9998	3:133467377	1
hct, hgb, rbc	0.8321	0.9767	3:133562606	1
baso_neut_sum, gran, gran_p_myeloid_wbc, myeloid_wbc, neut_eo_sum, neut, wbc	0.9164	0.9929	3:140926791	0.6827
lymph, lymph_p, mcv, neut_p, rbc	0.7002	0.9998	3:141147414	0.8635
baso_neut_sum, gran, gran_p_myeloid_wbc, myeloid_wbc, neut_eo_sum, neut, wbc	0.7605	0.9929	3:140926791	0.6827
lymph, lymph_p, neut_p, rbc	0.8633	0.9997	3:141147414	0.4565
lymph, lymph_p, neut_p, rbc	0.8664	0.9997	3:141147414	0.4565
lymph, lymph_p, neut_p, rbc	0.8664	0.9997	3:141147414	0.4565
lymph, lymph_p, neut_p, rbc	0.8666	0.9997	3:141147414	0.4565
lymph, lymph_p, neut_p, rbc	0.8672	0.9997	3:141147414	0.4565
lymph, lymph_p, neut_p, rbc	0.868	0.9997	3:141147414	0.4565
mch, rdw	0.7253	1	3:141623304	0.9383
hlr, hlr_p, mch, mcv, rbc, ret, ret_p	0.9828	0.9903	3:142024351	1
hlr, hlr_p, mch, mcv, rbc, rdw, ret, ret_p	0.772	0.9999	3:142272314	0.3573
mpv, plt	0.7907	0.9981	3:167363212	0.0539
pct, plt	0.884	1	3:168788426	0.1831
pct, plt	0.884	1	3:168788426	0.1831
pct, plt	0.9908	1	3:168910273	0.3986
pct, plt	0.7193	0.7938	3:169326566	0.2986
hlr, hlr_p, irf	0.8717	0.9214	3:171777646	0.5736
hlr, hlr_p, irf	0.8587	0.9186	3:171777646	0.5412
hlr, hlr_p, ret, ret_p	0.7227	0.7833	3:178906070	0.5113
mch, mcv, pct, plt	0.8845	0.9887	3:178740422	0.8607
hlr, hlr_p, ret, ret_p	0.7225	0.7833	3:178906070	0.5113
mch, mcv, pct, plt	0.8825	0.9887	3:178740422	0.8607
baso, baso_p_gran, baso_p	0.9325	0.9473	3:182333680	1
eo_p_gran, eo_p, neut_p_gran	0.8727	0.9038	3:182648633	0.9831
pct, plt	1	1	3:183778384	1
pct, plt	1	1	3:184090242	1
mch, mcv	0.7668	0.884	3:183889337	0.5332
pct, plt	1	1	3:184090242	1
mch, mcv	0.769	0.8847	3:183889337	0.5332
hlr, hlr_p	0.9477	0.9628	3:184012228	0.5997
pct, plt	1	1	3:184090242	1
mch, mcv	0.769	0.8847	3:183889337	0.5332
hlr, hlr_p	0.9477	0.9628	3:184012228	0.5997
pct, plt	1	1	3:184090242	1
mch, mcv	0.769	0.8847	3:183889337	0.5332
hlr, hlr_p	0.9477	0.9628	3:184012228	0.5997
pct, plt	1	1	3:184090242	1
mch, mcv	0.769	0.8847	3:183889337	0.5332
hlr, hlr_p	0.9477	0.9628	3:184012228	0.5997
pct, plt	1	1	3:184090242	1
mch, mcv	0.7691	0.8847	3:183889337	0.5332
pct, plt	1	1	3:184090242	1
mch, mcv	0.7688	0.8846	3:183889337	0.5332
baso_neut_sum, gran, myeloid_wbc, neut_eo_sum, neut	0.8397	0.9145	3:185528571	0.8932
gran_p_myeloid_wbc, mono_p	0.8709	0.8794	3:185571944	0.998
gran_p_myeloid_wbc, mono, mono_p	0.9522	0.9925	3:188137873	0.9585
eo_p_gran, eo_p, neut_p_gran	0.841	1	3:188446663	0.3089
baso_neut_sum, gran, myeloid_wbc, neut_eo_sum, neut	0.8622	0.9348	3:194228001	0.446
hlr, hlr_p, ret, ret_p	0.7026	0.7843	3:194116862	0.7272
lymph_p, neut_p	0.9039	0.9148	3:194120141	0.9647
hct, hgb, rbc	0.9053	0.9996	3:194669853	0.5096
hct, hgb, rbc	0.9053	0.9996	3:194669853	0.5096
hlr, hlr_p, ret, ret_p	0.9	0.9364	3:196484202	0.9995
eo_p_gran, eo_p, neut_p_gran	0.9532	0.9926	3:196438744	0.7032
mch, mcv	0.9777	0.9901	3:196267148	0.9555
hlr, hlr_p, ret, ret_p	0.9	0.9364	3:196484202	0.9995
eo_p_gran, eo_p, neut_p_gran	0.9532	0.9926	3:196438744	0.7032
mch, mcv	0.9794	0.9905	3:196267148	0.9747
hlr, hlr_p, ret, ret_p	0.8999	0.9364	3:196484202	0.9995
eo_p_gran, eo_p, neut_p_gran	0.9532	0.9926	3:196438744	0.7032
mch, mcv	0.7209	0.7779	3:196303014	0.9289
hlr, hlr_p, ret, ret_p	0.9557	0.9725	4:917017	0.9954
hlr, hlr_p, ret, ret_p	0.9557	0.9725	4:917017	0.9954
hlr, hlr_p, ret, ret_p	0.9905	0.998	4:1008212	0.9996
baso, baso_p_gran, baso_p	0.9022	0.9381	4:1211997	0.9338
baso_neut_sum, gran, myeloid_wbc, neut_eo_sum, neut, wbc	0.8163	0.892	4:3182568	0.9998
pct, plt	0.9983	1	4:3449781	0.8753
pct, plt	0.9983	1	4:3449781	0.8753
pct, plt	0.9983	1	4:3449781	0.8753
baso_neut_sum, gran, lymph_p, mono, mono_p, myeloid_wbc, neut_eo_sum, neut, neut_p, pct	0.918	0.9801	4:7045070	1
baso_neut_sum, gran, lymph_p, mono, mono_p, myeloid_wbc, neut_eo_sum, neut, neut_p, pct	0.9179	0.9801	4:7045070	1
baso_neut_sum, gran, lymph_p, mono, mono_p, myeloid_wbc, neut_eo_sum, neut, neut_p, pct	0.9179	0.9801	4:7045070	1
baso_neut_sum, gran, lymph_p, mono, mono_p, myeloid_wbc, neut_eo_sum, neut, neut_p, pct	0.9181	0.9801	4:7045070	1
baso_neut_sum, gran, lymph_p, mono, mono_p, myeloid_wbc, neut_eo_sum, neut, neut_p, pct	0.9183	0.9801	4:7045070	1
baso_neut_sum, gran, lymph_p, mono, mono_p, myeloid_wbc, neut_eo_sum, neut, neut_p, pct	0.9183	0.9801	4:7045070	1
baso_neut_sum, gran, lymph_p, mono, mono_p, myeloid_wbc, neut_eo_sum, neut, neut_p, pct	0.9182	0.9801	4:7045070	1
mch, mcv	0.7182	0.9975	4:9933796	0.1616
mch, mcv, rbc	0.718	0.9991	4:15603069	1
mch, mcv, rbc	0.718	0.9991	4:15603069	1
eo_p, lymph, lymph_p, mono_p, neut_p, wbc	0.8727	0.997	4:38372043	0.4617
eo_p_gran, neut_p_gran	0.7573	0.7974	4:38026435	0.2671
lymph, lymph_p, mono_p, neut_p, wbc	0.8584	0.9992	4:38372043	0.4662
eo_p_gran, eo_p, neut_p_gran	0.9942	1	4:38533499	0.9991
eo_p_gran, eo_p, mch, mcv, neut_p_gran	0.9446	0.9987	4:38608912	0.3649
lymph, lymph_p, mono_p, neut_p	0.9237	0.9999	4:38372043	0.458
lymph, wbc	0.8184	1	4:38653772	0.3693
hlr, hlr_p, ret_p	0.8296	0.963	4:38716721	0.2389
lymph, lymph_p, wbc	0.7975	1	4:38653773	0.3456
hlr, hlr_p, ret_p	0.8296	0.963	4:38716721	0.2389
lymph, lymph_p, wbc	0.7977	1	4:38653773	0.3456
hlr, hlr_p, ret_p	0.8296	0.963	4:38716721	0.2389
lymph, lymph_p, wbc	0.7981	1	4:38653773	0.3456
hlr, hlr_p, ret_p	0.8296	0.963	4:38716721	0.2389
hlr, hlr_p, ret_p	0.8295	0.963	4:38716721	0.2389
mono, mono_p	0.9394	0.988	4:39027998	0.4645
mch, mcv	0.9454	0.9999	4:39294235	0.3158
eo_p_gran, eo_p	0.7006	0.7688	4:55702745	0.1825
eo_p_gran, eo_p	0.7007	0.7688	4:55702745	0.1825
hlr, hlr_p, irf, ret, ret_p	0.7158	0.8916	4:57721829	0.4743
mchc, mch, rdw	0.7964	0.9287	4:69588533	0.2514
baso_neut_sum, gran, lymph, myeloid_wbc, neut_eo_sum, neut, wbc	0.7473	0.8097	4:69591103	1
baso_neut_sum, gran, lymph, myeloid_wbc, neut_eo_sum, neut, wbc	0.7497	0.8097	4:69591103	1
mch, mcv	0.7627	0.9996	4:69765799	0.0883
mchc, rdw	0.8339	0.9176	4:69598006	0.8511
baso_neut_sum, gran, mchc, myeloid_wbc, neut_eo_sum, neut, wbc	0.7093	0.8035	4:72609398	0.3163
baso_neut_sum, baso_p_gran, baso_p, eo_p_gran, eo_p, gran, gran_p_myeloid_wbc, lymph_p, mono_p, myeloid_wbc, neut_eo_sum, neut, neut_p_gran, neut_p, wbc	0.8295	0.909	4:74948054	0.9994
baso_neut_sum, baso_p_gran, baso_p, eo_p_gran, eo_p, gran, gran_p_myeloid_wbc, lymph_p, mono_p, myeloid_wbc, neut_eo_sum, neut, neut_p_gran, neut_p, wbc	0.8425	0.9251	4:74959996	0.9996
baso_neut_sum, baso_p_gran, baso_p, eo_p_gran, eo_p, gran, gran_p_myeloid_wbc, lymph_p, mono_p, myeloid_wbc, neut_eo_sum, neut, neut_p_gran, neut_p, wbc	0.8204	0.9251	4:74959996	0.9996
baso_neut_sum, gran, myeloid_wbc, neut_eo_sum, neut, wbc	0.7572	0.8178	4:77135675	0.9575
hct, hgb	0.9944	1	4:77373079	0.9936
baso, baso_p_gran, baso_p	0.7412	0.783	4:77495767	0.9932
baso_neut_sum, gran, myeloid_wbc, neut_eo_sum, neut, wbc	0.7009	0.7707	4:77334672	0.9993
hct, hgb	0.9944	1	4:77373079	0.9936
baso, baso_p_gran, baso_p	0.7411	0.7829	4:77495767	0.9932
baso, baso_p_gran, baso_p, mch	0.7133	0.991	4:79644279	0.4588
eo_p_gran, eo_p	0.8681	0.8796	4:79441717	0.8474
hct, hgb, rbc	0.9352	0.966	4:81174592	0.5682
hct, hgb, rbc	0.9261	0.9727	4:81182554	0.3612
lymph_p, neut_p	0.9387	0.9997	4:83733286	0.194
hct, mch, mcv, rbc	0.7033	0.8559	4:83895232	0.9938
lymph_p, neut_p	0.7284	0.9995	4:83914371	0.1121
lymph_p, neut_p	0.7284	0.9995	4:83914371	0.1121
lymph_p, neut_p	0.7284	0.9995	4:83914371	0.1121
gran_p_myeloid_wbc, mono_p	0.958	0.9982	4:84143793	0.083
gran_p_myeloid_wbc, mono, mono_p	0.9414	1	4:84152973	0.2996
hct, hgb, rbc	0.8648	0.9999	4:88030261	0.783
hct, hgb, rbc	0.8648	0.9999	4:88030261	0.783
pct, plt	0.9846	0.9974	4:88183820	0.8252
hct, hgb, rbc	0.8648	0.9999	4:88030261	0.783
pct, plt	0.957	0.9975	4:88183820	0.4786
hct, hgb, rbc	0.8648	0.9999	4:88030261	0.783
pct, plt	0.9571	0.9975	4:88183820	0.4786
hct, hgb, rbc	0.8648	0.9999	4:88030261	0.783
pct, plt	0.9572	0.9975	4:88183820	0.4786
hct, hgb, rbc	0.865	0.9999	4:88030261	0.783
pct, plt	0.9573	0.9975	4:88183820	0.4786
baso_neut_sum, gran, myeloid_wbc, neut_eo_sum, neut, wbc	0.8416	0.892	4:95324635	0.8478
gran, myeloid_wbc, neut_eo_sum, neut, wbc	0.7176	0.7914	4:103057209	0.5
eo_p_gran, eo_p, neut_p_gran	0.9997	0.9998	4:103449131	1
eo_p_gran, eo_p, neut_p_gran	0.9997	0.9998	4:103449131	1
hct, hgb, pdw	0.9676	0.9973	4:103345983	0.9763
eo_p_gran, eo_p, neut_p_gran	0.9997	0.9998	4:103449131	1
pct, plt	0.9863	1	4:106206542	0.2384
pct, plt	0.9863	1	4:106206542	0.2384
pct, plt	0.9863	1	4:106206542	0.2384
pct, plt	0.9863	1	4:106206542	0.2384
hct, hgb	0.8857	0.9958	4:115569030	0.0893
pct, plt	0.8639	0.9984	4:120506153	0.0526
baso_neut_sum, gran, myeloid_wbc, neut_eo_sum, neut, wbc	0.8232	0.8656	4:122836227	1
eo_p_gran, eo_p, neut_p_gran	0.9132	0.997	4:123184411	0.4544
mch, mcv	0.9475	0.9728	4:123073526	0.4555
eo_p_gran, eo_p, neut_p_gran	0.9612	0.9995	4:123560939	0.9982
mch, mcv	0.9152	0.9359	4:123273761	0.3539
eo_p_gran, eo_p, neut_p_gran	0.9629	0.9995	4:123560939	0.9989
mch, mcv	0.8774	0.8975	4:123329514	0.4176
eo_p_gran, eo_p, neut_p_gran	0.9645	0.9995	4:123560939	0.9991
mch, mcv	0.8386	0.8572	4:123360719	0.6245
mch, mcv	0.9631	0.9984	4:128568966	0.2157
hct, hgb, rbc	0.767	0.8153	4:142042167	0.9907
pct, plt	0.9748	0.9913	4:141851355	0.5493
baso_neut_sum, gran, myeloid_wbc, neut_eo_sum, neut, pct, plt, wbc	0.7445	0.999	4:145030190	0.7157
mch, mcv, mono	0.7988	1	4:145025810	0.2818
baso_neut_sum, gran, myeloid_wbc, neut_eo_sum, neut, pct, plt, wbc	0.7662	0.999	4:145030190	0.7157
mch, mcv, mono	0.7988	1	4:145025810	0.2818
baso_neut_sum, gran, myeloid_wbc, neut_eo_sum, neut, pct, plt, wbc	0.7668	0.999	4:145030190	0.7157
mch, mcv, mono	0.7988	1	4:145025810	0.2818
baso_neut_sum, gran, myeloid_wbc, neut_eo_sum, neut, pct, plt, wbc	0.7693	0.999	4:145030190	0.7157
mch, mcv, mono	0.7988	1	4:145025810	0.2818
hlr, hlr_p, mchc, mcv, rbc, ret, ret_p	0.9306	0.9774	4:146081852	0.9684
mono, mono_p	0.9237	0.9984	4:145883142	0.0886
hlr, hlr_p, mchc, mcv, rbc, ret, ret_p	0.9309	0.9774	4:146081852	0.9684
gran_p_myeloid_wbc, mono, mono_p	0.8026	0.9809	4:145883142	0.1216
pct, pdw	0.8554	0.9421	4:148451834	0.0994
hlr, hlr_p, irf, ret, ret_p	0.7151	0.8232	4:154391440	0.3764
hlr, hlr_p, irf, ret, ret_p	0.7169	0.8232	4:154391440	0.3764
pct, plt	0.8659	0.9992	4:157731303	0.0944
hct, hgb, rbc	0.8918	0.9982	5:436387	0.3254
mchc, mono, mpv, pdw, rdw	0.8772	0.9737	5:1104938	1
mchc, mono, mpv, pdw, rdw	0.8772	0.9737	5:1104938	1
mchc, mono, mpv, pdw, rdw	0.8772	0.9737	5:1104938	1
mchc, mono, mpv, pdw, rdw	0.8772	0.9737	5:1104938	1
mchc, mono, mpv, pdw, rdw	0.8771	0.9737	5:1104938	1
mchc, mono, mpv, pdw, rdw	0.8771	0.9737	5:1104938	1
mchc, mono, mpv, pdw, rdw	0.877	0.9737	5:1104938	1
mchc, mono, mpv, pdw, rdw	0.877	0.9737	5:1104938	1
mchc, mono, mpv, pdw, rdw	0.877	0.9737	5:1104938	1
mchc, mono, mpv, pdw, rdw	0.877	0.9737	5:1104938	1
mchc, mono, mpv, pdw, rdw	0.8761	0.9737	5:1104938	1
mchc, mono, mpv, pdw, rdw	0.8762	0.9737	5:1104938	1
mchc, mono, mpv, pdw, rdw	0.8762	0.9737	5:1104938	1
mchc, mono, mpv, pdw, rdw	0.8762	0.9737	5:1104938	1
mchc, mono, mpv, pdw, rdw	0.8762	0.9737	5:1104938	1
eo_p_gran, eo_p, neut_p_gran	0.8895	0.9417	5:10624866	0.5893
baso, baso_p_gran, baso_p	0.8456	0.88	5:10649199	0.9991
eo_p_gran, eo_p, neut_p_gran	0.8888	0.9417	5:10624866	0.5893
baso, baso_p_gran, baso_p	0.8402	0.8782	5:10649199	0.9962
hct, hgb, rbc	0.839	0.9996	5:34507175	0.11
pct, plt	0.9171	0.9532	5:34660677	0.2701
eo_p_gran, eo_p, neut_p_gran	0.9624	1	5:35846815	0.2667
eo_p_gran, eo_p, neut_p_gran	0.9624	1	5:35846815	0.2667
eo_p_gran, eo_p, neut_p_gran	0.9754	1	5:35916174	0.9738
hct, hgb, rbc	0.9758	0.9874	5:38869035	0.9996
eo_p_gran, eo_p, neut_p_gran	0.7485	0.8043	5:40569310	0.9039
hct, hgb, rbc	0.8549	0.9968	5:40622998	0.244
eo_p_gran, eo_p, neut_p_gran	0.7741	0.8172	5:40569310	0.9887
hct, hgb, rbc	0.8548	0.9968	5:40622998	0.244
hlr, hlr_p, irf, ret, ret_p	0.978	1	5:52095024	0.5483
hlr, hlr_p, irf, ret, ret_p	0.978	1	5:52095024	0.5483
hlr, hlr_p, irf, ret, ret_p	0.978	1	5:52095024	0.5483
gran_p_myeloid_wbc, lymph, mono, mono_p	0.7322	0.8286	5:55455645	0.5104
hct, hgb, rbc	0.7905	0.8601	5:55440730	0.5189
mpv, plt	0.7109	0.7853	5:61535124	0.2755
mch, mcv, rbc, rdw	0.7487	0.9932	5:67596088	0.6336
mch, mcv, rbc, rdw	0.7487	0.9932	5:67596088	0.6336
hct, hgb, mch, mpv, plt, rdw	0.7104	0.8707	5:72144005	1
hct, hgb, mch, mpv, plt, rdw	0.7098	0.8707	5:72144005	1
hct, hgb, mch, mpv, plt, rdw	0.7082	0.8707	5:72144005	1
baso_neut_sum, gran, lymph_p, myeloid_wbc, neut_eo_sum, neut, neut_p, wbc	0.7209	0.8049	5:71968892	0.9801
mch, mcv, rdw	0.899	0.984	5:75591710	0.3141
hlr, hlr_p, mpv, plt, ret, ret_p	0.9936	1	5:75953299	1
mch, mcv, rdw	0.8992	0.984	5:75591710	0.3141
mpv, plt	0.9978	1	5:76273100	0.9783
hct, hgb	0.9868	0.9998	5:76479833	0.361
baso, baso_p_gran, baso_p	0.8686	0.9012	5:77667403	0.982
hlr, hlr_p, ret, ret_p	0.7483	0.9341	5:77812075	0.1136
mpv, pct, pdw, plt	1	1	5:88180196	1
lymph_p, mch, mcv, rbc	0.7612	0.8909	5:88140942	0.5163
mpv, pct, pdw, plt	1	1	5:88180196	1
mpv, pct, pdw, plt	1	1	5:88180196	1
hlr, hlr_p, irf, ret, ret_p	0.992	1	5:95162475	0.9764
hlr, hlr_p, irf, ret, ret_p	0.992	1	5:95162475	0.9764
eo_p_gran, eo_p, neut_p_gran	0.9191	1	5:110404999	0.8492
eo_p_gran, eo_p, neut_p_gran	0.9191	1	5:110404999	0.8492
eo_p_gran, eo_p, neut_p_gran	0.9191	1	5:110404999	0.8492
mch, mcv, mpv, pct, plt, rbc	0.8123	0.924	5:111061883	0.9908
baso, baso_p_gran, baso_p	0.8237	0.8643	5:111166352	0.9782
hct, hgb	0.981	0.9981	5:111162637	0.6963
mpv, pct	0.8309	0.9999	5:122199196	0.0733
eo_p_gran, eo_p, mono, mpv, neut_p_gran, plt	0.7432	0.9425	5:131026218	0.943
baso_neut_sum, gran, myeloid_wbc, neut_eo_sum, neut, wbc	0.7639	0.8355	5:131341541	0.5154
eo_p_gran, eo_p, neut_p_gran	0.9999	1	5:131630852	1
lymph_p, neut_p	0.9605	0.9834	5:131806780	0.4997
irf, lymph	0.8492	0.9381	5:131801272	0.1153
lymph_p, neut_p	0.8877	0.9812	5:131806780	0.4871
irf, lymph	0.8502	0.9382	5:131801272	0.1153
lymph_p, neut_p	0.8173	0.9812	5:131806780	0.4871
irf, lymph	0.8497	0.9382	5:131801272	0.1153
lymph_p, neut_p	0.8092	0.9812	5:131806780	0.4871
irf, lymph	0.838	0.9375	5:131801272	0.1153
irf, lymph	0.838	0.9375	5:131801272	0.1153
irf, lymph	0.838	0.9375	5:131801272	0.1153
irf, lymph	0.8383	0.9375	5:131801272	0.1153
irf, lymph	0.8406	0.9376	5:131801272	0.1153
irf, lymph	0.8478	0.94	5:131801272	0.1158
gran_p_myeloid_wbc, mono_p	0.9764	0.9854	5:132204966	0.3485
irf, lymph	0.8504	0.9409	5:131801272	0.1158
eo_p_gran, eo_p, irf, neut_p_gran	0.7709	0.8411	5:132288572	0.616
hlr, hlr_p, pdw, ret, ret_p	0.7579	0.8842	5:132426851	0.6701
eo_p_gran, eo_p, neut_p_gran	0.9807	0.9951	5:133451683	0.8752
hlr, hlr_p, ret, ret_p	0.897	0.929	5:133964066	0.9482
baso, baso_p_gran, baso_p	0.7522	0.8103	5:133927695	0.5488
eo_p_gran, eo_p, neut_p_gran	0.9857	0.9923	5:133619966	0.9986
hct, hgb, rbc	0.7728	0.8276	5:134815276	0.5151
baso_neut_sum, gran, myeloid_wbc, neut_eo_sum, neut, wbc	0.998	0.9993	5:140284216	1
baso_neut_sum, baso_p_gran, eo_p_gran, eo_p, gran, gran_p_myeloid_wbc, lymph_p, mono_p, myeloid_wbc, neut_eo_sum, neut, neut_p_gran, neut_p, wbc	0.9112	0.9832	5:148200011	1
gran_p_myeloid_wbc, mono, mono_p	0.9821	1	5:149500236	0.553
baso_neut_sum, gran, myeloid_wbc, neut_eo_sum, neut, neut_p	0.7167	0.9324	5:149455884	1
hlr, hlr_p, ret, ret_p	0.9231	0.9533	5:149230343	0.9951
lymph, lymph_p	0.993	0.9961	5:149292560	0.9943
gran_p_myeloid_wbc, mono, mono_p	0.9821	1	5:149500236	0.553
baso_neut_sum, gran, myeloid_wbc, neut_eo_sum, neut, neut_p	0.7164	0.9324	5:149455884	1
hlr, hlr_p, ret, ret_p	0.923	0.9533	5:149230343	0.9951
lymph, lymph_p	0.993	0.9961	5:149292560	0.9943
gran_p_myeloid_wbc, mono, mono_p	0.9821	1	5:149500236	0.553
baso_neut_sum, gran, myeloid_wbc, neut_eo_sum, neut, neut_p	0.7162	0.9324	5:149455884	1
lymph, lymph_p	0.993	0.9961	5:149292560	0.9943
eo_p_gran, eo_p, neut_p_gran	0.9105	1	5:150455732	0.3325
baso, baso_p_gran, baso_p	0.9531	0.9778	5:150260927	0.9999
eo_p_gran, eo_p, neut_p_gran	0.9105	1	5:150455732	0.3325
baso, baso_p_gran, baso_p	0.9531	0.9778	5:150260927	0.9999
eo_p_gran, eo_p, neut_p_gran	0.9105	1	5:150455732	0.3325
hlr, hlr_p, ret, ret_p	0.8257	0.8775	5:150859855	0.8647
eo_p_gran, eo_p, neut_p_gran	0.7735	0.9266	5:151019018	0.5169
baso, baso_p_gran, baso_p	0.705	0.9845	5:150831989	0.6265
hct, hgb	0.7806	0.8078	5:157510636	0.3335
baso, baso_p_gran, baso_p	0.8928	0.9262	5:158094093	0.5808
baso, baso_p_gran, baso_p	0.8926	0.9262	5:158094093	0.5808
mpv, pdw, plt	0.9903	0.9999	5:158589567	0.652
mpv, pdw, plt	0.9174	0.9999	5:158635102	0.34
mpv, pdw, plt	0.9174	0.9999	5:158635102	0.34
lymph_p, mono_p	0.8324	0.9829	5:158405962	0.1814
mpv, pct, plt	0.8734	1	5:159607629	0.1287
mpv, pct, plt	0.8734	1	5:159607629	0.1287
hlr, hlr_p, irf, mch, mcv, rbc, rdw, ret, ret_p	0.7971	0.9963	5:173287851	0.7879
hlr, hlr_p, irf, mch, mcv, rbc, rdw, ret, ret_p	0.7971	0.9963	5:173287851	0.7879
hlr, hlr_p, irf, mch, mcv, rbc, rdw, ret, ret_p	0.7971	0.9963	5:173287851	0.7879
hlr, hlr_p, irf, mch, mcv, rbc, rdw, ret, ret_p	0.7971	0.9963	5:173287851	0.7879
hct, hgb, rbc	0.9643	1	5:176797343	0.6452
hct, hgb, rbc	0.9643	1	5:176797343	0.6452
hct, hgb, rbc	0.9643	1	5:176797343	0.6452
baso_neut_sum, gran, gran_p_myeloid_wbc, mono, mono_p, myeloid_wbc, neut_eo_sum, neut, neut_p	0.7243	0.9874	5:179186318	0.5596
baso_neut_sum, gran, gran_p_myeloid_wbc, mono, mono_p, myeloid_wbc, neut_eo_sum, neut, neut_p	0.7272	0.9874	5:179186318	0.5596
eo_p_gran, eo_p, neut_p_gran	0.9921	1	6:376329	0.5023
eo_p_gran, eo_p, neut_p_gran	0.9912	1	6:376329	0.5023
pct, plt	0.8484	0.8585	6:461423	0.9983
gran_p_myeloid_wbc, mono, mono_p	0.7296	0.7791	6:573820	0.9998
eo_p_gran, eo_p, neut_p_gran	0.9912	1	6:376329	0.5023
pct, plt	0.8462	0.8569	6:461423	0.9983
gran_p_myeloid_wbc, mono, mono_p	0.7277	0.779	6:573820	0.9998
eo_p_gran, eo_p, neut_p_gran	0.9912	1	6:376329	0.5023
gran_p_myeloid_wbc, mono, mono_p	0.7198	0.7784	6:573820	0.9997
pct, plt	0.8396	0.8522	6:461423	0.9972
baso_neut_sum, gran, myeloid_wbc, neut_eo_sum, neut, wbc	0.903	0.9287	6:1825354	0.9984
hct, hgb, rbc	0.8431	1	6:2050791	0.2455
hlr, hlr_p, irf	0.9649	0.9982	6:6680172	0.7751
baso_neut_sum, gran, myeloid_wbc, neut_eo_sum, neut, pct, wbc	0.89	0.9902	6:7139064	0.4022
hct, lymph, mono, rbc	0.9293	0.9803	6:7140831	0.379
mch, mcv	0.848	0.8617	6:7143859	0.9989
hlr, hlr_p, ret, ret_p	0.9927	1	6:7112051	0.9991
lymph, mono	0.9621	1	6:7139816	0.3061
hct, hgb, rbc	0.9113	0.9999	6:7229619	0.5474
mch, mcv	0.8434	0.8582	6:7143859	0.9947
mono_p, pdw	0.8536	0.9142	6:6927427	0.1883
hlr, hlr_p, ret, ret_p	0.9927	1	6:7112051	0.9991
lymph, mono	0.9621	1	6:7139816	0.3061
hct, hgb, rbc	0.9113	0.9999	6:7229619	0.5474
mch, mcv	0.8415	0.8569	6:7143859	0.9946
mono_p, pdw	0.8537	0.9142	6:6927427	0.1883
hlr, hlr_p, ret, ret_p	0.9927	1	6:7112051	0.9991
lymph, mono	0.9621	1	6:7139816	0.3061
hct, hgb, rbc	0.9113	0.9999	6:7229619	0.5474
mch, mcv	0.842	0.8572	6:7143859	0.9945
mono_p, pdw	0.8537	0.9142	6:6927427	0.1883
hlr, hlr_p, ret, ret_p	0.9927	1	6:7112051	0.9991
lymph, mono	0.9797	1	6:7139816	0.3061
hct, hgb, rbc	0.9113	0.9999	6:7229619	0.5474
mch, mcv	0.8425	0.8575	6:7143859	0.9945
mono_p, pdw	0.8554	0.9143	6:6927427	0.1883
hlr, hlr_p, ret, ret_p	0.9927	1	6:7112051	0.9991
lymph, mono	0.9797	1	6:7139816	0.3061
hct, hgb, rbc	0.9113	0.9999	6:7229619	0.5474
mch, mcv	0.8425	0.8576	6:7143859	0.9945
mono_p, pdw	0.8554	0.9143	6:6927427	0.1883
hlr, hlr_p, ret, ret_p	0.9927	1	6:7112051	0.9991
lymph, mono	0.9797	1	6:7139816	0.3061
hct, hgb, rbc	0.9113	0.9999	6:7229619	0.5474
gran_p_myeloid_wbc, lymph_p, neut_p	0.7256	0.7992	6:7012755	0.9995
mch, mcv	0.8405	0.8561	6:7143859	0.9944
hlr, hlr_p, ret, ret_p	0.9927	1	6:7112051	0.9991
lymph, mono	0.9797	1	6:7139816	0.3061
hct, hgb, rbc	0.9113	0.9999	6:7229619	0.5474
gran_p_myeloid_wbc, lymph_p, neut_p	0.726	0.7992	6:7012755	0.9995
mch, mcv	0.8411	0.8566	6:7143859	0.9944
hlr, hlr_p, ret, ret_p	0.9927	1	6:7112051	0.9991
lymph, mono	0.9797	1	6:7139816	0.3061
hct, hgb, rbc	0.9113	0.9999	6:7229619	0.5474
gran_p_myeloid_wbc, lymph_p, neut_p	0.726	0.7992	6:7012755	0.9995
mch, mcv	0.8411	0.8566	6:7143859	0.9944
gran_p_myeloid_wbc, mono, mono_p	0.9022	0.9625	6:10535591	0.6331
eo_p_gran, eo_p, neut_p_gran	0.8869	0.9203	6:10429242	0.9999
baso_neut_sum, gran, lymph_p, myeloid_wbc, neut_eo_sum, neut, neut_p, wbc	0.8486	0.8958	6:16744687	1
gran_p_myeloid_wbc, mono_p, neut_p	0.7446	0.8122	6:21455751	1
mch, mcv, rbc	0.9793	0.995	6:21722788	0.6579
hct, hgb	0.7434	0.7608	6:21971844	0.9978
mch, mcv	0.9958	1	6:21722788	0.5471
hct, hgb, rbc	0.7993	0.9857	6:22140114	0.3319
baso, baso_p	0.9865	0.9998	6:22340391	0.3702
hct, hgb, rbc	0.8045	0.9857	6:22140114	0.3348
baso, baso_p	0.9865	0.9998	6:22340391	0.3702
hct, hgb, rbc	0.8368	0.9853	6:22140114	0.3628
baso, baso_p	0.9865	0.9998	6:22340391	0.3702
baso, baso_p_gran, baso_p	0.964	0.9993	6:22340391	0.4255
hgb, hlr, hlr_p, mchc, mch, mcv, mono, rdw, ret, ret_p	0.7848	0.9263	6:24978511	1
lymph, lymph_p, neut_p	0.9672	1	6:24820052	0.8785
gran_p_myeloid_wbc, hct, hgb, hlr, hlr_p, mchc, mch, mcv, mono_p, rbc, rdw, ret, ret_p	0.9688	0.9938	6:25715657	1
mpv, pdw, plt	0.7547	1	6:25527963	0.2892
baso, baso_p_gran, baso_p	0.8123	0.9043	6:25657913	0.3669
gran_p_myeloid_wbc, hct, hgb, hlr, hlr_p, mchc, mch, mcv, mono_p, rbc, rdw, ret, ret_p	0.9686	0.9938	6:25715657	1
mpv, pdw, plt	0.7547	1	6:25527963	0.2892
baso, baso_p_gran, baso_p	0.8194	0.9057	6:25657913	0.3765
gran_p_myeloid_wbc, hct, hgb, hlr, hlr_p, mchc, mch, mcv, mono_p, rbc, rdw, ret, ret_p	0.9043	0.9913	6:25842951	1
mpv, pdw, plt	0.7547	1	6:25527963	0.2892
eo_p, neut_p_gran	0.9788	0.9879	6:25878174	0.977
eo_p, neut_p_gran	0.9761	0.9871	6:25878174	0.9756
gran_p_myeloid_wbc, hgb, hlr, hlr_p, mchc, mch, mcv, mono_p, rdw, ret, ret_p	0.7984	0.9588	6:27861670	0.9668
baso_neut_sum, gran, lymph, mono, myeloid_wbc, neut_eo_sum, neut, wbc	0.7641	1	6:29837507	0.9164
gran_p_myeloid_wbc, mchc, mch, mcv, mono_p, rdw	0.8291	0.9933	6:29510630	1
eo_p_gran, neut_p_gran	0.9833	1	6:29799269	0.8188
hct, hgb	0.9987	1	6:29477821	0.9785
lymph_p, neut_p	0.8609	1	6:29839500	0.1521
mchc, mch, mcv, rdw, ret_p	0.9779	1	6:29887113	0.5709
hlr, hlr_p, irf, ret	0.8843	1	6:29849531	0.9998
eo_p_gran, eo_p, neut_p_gran	0.953	1	6:30044388	0.9804
lymph_p, neut_p	0.8543	1	6:29886393	0.5799
gran_p_myeloid_wbc, mono_p	0.9999	1	6:30023868	1
mchc, mch, mcv, rdw, ret_p	0.9779	1	6:29887113	0.5709
hlr, hlr_p, irf, ret	0.8843	1	6:29849531	0.9998
eo_p_gran, eo_p, neut_p_gran	0.9482	1	6:30044388	0.9754
lymph_p, neut_p	0.8543	1	6:29886393	0.5799
gran_p_myeloid_wbc, mono_p	0.9999	1	6:30023868	1
mchc, mch, mcv, rdw, ret_p	0.9531	1	6:29887113	0.5709
eo_p_gran, eo_p, neut_p_gran	0.9482	1	6:30044388	0.9754
hlr, hlr_p, irf, ret	0.9874	1	6:30077229	1
gran_p_myeloid_wbc, mono_p	0.9994	1	6:30023868	0.9992
mchc, mch, mcv, rdw, ret_p	0.953	1	6:29887113	0.5709
hlr, hlr_p, irf, ret	0.9872	1	6:30077229	1
eo_p_gran, eo_p, neut_p_gran	0.9482	1	6:30044388	0.9754
gran_p_myeloid_wbc, mono_p	0.9994	1	6:30023868	0.9992
mchc, mch, mcv, rdw, ret_p	0.953	1	6:29887113	0.5709
hlr, hlr_p, irf, ret	0.9872	1	6:30077229	1
eo_p_gran, eo_p, neut_p_gran	0.9482	1	6:30044388	0.9754
lymph_p, neut_p	0.8543	1	6:29886393	0.5799
gran_p_myeloid_wbc, mono_p	0.9994	1	6:30023868	0.9992
mchc, mch, mcv, rdw, ret_p	0.953	1	6:29887113	0.5709
hlr, hlr_p, irf, ret	0.9872	1	6:30077229	1
eo_p_gran, eo_p, neut_p_gran	0.9482	1	6:30044388	0.9754
lymph_p, neut_p	0.8543	1	6:29886393	0.5799
gran_p_myeloid_wbc, mono_p	0.9994	1	6:30023868	0.9992
mchc, mch, mcv, rdw, ret_p	0.953	1	6:29887113	0.5709
hlr, hlr_p, irf, ret	0.9872	1	6:30077229	1
eo_p_gran, eo_p, neut_p_gran	0.9482	1	6:30044388	0.9754
lymph_p, neut_p	0.8543	1	6:29886393	0.5799
gran_p_myeloid_wbc, mono_p	0.9994	1	6:30023868	0.9992
mchc, mch, mcv, rdw, ret_p	0.953	1	6:29887113	0.5709
hlr, hlr_p, irf, ret	0.9872	1	6:30077229	1
eo_p_gran, eo_p, neut_p_gran	0.9482	1	6:30044388	0.9754
lymph_p, neut_p	0.8543	1	6:29886393	0.5799
gran_p_myeloid_wbc, mono_p	0.9994	1	6:30023868	0.9992
mchc, mch, mcv, rdw, ret_p	0.953	1	6:29887113	0.5709
hlr, hlr_p, irf, ret	0.9872	1	6:30077229	1
eo_p_gran, eo_p, neut_p_gran	0.9482	1	6:30044388	0.9754
lymph_p, neut_p	0.8543	1	6:29886393	0.5799
gran_p_myeloid_wbc, mono_p	0.9994	1	6:30023868	0.9992
mchc, mch, mcv, rdw, ret_p	0.953	1	6:29887113	0.5709
hlr, hlr_p, irf, ret	0.9872	1	6:30077229	1
eo_p_gran, eo_p, neut_p_gran	0.9482	1	6:30044388	0.9754
lymph_p, neut_p	0.8543	1	6:29886393	0.5799
gran_p_myeloid_wbc, mono_p	0.9994	1	6:30023868	0.9992
mchc, mch, mcv, rdw, ret_p	0.953	1	6:29887113	0.5709
hlr, hlr_p, irf, ret	0.9872	1	6:30077229	1
eo_p_gran, eo_p, neut_p_gran	0.9482	1	6:30044388	0.9754
lymph_p, neut_p	0.8543	1	6:29886393	0.5799
gran_p_myeloid_wbc, mono_p	0.9994	1	6:30023868	0.9992
mchc, mch, mcv, rdw, ret_p	0.953	1	6:29887113	0.5709
hlr, hlr_p, irf, ret	0.9872	1	6:30077229	1
eo_p_gran, eo_p, neut_p_gran	0.9482	1	6:30044388	0.9754
lymph_p, neut_p	0.8543	1	6:29886393	0.5799
gran_p_myeloid_wbc, mono_p	0.9994	1	6:30023868	0.9992
mchc, mch, mcv, rdw, ret_p	0.953	1	6:29887113	0.5709
hlr, hlr_p, irf, ret	0.9872	1	6:30077229	1
eo_p_gran, eo_p, neut_p_gran	0.9482	1	6:30044388	0.9754
lymph_p, neut_p	0.8543	1	6:29886393	0.5799
gran_p_myeloid_wbc, mono_p	0.9994	1	6:30023868	0.9992
mchc, mch, mcv, rdw, ret_p	0.953	1	6:29887113	0.5709
hlr, hlr_p, irf, ret	0.9872	1	6:30077229	1
eo_p_gran, eo_p, neut_p_gran	0.9482	1	6:30044388	0.9754
lymph_p, neut_p	0.8543	1	6:29886393	0.5799
gran_p_myeloid_wbc, mono_p	0.9994	1	6:30023868	0.9992
mchc, mch, mcv, rdw, ret_p	0.9234	1	6:29887113	0.5709
hlr, hlr_p, irf	0.9983	1	6:30077229	1
eo_p_gran, eo_p, neut_p_gran	0.9484	1	6:30044388	0.9754
lymph_p, neut_p	0.914	1	6:29886393	0.5802
gran_p_myeloid_wbc, mono_p	0.9994	1	6:30023868	0.9992
mchc, mch, mcv, rdw, ret_p	0.9234	1	6:29887113	0.5709
hlr, hlr_p, irf	0.9983	1	6:30077229	1
eo_p_gran, eo_p, neut_p_gran	0.9484	1	6:30044388	0.9754
lymph_p, neut_p	0.9158	1	6:29886393	0.5802
gran_p_myeloid_wbc, mono_p	0.9994	1	6:30023868	0.9992
mchc, mch, mcv, rdw, ret_p	0.9234	1	6:29887113	0.5709
hlr, hlr_p, irf	0.9983	1	6:30077229	1
eo_p_gran, eo_p, neut_p_gran	0.9484	1	6:30044388	0.9754
lymph_p, neut_p	0.9161	1	6:29886393	0.5802
gran_p_myeloid_wbc, mono_p	0.9994	1	6:30023868	0.9992
mchc, rdw, ret_p	0.9068	1	6:29880362	0.9432
hlr, hlr_p, irf	0.9983	1	6:30077229	1
eo_p_gran, eo_p, neut_p_gran	0.9484	1	6:30044388	0.9754
lymph_p, neut_p	0.9433	1	6:29886393	0.6334
gran_p_myeloid_wbc, mono_p	0.9994	1	6:30023868	0.9992
mchc, rdw, ret_p	0.9068	1	6:29880362	0.9432
hlr, hlr_p, irf	0.9983	1	6:30077229	1
eo_p_gran, eo_p, neut_p_gran	0.9484	1	6:30044388	0.9754
lymph_p, neut_p	0.9454	1	6:29886393	0.7154
gran_p_myeloid_wbc, mono_p	0.9994	1	6:30023868	0.9992
mchc, rdw, ret_p	0.9068	1	6:29880362	0.9432
hlr, hlr_p, irf	0.9983	1	6:30077229	1
eo_p_gran, eo_p, neut_p_gran	0.9484	1	6:30044388	0.9754
lymph_p, neut_p	0.9464	1	6:29886393	0.7154
gran_p_myeloid_wbc, mono_p	0.9994	1	6:30023868	0.9992
mchc, rdw, ret_p	0.9068	1	6:29880362	0.9432
hlr, hlr_p, irf	0.9983	1	6:30077229	1
eo_p_gran, eo_p, neut_p_gran	0.9484	1	6:30044388	0.9754
lymph_p, neut_p	0.9472	1	6:29886393	0.7154
gran_p_myeloid_wbc, mono_p	0.9994	1	6:30023868	0.9992
mchc, rdw, ret_p	0.9068	1	6:29880362	0.9432
hlr, hlr_p, irf	0.9983	1	6:30077229	1
eo_p_gran, eo_p, neut_p_gran	0.9484	1	6:30044388	0.9754
lymph_p, neut_p	0.9472	1	6:29886393	0.7154
gran_p_myeloid_wbc, mono_p	0.9994	1	6:30023868	0.9992
mchc, rdw, ret_p	0.9068	1	6:29880362	0.9432
hlr, hlr_p, irf	0.9983	1	6:30077229	1
eo_p_gran, eo_p, neut_p_gran	0.9484	1	6:30044388	0.9754
gran_p_myeloid_wbc, mono_p	0.9994	1	6:30023868	0.9992
baso_neut_sum, gran, myeloid_wbc, neut_eo_sum, neut, wbc	0.9478	1	6:30023079	0.9669
mchc, mch, mcv, rdw	0.9945	1	6:30335350	1
lymph, mono	0.7806	1	6:30318327	0.1181
eo_p_gran, eo_p, neut_p_gran	0.9924	1	6:30044388	0.9754
hct, hgb, rbc	0.8277	1	6:30342753	0.211
baso_neut_sum, gran, myeloid_wbc, neut_eo_sum, neut, wbc	0.8528	1	6:30056476	0.7166
mchc, mch, mcv, rdw	0.9945	1	6:30335350	1
lymph, mono	0.7807	1	6:30318327	0.1181
eo_p_gran, eo_p, neut_p_gran	0.9924	1	6:30044388	0.9754
hct, hgb, rbc	0.8274	1	6:30342753	0.211
gran_p_myeloid_wbc, neut_p	0.9686	1	6:30063019	0.9849
mchc, mch, mcv, rdw	0.9945	1	6:30335350	1
hlr, hlr_p, irf, ret, ret_p	0.993	1	6:30276679	1
hct, hgb	0.9429	1	6:30342753	0.2824
eo_p_gran, eo_p, neut_p_gran	0.9979	1	6:30114402	0.9999
gran_p_myeloid_wbc, mono_p	0.9904	1	6:30541852	0.6122
lymph_p, neut_p	0.7334	0.9998	6:30332555	0.385
hct, hgb, rbc	0.7591	1	6:30342753	0.2066
mpv, plt	0.7836	1	6:30670292	0.9471
eo_p_gran, eo_p, neut_p_gran	0.9892	1	6:30713808	1
gran_p_myeloid_wbc, mono_p	0.9927	1	6:30798324	0.855
baso, baso_neut_sum, gran, myeloid_wbc, neut_eo_sum, neut, rbc, ret, wbc	0.8476	1	6:30985828	0.7367
mchc, mch, mcv, rdw	0.97	1	6:30599176	1
eo_p_gran, eo_p, neut_p_gran	0.9996	1	6:30713808	1
hlr, hlr_p, ret_p	0.9403	1	6:30727983	0.5574
pct, plt	0.958	0.9999	6:30601232	0.5019
hct, hgb	0.9974	1	6:30741305	0.5104
gran_p_myeloid_wbc, mono_p	0.9934	1	6:30990055	0.9764
baso, baso_neut_sum, gran, myeloid_wbc, neut_eo_sum, neut, rbc, ret, wbc	0.8441	1	6:30985828	0.7367
mchc, mch, mcv, rdw	0.97	1	6:30599176	1
eo_p_gran, eo_p, neut_p_gran	0.9996	1	6:30713808	1
hct, hgb	0.9974	1	6:30741305	0.5104
hlr, hlr_p, ret_p	0.9401	1	6:30727983	0.5574
gran_p_myeloid_wbc, mono_p	1	1	6:31005726	1
pct, plt	0.9569	0.9999	6:30601232	0.5019
baso_neut_sum, gran, myeloid_wbc, neut_eo_sum, neut, wbc	0.9644	1	6:31240721	1
hlr_p, ret_p	0.9911	1	6:31249217	0.9938
eo_p_gran, eo_p, neut_p_gran	0.8675	1	6:31379115	0.5371
gran_p_myeloid_wbc, mono_p	0.9921	1	6:31231105	0.3742
pct, plt	0.9907	1	6:31322367	0.6287
mch, mcv	0.9981	1	6:31326166	0.9965
baso_neut_sum, gran, myeloid_wbc, neut_eo_sum, neut, wbc	0.9644	1	6:31240721	1
hlr_p, ret_p	0.9911	1	6:31249217	0.9938
eo_p_gran, eo_p, neut_p_gran	0.8665	1	6:31379115	0.5371
gran_p_myeloid_wbc, mono_p	0.9921	1	6:31231105	0.3742
pct, plt	0.9907	1	6:31322367	0.6287
mch, mcv	0.9981	1	6:31326166	0.9965
hlr, hlr_p, ret, ret_p	0.9928	1	6:31434111	0.9707
baso_neut_sum, gran, myeloid_wbc, neut_eo_sum, neut, wbc	0.9644	1	6:31240721	1
hct, hgb, rbc	0.8596	1	6:31081940	0.7347
eo_p_gran, eo_p, neut_p_gran	0.8205	1	6:31379115	0.5363
gran_p_myeloid_wbc, mono_p	0.9921	1	6:31231105	0.3742
pct, plt	0.9907	1	6:31322367	0.6287
mch, mcv	0.9981	1	6:31326166	0.9965
hlr, hlr_p, ret, ret_p	0.9928	1	6:31434111	0.9707
baso_neut_sum, gran, myeloid_wbc, neut_eo_sum, neut, wbc	0.9644	1	6:31240721	1
hct, hgb, rbc	0.8596	1	6:31081940	0.7347
eo_p_gran, eo_p, neut_p_gran	0.8205	1	6:31379115	0.5363
gran_p_myeloid_wbc, mono_p	0.9921	1	6:31231105	0.3742
pct, plt	0.9907	1	6:31322367	0.6287
mch, mcv	0.9981	1	6:31326166	0.9965
hlr, hlr_p, ret, ret_p	0.9928	1	6:31434111	0.9707
baso_neut_sum, gran, myeloid_wbc, neut_eo_sum, neut, wbc	0.9644	1	6:31240721	1
hct, hgb, rbc	0.8596	1	6:31081940	0.7347
eo_p_gran, eo_p, neut_p_gran	0.8205	1	6:31379115	0.5363
gran_p_myeloid_wbc, mono_p	0.9921	1	6:31231105	0.3742
pct, plt	0.9907	1	6:31322367	0.6287
mch, mcv	0.9981	1	6:31326166	0.9965
hlr, hlr_p, ret, ret_p	0.9928	1	6:31434111	0.9707
baso_neut_sum, gran, myeloid_wbc, neut_eo_sum, neut, wbc	0.9644	1	6:31240721	1
hct, hgb, rbc	0.8596	1	6:31081940	0.7347
eo_p_gran, eo_p, neut_p_gran	0.8205	1	6:31379115	0.5363
gran_p_myeloid_wbc, mono_p	0.9921	1	6:31231105	0.3742
pct, plt	0.9907	1	6:31322367	0.6287
mch, mcv	0.9981	1	6:31326166	0.9965
hlr, hlr_p, ret, ret_p	0.9928	1	6:31434111	0.9707
baso_neut_sum, gran, myeloid_wbc, neut_eo_sum, neut, wbc	0.9644	1	6:31240721	1
hct, hgb, rbc	0.8596	1	6:31081940	0.7347
eo_p_gran, eo_p, neut_p_gran	0.8205	1	6:31379115	0.5363
gran_p_myeloid_wbc, mono_p	0.9921	1	6:31231105	0.3742
pct, plt	0.9907	1	6:31322367	0.6287
mch, mcv	0.9981	1	6:31326166	0.9965
hlr, hlr_p, ret, ret_p	0.9928	1	6:31434111	0.9707
baso_neut_sum, gran, myeloid_wbc, neut_eo_sum, neut, wbc	0.9644	1	6:31240721	1
hct, hgb, rbc	0.8596	1	6:31081940	0.7347
eo_p_gran, eo_p, neut_p_gran	0.8205	1	6:31379115	0.5363
gran_p_myeloid_wbc, mono_p	0.9921	1	6:31231105	0.3742
pct, plt	0.9907	1	6:31322367	0.6287
mch, mcv	0.9981	1	6:31326166	0.9965
hlr, hlr_p, ret, ret_p	0.9928	1	6:31434111	0.9707
baso_neut_sum, gran, myeloid_wbc, neut_eo_sum, neut, wbc	0.9644	1	6:31240721	1
hct, hgb, rbc	0.8596	1	6:31081940	0.7347
eo_p_gran, eo_p, neut_p_gran	0.8205	1	6:31379115	0.5363
gran_p_myeloid_wbc, mono_p	0.9921	1	6:31231105	0.3742
pct, plt	0.9907	1	6:31322367	0.6287
mch, mcv	0.9981	1	6:31326166	0.9965
hlr, hlr_p, ret, ret_p	0.9928	1	6:31434111	0.9707
baso_neut_sum, gran, myeloid_wbc, neut_eo_sum, neut, wbc	0.9644	1	6:31240721	1
hct, hgb, rbc	0.8596	1	6:31081940	0.7347
eo_p_gran, eo_p, neut_p_gran	0.8205	1	6:31379115	0.5363
gran_p_myeloid_wbc, mono_p	0.9921	1	6:31231105	0.3742
pct, plt	0.9907	1	6:31322367	0.6287
mch, mcv	0.9981	1	6:31326166	0.9965
hlr, hlr_p, ret, ret_p	0.9928	1	6:31434111	0.9707
baso_neut_sum, gran, myeloid_wbc, neut_eo_sum, neut, wbc	0.9644	1	6:31240721	1
hct, hgb, rbc	0.8596	1	6:31081940	0.7347
eo_p_gran, eo_p, neut_p_gran	0.8205	1	6:31379115	0.5363
gran_p_myeloid_wbc, mono_p	0.9921	1	6:31231105	0.3742
pct, plt	0.9907	1	6:31322367	0.6287
mch, mcv	0.9981	1	6:31326166	0.9965
hlr, hlr_p, ret, ret_p	0.9928	1	6:31434111	0.9707
baso_neut_sum, gran, myeloid_wbc, neut_eo_sum, neut, wbc	0.9644	1	6:31240721	1
hct, hgb, rbc	0.8596	1	6:31081940	0.7347
eo_p_gran, eo_p, neut_p_gran	0.8205	1	6:31379115	0.5363
gran_p_myeloid_wbc, mono_p	0.9921	1	6:31231105	0.3742
pct, plt	0.9907	1	6:31322367	0.6287
mch, mcv	0.9981	1	6:31326166	0.9965
hlr, hlr_p, ret, ret_p	0.9928	1	6:31434111	0.9707
baso_neut_sum, gran, myeloid_wbc, neut_eo_sum, neut, wbc	0.9644	1	6:31240721	1
hct, hgb, rbc	0.8596	1	6:31081940	0.7347
eo_p_gran, eo_p, neut_p_gran	0.8205	1	6:31379115	0.5363
gran_p_myeloid_wbc, mono_p	0.9921	1	6:31231105	0.3742
pct, plt	0.9907	1	6:31322367	0.6287
mch, mcv	0.9981	1	6:31326166	0.9965
hlr, hlr_p, ret, ret_p	0.9928	1	6:31434111	0.9707
baso_neut_sum, gran, myeloid_wbc, neut_eo_sum, neut, wbc	0.9644	1	6:31240721	1
hct, hgb, rbc	0.8596	1	6:31081940	0.7347
eo_p_gran, eo_p, neut_p_gran	0.8205	1	6:31379115	0.5363
gran_p_myeloid_wbc, mono_p	0.9921	1	6:31231105	0.3742
pct, plt	0.9907	1	6:31322367	0.6287
mch, mcv	0.9981	1	6:31326166	0.9965
hlr, hlr_p, ret, ret_p	0.9928	1	6:31434111	0.9707
baso_neut_sum, gran, myeloid_wbc, neut_eo_sum, neut, wbc	0.9644	1	6:31240721	1
hct, hgb, rbc	0.8596	1	6:31081940	0.7347
eo_p_gran, eo_p, neut_p_gran	0.8205	1	6:31379115	0.5363
gran_p_myeloid_wbc, mono_p	0.9921	1	6:31231105	0.3742
pct, plt	0.9907	1	6:31322367	0.6287
mch, mcv	0.9981	1	6:31326166	0.9965
hlr, hlr_p, ret, ret_p	0.9928	1	6:31434111	0.9707
baso_neut_sum, gran, myeloid_wbc, neut_eo_sum, neut, wbc	0.9644	1	6:31240721	1
hct, hgb, rbc	0.8596	1	6:31081940	0.7347
eo_p_gran, eo_p, neut_p_gran	0.8205	1	6:31379115	0.5363
gran_p_myeloid_wbc, mono_p	0.9921	1	6:31231105	0.3742
pct, plt	0.9907	1	6:31322367	0.6287
mch, mcv	0.9981	1	6:31326166	0.9965
hlr, hlr_p, ret, ret_p	0.9928	1	6:31434111	0.9707
baso_neut_sum, gran, myeloid_wbc, neut_eo_sum, neut, wbc	0.9644	1	6:31240721	1
hct, hgb, rbc	0.8596	1	6:31081940	0.7347
eo_p_gran, eo_p, neut_p_gran	0.8205	1	6:31379115	0.5363
gran_p_myeloid_wbc, mono_p	0.9921	1	6:31231105	0.3742
pct, plt	0.9907	1	6:31322367	0.6287
mch, mcv	0.9981	1	6:31326166	0.9965
hlr, hlr_p, ret, ret_p	0.9928	1	6:31434111	0.9707
baso_neut_sum, gran, myeloid_wbc, neut_eo_sum, neut, wbc	0.9644	1	6:31240721	1
hct, hgb, rbc	0.8596	1	6:31081940	0.7347
eo_p_gran, eo_p, neut_p_gran	0.8205	1	6:31379115	0.5363
gran_p_myeloid_wbc, mono_p	0.9921	1	6:31231105	0.3742
pct, plt	0.9907	1	6:31322367	0.6287
mch, mcv	0.9981	1	6:31326166	0.9965
hlr, hlr_p, ret, ret_p	0.9928	1	6:31434111	0.9707
baso_neut_sum, gran, myeloid_wbc, neut_eo_sum, neut, wbc	0.9644	1	6:31240721	1
hct, hgb, rbc	0.8596	1	6:31081940	0.7347
eo_p_gran, eo_p, neut_p_gran	0.8205	1	6:31379115	0.5363
gran_p_myeloid_wbc, mono_p	0.9921	1	6:31231105	0.3742
pct, plt	0.9907	1	6:31322367	0.6287
mch, mcv	0.9981	1	6:31326166	0.9965
hlr, hlr_p, ret, ret_p	0.9928	1	6:31434111	0.9707
baso_neut_sum, gran, myeloid_wbc, neut_eo_sum, neut, wbc	0.9644	1	6:31240721	1
hct, hgb, rbc	0.8596	1	6:31081940	0.7347
eo_p_gran, eo_p, neut_p_gran	0.8205	1	6:31379115	0.5363
gran_p_myeloid_wbc, mono_p	0.9921	1	6:31231105	0.3742
pct, plt	0.9907	1	6:31322367	0.6287
mch, mcv	0.9981	1	6:31326166	0.9965
hlr, hlr_p, ret, ret_p	0.9928	1	6:31434111	0.9707
baso_neut_sum, gran, myeloid_wbc, neut_eo_sum, neut, wbc	0.9644	1	6:31240721	1
hct, hgb, rbc	0.8596	1	6:31081940	0.7347
eo_p_gran, eo_p, neut_p_gran	0.8205	1	6:31379115	0.5363
gran_p_myeloid_wbc, mono_p	0.9921	1	6:31231105	0.3742
pct, plt	0.9907	1	6:31322367	0.6287
mch, mcv	0.9981	1	6:31326166	0.9965
hlr, hlr_p, ret, ret_p	0.9928	1	6:31434111	0.9707
baso_neut_sum, gran, myeloid_wbc, neut_eo_sum, neut, wbc	0.9644	1	6:31240721	1
hct, hgb, rbc	0.8596	1	6:31081940	0.7347
eo_p_gran, eo_p, neut_p_gran	0.8205	1	6:31379115	0.5363
gran_p_myeloid_wbc, mono_p	0.9921	1	6:31231105	0.3742
pct, plt	0.9907	1	6:31322367	0.6287
mch, mcv	0.9981	1	6:31326166	0.9965
hlr, hlr_p, ret, ret_p	0.9928	1	6:31434111	0.9707
baso_neut_sum, gran, myeloid_wbc, neut_eo_sum, neut, wbc	0.9644	1	6:31240721	1
hct, hgb, rbc	0.8596	1	6:31081940	0.7347
eo_p_gran, eo_p, neut_p_gran	0.8205	1	6:31379115	0.5363
gran_p_myeloid_wbc, mono_p	0.9921	1	6:31231105	0.3742
pct, plt	0.9907	1	6:31322367	0.6287
mch, mcv	0.9981	1	6:31326166	0.9965
hlr, hlr_p, ret, ret_p	0.9928	1	6:31434111	0.9707
baso_neut_sum, gran, myeloid_wbc, neut_eo_sum, neut, wbc	0.9644	1	6:31240721	1
hct, hgb, rbc	0.8596	1	6:31081940	0.7347
eo_p_gran, eo_p, neut_p_gran	0.8205	1	6:31379115	0.5363
gran_p_myeloid_wbc, mono_p	0.9921	1	6:31231105	0.3742
pct, plt	0.9907	1	6:31322367	0.6287
mch, mcv	0.9981	1	6:31326166	0.9965
hlr, hlr_p, ret, ret_p	0.9928	1	6:31434111	0.9707
baso_neut_sum, gran, myeloid_wbc, neut_eo_sum, neut, wbc	0.9644	1	6:31240721	1
hct, hgb, rbc	0.7087	1	6:31082127	0.8307
eo_p_gran, eo_p, neut_p_gran	0.8205	1	6:31379115	0.5363
gran_p_myeloid_wbc, mono_p	0.9921	1	6:31231105	0.3742
pct, plt	0.9907	1	6:31322367	0.6287
mch, mcv	0.9981	1	6:31326166	0.9965
hlr, hlr_p, ret, ret_p	0.9928	1	6:31434111	0.9707
baso_neut_sum, gran, myeloid_wbc, neut_eo_sum, neut, wbc	0.9644	1	6:31240721	1
hct, hgb, rbc	0.9109	1	6:31242762	0.5221
eo_p_gran, eo_p, neut_p_gran	0.8205	1	6:31379115	0.5363
gran_p_myeloid_wbc, mono_p	0.9921	1	6:31231105	0.3742
pct, plt	0.9907	1	6:31322367	0.6287
mch, mcv	0.9981	1	6:31326166	0.9965
hlr, hlr_p, ret, ret_p	0.9928	1	6:31434111	0.9707
baso_neut_sum, gran, myeloid_wbc, neut_eo_sum, neut, wbc	0.9644	1	6:31240721	1
hct, hgb, rbc	0.9091	1	6:31242762	0.5221
eo_p_gran, eo_p, neut_p_gran	0.8205	1	6:31379115	0.5363
gran_p_myeloid_wbc, mono_p	0.9921	1	6:31231105	0.3742
pct, plt	0.9907	1	6:31322367	0.6287
mch, mcv	0.9981	1	6:31326166	0.9965
hlr, hlr_p, ret, ret_p	0.9928	1	6:31434111	0.9707
baso_neut_sum, gran, myeloid_wbc, neut_eo_sum, neut, wbc	0.9644	1	6:31240721	1
hct, hgb, rbc	0.9077	1	6:31242762	0.5221
eo_p_gran, eo_p, neut_p_gran	0.8205	1	6:31379115	0.5363
gran_p_myeloid_wbc, mono_p	0.9921	1	6:31231105	0.3742
pct, plt	0.9907	1	6:31322367	0.6287
mch, mcv	0.9981	1	6:31326166	0.9965
hlr, hlr_p, ret, ret_p	0.9928	1	6:31434111	0.9707
baso_neut_sum, gran, myeloid_wbc, neut_eo_sum, neut, wbc	0.9644	1	6:31240721	1
hct, hgb, rbc	0.8339	1	6:31242762	0.5221
eo_p_gran, eo_p, neut_p_gran	0.8205	1	6:31379115	0.5363
gran_p_myeloid_wbc, mono_p	0.9921	1	6:31231105	0.3742
pct, plt	0.9907	1	6:31322367	0.6287
mch, mcv	0.9981	1	6:31326166	0.9965
hlr, hlr_p, ret, ret_p	0.9928	1	6:31434111	0.9707
baso_neut_sum, gran, myeloid_wbc, neut_eo_sum, neut, wbc	0.9644	1	6:31240721	1
hct, hgb, rbc	0.8306	1	6:31242762	0.5221
eo_p_gran, eo_p, neut_p_gran	0.8205	1	6:31379115	0.5363
gran_p_myeloid_wbc, mono_p	0.9921	1	6:31231105	0.3742
pct, plt	0.9907	1	6:31322367	0.6287
mch, mcv	0.9981	1	6:31326166	0.9965
hlr, hlr_p, ret, ret_p	0.9928	1	6:31434111	0.9707
baso_neut_sum, gran, myeloid_wbc, neut_eo_sum, neut, wbc	0.9644	1	6:31240721	1
hct, hgb, rbc	0.8287	1	6:31242762	0.5221
eo_p_gran, eo_p, neut_p_gran	0.8205	1	6:31379115	0.5363
gran_p_myeloid_wbc, mono_p	0.9921	1	6:31231105	0.3742
pct, plt	0.9907	1	6:31322367	0.6287
mch, mcv	0.9981	1	6:31326166	0.9965
hlr, hlr_p, ret, ret_p	0.9928	1	6:31434111	0.9707
baso_neut_sum, gran, myeloid_wbc, neut_eo_sum, neut, wbc	0.9644	1	6:31240721	1
hct, hgb, rbc	0.8287	1	6:31242762	0.5221
eo_p_gran, eo_p, neut_p_gran	0.8205	1	6:31379115	0.5363
gran_p_myeloid_wbc, mono_p	0.9921	1	6:31231105	0.3742
pct, plt	0.9907	1	6:31322367	0.6287
mch, mcv	0.9981	1	6:31326166	0.9965
hlr, hlr_p, ret, ret_p	0.9928	1	6:31434111	0.9707
baso_neut_sum, gran, myeloid_wbc, neut_eo_sum, neut, wbc	0.9644	1	6:31240721	1
hct, hgb, rbc	0.8287	1	6:31242762	0.5221
eo_p_gran, eo_p, neut_p_gran	0.8205	1	6:31379115	0.5363
gran_p_myeloid_wbc, mono_p	0.9921	1	6:31231105	0.3742
pct, plt	0.9907	1	6:31322367	0.6287
mch, mcv	0.9981	1	6:31326166	0.9965
hlr, hlr_p, ret, ret_p	0.9928	1	6:31434111	0.9707
baso_neut_sum, gran, myeloid_wbc, neut_eo_sum, neut, wbc	0.9644	1	6:31240721	1
hct, hgb, rbc	0.8282	1	6:31242762	0.5221
eo_p_gran, eo_p, neut_p_gran	0.8205	1	6:31379115	0.5363
gran_p_myeloid_wbc, mono_p	0.9921	1	6:31231105	0.3742
pct, plt	0.9907	1	6:31322367	0.6287
mch, mcv	0.9981	1	6:31326166	0.9965
hlr, hlr_p, ret, ret_p	0.9928	1	6:31434111	0.9707
baso_neut_sum, gran, myeloid_wbc, neut_eo_sum, neut, wbc	0.9644	1	6:31240721	1
hct, hgb, rbc	0.8279	1	6:31242762	0.5221
eo_p_gran, eo_p, neut_p_gran	0.8205	1	6:31379115	0.5363
gran_p_myeloid_wbc, mono_p	0.9921	1	6:31231105	0.3742
pct, plt	0.9907	1	6:31322367	0.6287
mch, mcv	0.9981	1	6:31326166	0.9965
hlr, hlr_p, ret, ret_p	0.9928	1	6:31434111	0.9707
baso_neut_sum, gran, myeloid_wbc, neut_eo_sum, neut, wbc	0.9644	1	6:31240721	1
hct, hgb, rbc	0.8279	1	6:31242762	0.5221
eo_p_gran, eo_p, neut_p_gran	0.8205	1	6:31379115	0.5363
gran_p_myeloid_wbc, mono_p	0.9921	1	6:31231105	0.3742
pct, plt	0.9907	1	6:31322367	0.6287
mch, mcv	0.9981	1	6:31326166	0.9965
hlr, hlr_p, ret, ret_p	0.9928	1	6:31434111	0.9707
baso_neut_sum, gran, myeloid_wbc, neut_eo_sum, neut, wbc	0.9644	1	6:31240721	1
hct, hgb, rbc	0.8279	1	6:31242762	0.5221
eo_p_gran, eo_p, neut_p_gran	0.8205	1	6:31379115	0.5363
gran_p_myeloid_wbc, mono_p	0.9921	1	6:31231105	0.3742
pct, plt	0.9907	1	6:31322367	0.6287
mch, mcv	0.9981	1	6:31326166	0.9965
hlr, hlr_p, ret, ret_p	0.993	1	6:31434111	0.9707
baso_neut_sum, gran, myeloid_wbc, neut_eo_sum, neut, wbc	0.9644	1	6:31240721	1
hct, hgb, rbc	0.8256	1	6:31242762	0.5221
eo_p_gran, eo_p, neut_p_gran	0.8205	1	6:31379115	0.5363
gran_p_myeloid_wbc, mono_p	0.9921	1	6:31231105	0.3742
pct, plt	0.9907	1	6:31322367	0.6287
mch, mcv	0.9981	1	6:31326166	0.9965
hlr, hlr_p, ret, ret_p	0.993	1	6:31434111	0.9707
baso_neut_sum, gran, myeloid_wbc, neut_eo_sum, neut, wbc	0.9644	1	6:31240721	1
hct, hgb, rbc	0.8256	1	6:31242762	0.5221
eo_p_gran, eo_p, neut_p_gran	0.8205	1	6:31379115	0.5363
gran_p_myeloid_wbc, mono_p	0.9921	1	6:31231105	0.3742
pct, plt	0.9907	1	6:31322367	0.6287
mch, mcv	0.9981	1	6:31326166	0.9965
hlr, hlr_p, ret, ret_p	0.9931	1	6:31434111	0.9707
hct, hgb, rbc	0.8161	1	6:31314781	0.8763
baso_neut_sum, neut	0.9986	1	6:31263051	0.9675
eo_p_gran, eo_p, neut_p_gran	0.8205	1	6:31379115	0.5363
gran_p_myeloid_wbc, mono_p	0.9993	1	6:31346898	0.9999
pct, plt	0.9907	1	6:31322367	0.6287
mch, mcv	0.9981	1	6:31326166	0.9965
hlr, hlr_p, ret, ret_p	0.9931	1	6:31434111	0.9707
hct, hgb, rbc	0.8161	1	6:31314781	0.8763
baso_neut_sum, neut	0.9986	1	6:31263051	0.9675
eo_p_gran, eo_p, neut_p_gran	0.8205	1	6:31379115	0.5363
gran_p_myeloid_wbc, mono_p	0.9993	1	6:31346898	0.9999
pct, plt	0.9907	1	6:31322367	0.6287
mch, mcv	0.9981	1	6:31326166	0.9965
hlr, hlr_p, ret, ret_p	0.9931	1	6:31434111	0.9707
hct, hgb, rbc	0.8079	1	6:31314781	0.8763
baso_neut_sum, neut	0.9982	1	6:31319222	0.9095
eo_p_gran, eo_p, neut_p_gran	0.8205	1	6:31379115	0.5363
gran_p_myeloid_wbc, mono_p	0.9993	1	6:31346898	0.9999
mch, mcv	0.9981	1	6:31326166	0.9965
pct, plt	0.9909	1	6:31322367	0.6287
hlr, hlr_p, ret, ret_p	0.9931	1	6:31434111	0.9707
hct, hgb, rbc	0.8057	1	6:31314781	0.8763
baso_neut_sum, neut	0.9983	1	6:31319222	0.9095
eo_p_gran, eo_p, neut_p_gran	0.8205	1	6:31379115	0.5363
gran_p_myeloid_wbc, mono_p	0.9993	1	6:31346898	0.9999
mch, mcv	0.9981	1	6:31326166	0.9965
pct, plt	0.9915	1	6:31322367	0.6288
baso, hlr, myeloid_wbc, rbc, ret, ret_p	0.7489	1	6:31739120	0.238
lymph, mono, wbc	0.9441	1	6:31462135	0.2629
hct, hgb	0.9965	1	6:31835164	0.5447
baso_neut_sum, eo_p_gran, eo_p, gran, neut_eo_sum, neut, neut_p_gran	0.7115	1	6:31878495	1
gran_p_myeloid_wbc, mono_p	0.9971	1	6:31532814	0.8996
lymph, wbc	0.9816	1	6:31505480	0.4022
baso_neut_sum, eo_p_gran, eo_p, gran, neut_eo_sum, neut, neut_p_gran	0.7075	1	6:31878495	1
hlr_p, irf	0.8658	0.9802	6:31575073	0.6301
gran_p_myeloid_wbc, mono_p	0.9974	1	6:31532814	0.9008
pct, plt	0.9981	1	6:31577099	0.9999
lymph_p, neut_p	0.8261	1	6:31540481	0.7423
lymph, wbc	0.996	1	6:31546850	0.7909
baso_neut_sum, eo_p_gran, eo_p, gran, neut_eo_sum, neut, neut_p_gran	0.7068	1	6:31878495	1
hlr_p, irf	0.866	0.9802	6:31575073	0.6301
gran_p_myeloid_wbc, mono_p	0.9975	1	6:31532814	0.9008
pct, plt	0.9982	1	6:31577099	0.9999
lymph_p, neut_p	0.8264	1	6:31540481	0.7423
hlr, mono, rbc, ret, ret_p	0.7207	1	6:31596138	0.1362
baso, baso_neut_sum, gran, myeloid_wbc, neut_eo_sum, neut, wbc	0.9924	1	6:32011358	1
hct, hgb	0.9965	1	6:31835164	0.5447
eo_p_gran, eo_p, neut_p_gran	0.9847	1	6:31947460	0.5846
pct, plt	0.9982	1	6:31577099	0.9999
gran_p_myeloid_wbc, mono_p	0.9975	1	6:31532814	0.9008
mch, mcv	0.9302	1	6:31930441	0.6829
lymph_p, neut_p	0.8264	1	6:31540481	0.7423
irf, pdw	0.7755	0.9643	6:31583827	0.1076
hlr, mono, rbc, ret, ret_p	0.7514	1	6:31596138	0.1362
baso, baso_neut_sum, gran, myeloid_wbc, neut_eo_sum, neut, wbc	0.903	1	6:32011358	1
hct, hgb	0.9965	1	6:31835164	0.5447
eo_p_gran, eo_p, neut_p_gran	0.9847	1	6:31947460	0.5846
gran_p_myeloid_wbc, mono_p	0.9975	1	6:31563228	0.5706
lymph_p, neut_p	0.7459	1	6:31740763	0.4785
mch, mcv	0.9986	1	6:31930441	1
hgb, rbc	0.9372	1	6:32172993	0.3419
mono, rdw	0.7751	1	6:31798134	0.1059
baso, baso_neut_sum, gran, lymph, myeloid_wbc, neut_eo_sum, neut, wbc	0.915	1	6:32011358	1
hlr, hlr_p, ret, ret_p	0.9974	1	6:32209861	1
eo_p_gran, eo_p, neut_p_gran	0.9845	1	6:31947460	0.5846
mpv, plt	0.977	1	6:31852617	0.3914
mch, mcv	0.9988	1	6:31930441	1
gran_p_myeloid_wbc, mono_p	0.9048	1	6:31803746	0.287
lymph_p, neut_p	0.9176	1	6:32078531	0.7369
hct, hgb, rbc, rdw	0.7862	1	6:31826705	0.5697
baso, baso_neut_sum, gran, lymph, myeloid_wbc, neut_eo_sum, neut, wbc	0.915	1	6:32011358	1
hlr, hlr_p, ret, ret_p	0.9974	1	6:32209861	1
eo_p_gran, eo_p, neut_p_gran	0.9845	1	6:31947460	0.5846
mpv, plt	0.9809	1	6:31852617	0.7494
mch, mcv	0.9989	1	6:31930441	1
gran_p_myeloid_wbc, mono_p	0.9844	1	6:32006317	0.9225
lymph_p, neut_p	0.979	1	6:32078531	0.477
hct, hgb, rbc	0.8018	1	6:32172993	0.3375
baso_neut_sum, gran, myeloid_wbc, neut_eo_sum, neut	0.9999	1	6:32428772	1
baso, lymph, wbc	0.7638	1	6:32011358	1
eo_p_gran, eo_p, neut_p_gran	0.9998	1	6:32414290	1
mpv, plt	0.8706	1	6:32029929	0.4619
gran_p_myeloid_wbc, mono_p	0.9265	1	6:32429327	0.1204
lymph_p, neut_p	0.9778	1	6:32078531	0.4779
baso_neut_sum, gran, myeloid_wbc, neut_eo_sum, neut, wbc	0.9955	1	6:32444709	1
hct, hgb, rbc	0.9969	1	6:32454428	0.9999
baso, lymph	0.7656	1	6:32011358	1
eo_p_gran, eo_p, neut_p_gran	0.9999	1	6:32414290	1
mpv, plt	0.8707	1	6:32029929	0.4619
gran_p_myeloid_wbc, mono_p	0.9394	1	6:32450154	0.5839
lymph_p, neut_p	0.9777	1	6:32078531	0.4779
baso_neut_sum, gran, myeloid_wbc, neut_eo_sum, neut, wbc	0.9955	1	6:32444709	1
hlr, hlr_p, rdw, ret, ret_p	0.7009	0.9999	6:32209861	1
hct, rbc	0.9714	1	6:32517141	0.3253
eo_p_gran, neut_p_gran	0.9983	1	6:32414290	0.9667
mpv, plt	0.8127	1	6:32043157	0.4341
gran_p_myeloid_wbc, mono_p	0.9141	1	6:32520035	0.2612
lymph_p, neut_p	0.9784	1	6:32078531	0.5074
baso_neut_sum, gran, myeloid_wbc, neut_eo_sum, neut, wbc	0.9955	1	6:32444709	1
hlr, hlr_p, rdw, ret, ret_p	0.7021	0.9999	6:32209861	1
hct, rbc	0.9714	1	6:32517141	0.3253
eo_p_gran, neut_p_gran	0.9983	1	6:32414290	0.9667
mpv, plt	0.8127	1	6:32043157	0.4341
gran_p_myeloid_wbc, mono_p	0.9141	1	6:32520035	0.2611
lymph_p, neut_p	0.9784	1	6:32078531	0.5074
baso_neut_sum, gran, myeloid_wbc, neut_eo_sum, neut, wbc	0.8266	1	6:32590953	1
mchc, rdw	0.7431	0.9998	6:32295431	0.3007
eo_p_gran, eo_p, neut_p_gran	0.9995	1	6:32587213	1
pct, plt	0.889	0.9564	6:32187721	0.9012
mch, mpv	0.8042	1	6:32184139	0.9966
gran_p_myeloid_wbc, mono_p	0.9814	1	6:32612982	0.96
lymph_p, neut_p	0.8785	1	6:32286685	0.5388
baso_neut_sum, gran, myeloid_wbc, neut_eo_sum, neut, wbc	0.8266	1	6:32590953	1
mchc, rdw	0.7496	0.9998	6:32295431	0.3007
eo_p_gran, eo_p, neut_p_gran	0.9995	1	6:32587213	1
mcv, plt	0.8785	0.9998	6:32503213	0.953
gran_p_myeloid_wbc, mono_p	0.9814	1	6:32612982	0.96
lymph_p, neut_p	0.879	1	6:32286685	0.5388
baso_neut_sum, gran, myeloid_wbc, neut_eo_sum, neut, wbc	0.8266	1	6:32590953	1
mchc, rdw	0.9014	0.9998	6:32295431	0.3007
eo_p_gran, eo_p, neut_p_gran	0.9995	1	6:32587213	1
mcv, plt	0.8709	0.9998	6:32503213	0.953
gran_p_myeloid_wbc, mono_p	0.9814	1	6:32612982	0.96
lymph_p, neut_p	0.8791	1	6:32286685	0.5388
baso_neut_sum, gran, myeloid_wbc, neut_eo_sum, neut, wbc	0.8266	1	6:32590953	1
eo_p_gran, eo_p, neut_p_gran	0.9995	1	6:32587213	1
mchc, rdw	0.9193	0.9998	6:32401217	0.3944
gran_p_myeloid_wbc, mono_p	0.9814	1	6:32612982	0.96
baso, lymph	0.8027	0.9998	6:32457643	1
baso_neut_sum, gran, myeloid_wbc, neut_eo_sum, neut, wbc	0.8266	1	6:32590953	1
eo_p_gran, eo_p, neut_p_gran	0.9995	1	6:32587213	1
mcv, plt	0.9246	0.9999	6:32503213	0.9536
gran_p_myeloid_wbc, mono_p	0.9814	1	6:32612982	0.96
baso_neut_sum, gran, myeloid_wbc, neut_eo_sum, neut, wbc	0.8266	1	6:32590953	1
eo_p_gran, eo_p, neut_p_gran	0.9995	1	6:32587213	1
mcv, plt	0.9299	0.9999	6:32503213	0.9743
gran_p_myeloid_wbc, mono_p	0.9814	1	6:32612982	0.96
baso_neut_sum, gran, myeloid_wbc, neut_eo_sum, neut, wbc	0.8266	1	6:32590953	1
eo_p_gran, eo_p, neut_p_gran	0.9995	1	6:32587213	1
mcv, plt	0.9298	0.9999	6:32503213	0.9743
gran_p_myeloid_wbc, mono_p	0.9814	1	6:32612982	0.96
baso_neut_sum, gran, myeloid_wbc, neut_eo_sum, neut, wbc	0.8266	1	6:32590953	1
eo_p_gran, eo_p, neut_p_gran	0.9995	1	6:32587213	1
mcv, plt	0.93	0.9999	6:32503213	0.9743
gran_p_myeloid_wbc, mono_p	0.9814	1	6:32612982	0.96
baso_neut_sum, gran, myeloid_wbc, neut_eo_sum, neut, wbc	0.8266	1	6:32590953	1
eo_p_gran, eo_p, neut_p_gran	0.9995	1	6:32587213	1
mcv, plt	0.9303	0.9999	6:32503213	0.9743
gran_p_myeloid_wbc, mono_p	0.9814	1	6:32612982	0.96
baso_neut_sum, gran, myeloid_wbc, neut_eo_sum, neut, wbc	0.8266	1	6:32590953	1
eo_p_gran, eo_p, neut_p_gran	0.9995	1	6:32587213	1
mcv, plt	0.9302	0.9999	6:32503213	0.9743
gran_p_myeloid_wbc, mono_p	0.9814	1	6:32612982	0.96
baso_neut_sum, gran, myeloid_wbc, neut_eo_sum, neut, wbc	0.8266	1	6:32590953	1
eo_p_gran, eo_p, neut_p_gran	0.9995	1	6:32587213	1
mcv, plt	0.9302	0.9999	6:32503213	0.9743
gran_p_myeloid_wbc, mono_p	0.9814	1	6:32612982	0.96
baso_neut_sum, gran, myeloid_wbc, neut_eo_sum, neut, wbc	0.8266	1	6:32590953	1
eo_p_gran, eo_p, neut_p_gran	0.9995	1	6:32587213	1
mcv, plt	0.9302	0.9999	6:32503213	0.9743
gran_p_myeloid_wbc, mono_p	0.9814	1	6:32612982	0.96
baso_neut_sum, gran, myeloid_wbc, neut_eo_sum, neut, wbc	0.8266	1	6:32590953	1
eo_p_gran, eo_p, neut_p_gran	0.9995	1	6:32587213	1
mcv, plt	0.9301	0.9999	6:32503213	0.9743
gran_p_myeloid_wbc, mono_p	0.9814	1	6:32612982	0.96
eo_p_gran, eo_p, neut_p_gran	0.9996	1	6:32587213	1
mchc, mcv, rdw	0.716	0.9997	6:32741158	0.9601
pct, plt	0.8397	1	6:32968136	0.6905
gran_p_myeloid_wbc, mono_p	0.9867	1	6:32612982	0.9614
baso, baso_neut_sum, gran, myeloid_wbc, neut_eo_sum, neut, wbc	0.9683	0.9997	6:32590953	1
eo_p_gran, eo_p, neut_p_gran	0.9999	1	6:32587213	1
pct, plt	0.8412	1	6:33049902	0.4799
gran_p_myeloid_wbc, mono_p	0.9978	1	6:32612982	0.9989
lymph_p, neut_p	0.7195	0.9999	6:32626750	0.3658
eo_p_gran, eo_p, neut_p_gran, pct, plt	0.7204	1	6:33049902	0.8444
mchc, mch, mpv, rdw	0.7774	0.995	6:32880409	0.3092
gran_p_myeloid_wbc, mono_p	0.8973	0.9211	6:33039804	0.8567
eo_p_gran, eo_p, neut_p_gran, pct, plt	0.7204	1	6:33049902	0.8444
mchc, mch, mpv, rdw	0.7866	0.9952	6:32880409	0.3127
lymph_p, neut_p	0.9427	0.9614	6:32965344	0.8087
gran_p_myeloid_wbc, mono_p	0.9005	0.9219	6:33039804	0.8889
eo_p_gran, eo_p, neut_p_gran, pct, plt	0.9632	1	6:33548090	0.4592
baso_neut_sum, gran, mono, myeloid_wbc, neut_eo_sum, neut, wbc	0.737	0.9316	6:33302993	0.5422
mch, mcv	0.8985	0.9309	6:33356094	0.9536
eo_p_gran, eo_p, neut_p_gran, pct, plt	0.9632	1	6:33548090	0.4592
mch, mcv	0.8982	0.9308	6:33356094	0.9536
eo_p_gran, eo_p, neut_p_gran, pct, plt	0.9632	1	6:33548090	0.4592
baso_neut_sum, gran, myeloid_wbc, neut_eo_sum, neut	0.9467	0.9721	6:33952946	0.8639
eo_p_gran, eo_p, neut_p_gran	0.9434	0.9916	6:35008247	0.2041
eo_p_gran, eo_p, neut_p_gran	0.9329	0.9916	6:35008247	0.2041
pct, plt	0.9753	0.9998	6:35259397	0.9978
mch, mcv	0.7512	0.7663	6:35053855	0.9934
eo_p_gran, eo_p, neut_p_gran	0.9729	0.9999	6:35603119	0.8957
pct, plt	0.9758	0.9998	6:35259397	0.9978
baso_neut_sum, gran, gran_p_myeloid_wbc, mono_p, myeloid_wbc, neut_eo_sum, neut, wbc	0.8672	0.9892	6:35267715	0.2579
eo_p_gran, eo_p, neut_p_gran	0.9728	0.9999	6:35603119	0.8957
baso_neut_sum, gran, gran_p_myeloid_wbc, mono_p, myeloid_wbc, neut_eo_sum, neut, wbc	0.8709	0.9896	6:35272274	0.5571
eo_p_gran, eo_p, neut_p_gran	0.9728	0.9999	6:35603119	0.8957
baso_neut_sum, gran, gran_p_myeloid_wbc, lymph, mono_p, myeloid_wbc, neut_eo_sum, neut, wbc	0.8501	0.9961	6:35562471	0.9915
eo_p_gran, eo_p, neut_p_gran	0.9727	0.9999	6:35603119	0.8957
pct, plt	0.9964	0.9997	6:35355493	0.9995
baso_neut_sum, gran, gran_p_myeloid_wbc, lymph, mono_p, myeloid_wbc, neut_eo_sum, neut, wbc	0.87	0.9961	6:35562471	0.9915
eo_p_gran, eo_p, neut_p_gran	0.9727	0.9999	6:35603119	0.8957
pct, plt	0.9965	0.9997	6:35355493	0.9995
baso_neut_sum, gran, gran_p_myeloid_wbc, lymph, mono_p, myeloid_wbc, neut_eo_sum, neut, wbc	0.9437	0.9961	6:35562471	0.9915
eo_p_gran, eo_p, neut_p_gran	0.9728	0.9999	6:35603119	0.8957
baso_neut_sum, gran, myeloid_wbc, neut, wbc	0.7517	0.8569	6:36555422	0.2776
gran_p_myeloid_wbc, mono, mono_p	0.9889	0.9947	6:36552334	0.9982
baso_neut_sum, gran, myeloid_wbc, neut, wbc	0.7457	0.8569	6:36555422	0.2776
gran_p_myeloid_wbc, mono, mono_p	0.9864	0.9947	6:36552334	0.9948
gran_p_myeloid_wbc, mono, mono_p	0.9854	0.9947	6:36552334	0.9948
gran_p_myeloid_wbc, mono, mono_p	0.9854	0.9947	6:36552334	0.9948
pct, plt	0.9323	0.9931	6:37121312	0.3729
mch, mcv	0.9975	1	6:37143133	0.9656
hct, hgb	0.9656	0.9959	6:37055936	0.6399
pct, plt	0.903	0.9935	6:37121312	0.2055
gran_p_myeloid_wbc, mono_p	0.8639	0.902	6:37026955	0.9304
mch, mcv	0.9997	1	6:37143133	0.9961
gran_p_myeloid_wbc, hct, hgb, mono_p	0.723	0.9091	6:37027232	0.632
pct, plt	0.9031	0.9935	6:37121312	0.2055
baso_neut_sum, gran, myeloid_wbc, neut_eo_sum, neut	0.9568	0.9922	6:40902915	0.9993
hlr, hlr_p, mchc, mch, rbc, rdw, ret, ret_p	0.9036	0.9971	6:41925159	1
gran_p_myeloid_wbc, mono, mono_p	0.915	1	6:41978609	0.876
baso_neut_sum, gran, myeloid_wbc, neut_eo_sum, neut, neut_p, wbc	0.7662	0.9623	6:41681835	0.7453
lymph, lymph_p, pct	0.7254	0.9088	6:42023618	0.0628
hlr, hlr_p, mchc, mch, rbc, rdw, ret, ret_p	0.9036	0.9971	6:41925159	1
gran_p_myeloid_wbc, mono, mono_p	0.915	1	6:41978609	0.876
baso_neut_sum, gran, myeloid_wbc, neut_eo_sum, neut, neut_p, wbc	0.7662	0.9623	6:41681835	0.7453
lymph, lymph_p, pct	0.7254	0.9088	6:42023618	0.0628
hlr, hlr_p, mchc, mch, rbc, rdw, ret, ret_p	0.9036	0.9971	6:41925159	1
gran_p_myeloid_wbc, mono, mono_p	0.915	1	6:41978609	0.876
baso_neut_sum, gran, myeloid_wbc, neut_eo_sum, neut, neut_p, wbc	0.7662	0.9623	6:41681835	0.7453
lymph, lymph_p, pct	0.7254	0.9088	6:42023618	0.0628
hlr, hlr_p, mchc, mch, rbc, rdw, ret, ret_p	0.9036	0.9971	6:41925159	1
gran_p_myeloid_wbc, mono, mono_p	0.915	1	6:41978609	0.876
baso_neut_sum, gran, myeloid_wbc, neut_eo_sum, neut, neut_p, wbc	0.766	0.9623	6:41681835	0.7453
lymph, lymph_p, pct	0.7251	0.9088	6:42023618	0.0628
eo_p_gran, eo_p, neut_p_gran	0.929	0.9965	6:42164772	0.2755
hlr, hlr_p, mchc, mch, rbc, rdw, ret, ret_p	0.9036	0.9971	6:41925159	1
gran_p_myeloid_wbc, mono, mono_p	0.915	1	6:41978609	0.876
baso_neut_sum, gran, myeloid_wbc, neut_eo_sum, neut, neut_p, wbc	0.7661	0.9623	6:41681835	0.7453
lymph, lymph_p, pct	0.7251	0.9088	6:42023618	0.0628
eo_p_gran, eo_p, neut_p_gran	0.929	0.9965	6:42164772	0.2755
hlr, hlr_p, mchc, mch, rbc, rdw, ret, ret_p	0.9036	0.9971	6:41925159	1
gran_p_myeloid_wbc, mono, mono_p	0.915	1	6:41978609	0.876
baso_neut_sum, gran, myeloid_wbc, neut_eo_sum, neut, neut_p, wbc	0.7665	0.9623	6:41681835	0.7453
lymph, lymph_p, pct	0.7251	0.9088	6:42023618	0.0628
eo_p_gran, eo_p, neut_p_gran	0.9247	0.9964	6:42164772	0.2718
hlr, hlr_p, mchc, mch, rbc, rdw, ret, ret_p	0.9036	0.9971	6:41925159	1
gran_p_myeloid_wbc, mono, mono_p	0.915	1	6:41978609	0.876
baso_neut_sum, gran, myeloid_wbc, neut_eo_sum, neut, neut_p, wbc	0.7665	0.9623	6:41681835	0.7453
lymph, lymph_p, pct	0.7251	0.9088	6:42023618	0.0628
eo_p_gran, eo_p, neut_p_gran	0.9247	0.9964	6:42164772	0.2718
hlr, hlr_p, mchc, mch, rbc, rdw, ret, ret_p	0.9036	0.9971	6:41925159	1
gran_p_myeloid_wbc, mono, mono_p	0.915	1	6:41978609	0.876
baso_neut_sum, gran, myeloid_wbc, neut_eo_sum, neut, neut_p, wbc	0.7665	0.9623	6:41681835	0.7453
lymph, lymph_p, pct	0.7251	0.9088	6:42023618	0.0628
eo_p_gran, eo_p, neut_p_gran	0.9246	0.9964	6:42164772	0.2718
hlr, hlr_p, mchc, mch, rbc, rdw, ret, ret_p	0.9036	0.9971	6:41925159	1
gran_p_myeloid_wbc, mono, mono_p	0.915	1	6:41978609	0.876
lymph, lymph_p, neut_p, pct	0.7585	0.9301	6:42023618	0.0711
eo_p_gran, eo_p, neut_p_gran	0.9884	0.9996	6:42197707	0.9931
hlr, hlr_p, mchc, mch, rbc, rdw, ret, ret_p	0.9059	0.9971	6:41925159	1
gran_p_myeloid_wbc, mono, mono_p	0.915	1	6:41978609	0.876
lymph, lymph_p, neut_p, pct	0.7593	0.9301	6:42023618	0.0711
eo_p_gran, eo_p, neut_p_gran	0.974	0.9996	6:42197707	0.504
[truncated: 2,746 more rows]

## Sheet: Table S3
Traits	Posterior Probability	Regional Probability	Candidate SNP	Posterior explained by SNP
rdw, ret	0.8701	0.9284	1:2166809	0.27
rdw, ret	0.8694	0.9284	1:2166809	0.27
hgb, irf, mchc, mcv, rbc, rdw, ret	0.9026	0.9986	1:3691528	1
hgb, irf, mchc, mcv, rbc, rdw, ret	0.9026	0.9986	1:3691528	1
mpv, pdw, plt	0.7311	0.9183	1:7797734	0.787
eo_p, lymph	0.9653	1	1:8504421	0.4356
mono, wbc	0.8025	0.9161	1:8738547	0.1231
eo_p, lymph	0.9652	1	1:8504421	0.4356
mono, wbc	0.8023	0.9161	1:8738547	0.1231
eo_p, lymph	0.9101	1	1:8696006	0.0807
mono, mono_p	0.9997	0.9999	1:9241839	1
mono, mono_p	0.9997	0.9999	1:9241839	1
mono, mono_p	0.9997	0.9999	1:9241839	1
hgb, rbc	0.7282	0.7552	1:9904914	0.3919
mono, mono_p	0.7985	0.9716	1:10056910	0.0477
mcv, rdw	0.9679	0.998	1:11856378	0.9987
mcv, rdw	0.9682	0.998	1:11856378	0.9987
hgb, rbc	0.994	0.9986	1:16370178	0.9818
irf, ret	0.7438	0.8178	1:22000129	0.3308
irf, ret	0.744	0.8178	1:22000129	0.3308
baso, mcv, rbc, ret	0.702	0.8317	1:23840615	0.5012
eo_p, rdw	0.8888	0.9689	1:23847464	0.3065
lymph, wbc	0.9427	0.9795	1:23850023	0.3133
baso, mcv, rbc, ret	0.7022	0.8317	1:23840615	0.5012
eo_p, rdw	0.8888	0.9689	1:23847464	0.3065
lymph, wbc	0.9427	0.9795	1:23850023	0.3133
lymph, wbc	0.7098	0.9609	1:23850023	0.3133
eo_p, ret	0.7256	0.9892	1:24205407	0.0278
irf, rdw	0.8674	1	1:25732087	0.6282
irf, rdw	0.8655	1	1:25732087	0.6279
irf, rdw	0.8604	1	1:25732087	0.6272
irf, rdw	0.8587	1	1:25732087	0.6272
irf, rdw	0.8587	1	1:25732087	0.6272
irf, rdw	0.8587	1	1:25732087	0.6272
irf, rdw	0.8587	1	1:25732087	0.6272
irf, rdw	0.8588	1	1:25732087	0.6272
irf, rdw	0.8588	1	1:25732087	0.6272
mchc, pdw, plt	0.9065	1	1:25736369	0.5334
irf, rdw	0.8588	1	1:25732087	0.6272
lymph, wbc	0.8417	0.867	1:26035523	0.5227
mono, mono_p	0.864	0.9673	1:27046982	0.2691
mono, mono_p	0.8639	0.9673	1:27046982	0.2691
mono, mono_p	0.8639	0.9673	1:27046982	0.2691
mono, mono_p	0.8638	0.9673	1:27046982	0.2691
mono, mono_p	0.8688	0.9683	1:27046982	0.2778
plt, wbc	0.7361	0.8304	1:28186506	0.7119
mpv, plt	0.8936	0.9577	1:29199999	0.102
lymph_p, mono_p, wbc	0.9999	1	1:36943916	1
lymph_p, mono_p, wbc	0.9999	1	1:36943916	1
mchc, rdw	0.8308	0.9993	1:39714238	0.5323
hgb, mono, rbc, ret, wbc	0.8517	0.9951	1:46024505	0.1724
irf, mpv	0.9819	1	1:45810865	0.9862
hgb, mono, rbc, ret, wbc	0.8173	0.9947	1:46090214	0.1426
irf, mpv	0.9817	1	1:45810865	0.9862
hgb, mono, rbc, ret, wbc	0.8052	0.995	1:46090214	0.1136
irf, mpv	0.9817	1	1:45810865	0.9862
irf, mpv	0.9834	1	1:45810865	0.9862
irf, mpv	0.9342	1	1:45838475	1
pdw, plt	0.9108	0.9994	1:46609736	0.9082
pdw, plt	0.9824	0.9998	1:46609736	0.9616
mono, mono_p	0.7235	0.9864	1:53212978	0.1323
irf, mono, rdw, ret, wbc	0.9662	0.9917	1:56715908	1
lymph_p, plt	0.7234	0.8022	1:56906274	0.1725
irf, mono, rdw, ret, wbc	0.9664	0.9917	1:56715908	1
lymph_p, plt	0.7234	0.8022	1:56906274	0.1725
irf, mono, rdw, ret, wbc	0.9694	0.9917	1:56715908	1
lymph_p, plt	0.723	0.8022	1:56906274	0.1725
lymph_p, plt	0.7227	0.8022	1:56906274	0.1725
lymph, mono	0.7655	0.979	1:67500778	0.0902
lymph, mono	0.7655	0.979	1:67500778	0.0902
lymph, mono	0.7655	0.979	1:67500778	0.0902
hgb, rbc	0.7709	0.8075	1:79188011	0.7719
lymph_p, mono, mono_p	0.9937	0.9953	1:93489414	1
lymph, lymph_p	0.8427	1	1:101233071	0.138
mono, wbc	0.7606	0.9958	1:101147138	0.0747
lymph, lymph_p	0.8427	1	1:101233071	0.138
mono, wbc	0.7606	0.9958	1:101147138	0.0747
lymph, lymph_p	0.9967	1	1:101744646	0.6755
lymph, lymph_p	0.9967	1	1:101744646	0.6755
lymph, lymph_p	0.9967	1	1:101744646	0.6755
lymph, lymph_p	0.9967	1	1:101744646	0.6755
lymph, lymph_p	0.9967	1	1:101744646	0.6755
lymph, lymph_p	0.9967	1	1:101744646	0.6755
lymph, lymph_p	0.9967	1	1:101744646	0.6755
lymph, lymph_p	0.9967	1	1:101744646	0.6755
lymph, lymph_p	0.9967	1	1:101744646	0.6755
mono_p, wbc	0.9472	0.9899	1:108744934	0.572
mono_p, wbc	0.9472	0.9899	1:108744934	0.572
lymph, wbc	0.998	1	1:114377568	0.827
mpv, pdw	0.9977	0.9991	1:115130508	0.9968
mpv, pdw	0.9978	0.9991	1:115130508	0.9968
irf, ret	0.976	1	1:118153011	0.2789
mchc, mcv	0.9806	0.9923	1:118153977	0.8728
irf, ret	0.976	1	1:118153011	0.2789
mchc, mcv	0.9806	0.9923	1:118153977	0.8728
irf, ret	0.976	1	1:118153011	0.2789
mchc, mcv	0.9806	0.9923	1:118153977	0.8728
irf, ret	0.976	1	1:118153011	0.2789
mchc, mcv	0.9806	0.9923	1:118153977	0.8728
irf, ret	0.976	1	1:118153011	0.2789
mchc, mcv	0.9805	0.9923	1:118153977	0.8728
eo_p, mono, mono_p, mpv	0.8935	0.9504	1:150544640	0.6936
lymph, lymph_p	0.8908	0.9966	1:150571590	0.1827
eo_p, mono, mono_p, mpv	0.9415	0.9878	1:150584103	0.657
eo_p, mono, mono_p, mpv	0.9413	0.9878	1:150584103	0.657
eo_p, mono, mono_p, mpv	0.9413	0.9878	1:150584103	0.657
eo_p, mono, mono_p, mpv	0.941	0.9878	1:150584103	0.657
eo_p, mono, mono_p, mpv	0.9402	0.9878	1:150584103	0.657
mono, mono_p	0.8299	0.9369	1:153339782	0.5363
hgb, rbc	0.8772	0.8986	1:154351920	0.9835
hgb, rbc	0.9992	1	1:155178782	0.9955
hgb, rbc	0.9992	1	1:155178782	0.9955
hgb, rbc	0.9992	1	1:155178782	0.9955
mpv, pdw	0.9824	0.9921	1:156869714	0.9362
mpv, pdw	0.9736	0.9921	1:156869714	0.9362
mpv, pdw	0.9719	0.9921	1:156869714	0.9362
mpv, pdw	0.9719	0.9921	1:156869714	0.9362
mpv, pdw	0.9719	0.9921	1:156869714	0.9362
lymph, lymph_p	0.8829	0.9999	1:158582838	0.1831
lymph, lymph_p	0.8829	0.9999	1:158582838	0.1831
lymph, lymph_p	0.8829	0.9999	1:158582838	0.1831
lymph, lymph_p	0.8829	0.9999	1:158582838	0.1831
lymph, lymph_p	0.8829	0.9999	1:158582838	0.1831
lymph_p, wbc	1	1	1:159175494	1
baso, mono, mono_p	0.9982	0.999	1:159175354	1
lymph_p, wbc	1	1	1:159175494	1
baso, mono, mono_p	0.9982	0.999	1:159175354	1
lymph_p, wbc	1	1	1:159175494	1
baso, mono, mono_p	0.9982	0.999	1:159175354	1
lymph_p, wbc	1	1	1:159175494	1
baso, mono, mono_p	0.9982	0.999	1:159175354	1
lymph_p, wbc	1	1	1:159175494	1
baso, mono, mono_p	0.9982	0.999	1:159175354	1
mpv, pdw	0.9738	0.9999	1:159892088	0.8841
mpv, pdw	0.9738	0.9999	1:159892088	0.8841
mono, mono_p	0.9773	0.9998	1:161014478	0.2332
mono, mono_p	0.9773	0.9998	1:161014478	0.2332
lymph, lymph_p	0.9459	0.9993	1:160794497	0.1174
baso, mono, mpv	0.8129	0.9279	1:161599779	1
baso, mono, mpv	0.8246	0.9279	1:161599779	1
baso, mono, mpv	0.8154	0.9279	1:161599779	1
baso, mono, mpv	0.8184	0.9279	1:161599779	1
baso, mono, mpv	0.8394	0.9279	1:161599779	1
mono, mono_p	0.9753	0.99	1:162225145	0.2304
pdw, plt	0.9936	1	1:171829971	0.4764
mpv, pdw, plt	0.9217	1	1:171949750	0.4532
mpv, pdw, plt	0.9217	1	1:171949750	0.4532
hgb, rbc	0.9372	0.9968	1:172138932	0.131
mpv, pdw, plt	0.9217	1	1:171949750	0.4532
hgb, rbc	0.8799	0.9959	1:172138932	0.092
mpv, pdw, plt	0.9217	1	1:171949750	0.4532
hgb, rbc	0.8789	0.9959	1:172138932	0.092
mpv, pdw, plt	0.9217	1	1:171949750	0.4532
hgb, rbc	0.8784	0.9959	1:172138932	0.092
mpv, pdw, plt	0.9217	1	1:171949750	0.4532
irf, rdw, ret	0.9856	0.9914	1:172388778	1
hgb, rbc	0.8761	0.9959	1:172138932	0.092
mpv, pdw	1	1	1:172179454	1
hgb, rbc	0.9806	0.9932	1:172175590	0.9466
mono, mono_p	0.996	1	1:185409061	0.994
mono, mono_p	0.996	1	1:185409061	0.994
lymph, lymph_p	0.9401	0.9838	1:197780966	0.3293
eo_p, lymph_p	0.9674	0.9981	1:198598663	0.3992
eo_p, lymph_p	0.9673	0.9981	1:198598663	0.3992
eo_p, lymph_p	0.9673	0.9981	1:198598663	0.3992
eo_p, lymph_p	0.9615	0.9978	1:198598663	0.3992
eo_p, lymph_p	0.9579	0.9976	1:198598663	0.3992
lymph, mono_p	0.9903	0.9941	1:198926753	0.9998
lymph, lymph_p	0.9555	0.9984	1:201023098	0.288
irf, mcv, rbc, rdw	0.9917	0.9956	1:203281175	1
lymph, mono, plt	0.7246	0.8833	1:204262031	0.9776
hgb, rbc	0.8024	0.8451	1:204254795	0.4126
mono, wbc	0.8657	0.8978	1:205181062	0.449
mpv, plt	0.9993	1	1:205205196	1
mono, rdw, wbc	0.9388	0.9869	1:205240913	0.385
mpv, plt	0.9993	1	1:205205196	1
mono, rdw, wbc	0.9387	0.9869	1:205240913	0.385
mpv, plt	0.9993	1	1:205205196	1
mono, rdw, wbc	0.9386	0.9869	1:205240913	0.385
mpv, plt	0.9993	1	1:205205196	1
mono, rdw, wbc	0.9386	0.9869	1:205240913	0.385
mpv, pdw	0.9259	0.9979	1:207287187	0.7609
mcv, rbc	0.8955	0.9998	1:209936914	0.1508
lymph, lymph_p, mchc, mcv	0.774	0.922	1:211401505	0.228
lymph, mcv	0.9236	0.9832	1:211596032	0.1068
hgb, rbc	0.9512	1	1:214176869	0.1206
hgb, rbc	0.9512	1	1:214176869	0.1206
irf, ret	0.863	0.9999	1:220189136	0.3533
irf, ret	0.863	0.9999	1:220189136	0.3533
eo_p, irf, mpv	0.7712	0.9446	1:221001142	0.9317
mono, mono_p	0.854	0.9287	1:221052765	0.3313
eo_p, irf, mpv	0.7712	0.9446	1:221001142	0.9317
mono, mono_p	0.8541	0.9287	1:221052765	0.3313
hgb, rbc	0.9976	1	1:231562228	0.6428
hgb, rbc	0.9976	1	1:231562228	0.6428
hgb, rbc	0.9976	1	1:231562228	0.6428
hgb, rbc	0.9976	1	1:231562228	0.6428
mono, mono_p	0.8949	0.9524	1:244489058	0.2455
lymph_p, wbc	0.9418	0.9632	1:247601595	0.4487
mono, mono_p	0.9159	0.9976	1:247489365	0.095
irf, rdw	0.9965	1	1:247959038	0.6994
irf, rdw	0.9965	1	1:247959038	0.6994
mcv, rdw, ret	0.9987	0.9991	2:8694233	1
mcv, rdw, ret	0.9987	0.9991	2:8694233	1
hgb, rbc	0.9356	0.9998	2:23897725	0.54
hgb, rbc	0.9355	0.9998	2:23897725	0.54
mcv, mpv	0.9687	1	2:24030829	0.6988
irf, lymph	0.7042	0.9369	2:25196266	0.2442
lymph, lymph_p, mono_p	0.7777	0.9207	2:25488819	1
mono_p, plt, ret	0.9457	0.9636	2:28443050	0.9999
mono_p, plt, ret	0.9457	0.9636	2:28443050	0.9999
mpv, pdw, plt	1	1	2:31477838	1
lymph_p, ret	0.7357	0.9481	2:31464385	0.4057
mono, wbc	0.8065	0.8302	2:31470440	0.9946
mpv, pdw, plt	1	1	2:31477838	1
lymph_p, ret	0.7357	0.9481	2:31464385	0.4057
mono, wbc	0.8069	0.8304	2:31470440	0.9946
mpv, pdw, plt	1	1	2:31477838	1
lymph_p, ret	0.7358	0.9481	2:31464385	0.4057
mono, wbc	0.8063	0.8299	2:31470440	0.9937
mpv, plt	0.9732	0.9934	2:38047063	0.2359
irf, lymph, lymph_p, mcv, mpv, plt	0.7675	0.8514	2:43464818	0.9736
mono, mono_p	0.9908	0.9999	2:43352022	0.8673
irf, lymph, lymph_p, mcv, mpv, plt	0.768	0.8514	2:43464818	0.9736
mono, mono_p	0.9908	0.9999	2:43352022	0.8673
hgb, rbc	0.8622	0.9238	2:44002623	0.0969
hgb, rbc	0.9977	1	2:46353166	0.9303
hgb, rbc	0.9977	1	2:46353166	0.9303
hgb, rbc	0.9977	1	2:46353166	0.9303
hgb, rbc	0.9977	1	2:46353166	0.9303
hgb, rbc	0.9977	1	2:46353166	0.9303
hgb, rbc	0.9977	1	2:46353166	0.9303
mpv, plt	0.7475	0.803	2:55186928	0.9373
hgb, rbc	0.8128	0.8704	2:54879796	0.3557
mpv, plt	0.7452	0.8016	2:55186928	0.9371
hgb, rbc	0.8191	0.8726	2:54879796	0.3624
mpv, plt	0.7316	0.7994	2:55186928	0.9353
mcv, rbc	0.9983	1	2:60629438	0.9961
mcv, rbc	0.9983	1	2:60629438	0.9961
mcv, rbc	0.9983	1	2:60629438	0.9961
mcv, rbc	0.9983	1	2:60629438	0.9961
mcv, rbc	0.9983	1	2:60629438	0.9961
mcv, rbc	0.9983	1	2:60629438	0.9961
mcv, rbc	0.8941	1	2:62387673	0.076
mcv, rbc	0.8941	1	2:62387673	0.076
mcv, rbc	0.8945	1	2:62387673	0.076
mono, mono_p	0.9943	0.9952	2:69040504	0.9999
lymph_p, plt	0.9941	0.9994	2:68962137	0.9608
eo_p, mono_p	0.757	0.8582	2:85736386	0.1538
eo_p, mono_p	0.7577	0.8584	2:85736386	0.1538
mono, mono_p	0.789	0.9512	2:96609231	0.0575
baso, lymph, pdw	0.7117	0.8221	2:101642260	0.36
lymph, lymph_p	0.8264	0.9998	2:103086770	0.056
lymph, lymph_p	0.8264	0.9998	2:103086770	0.056
lymph, lymph_p	0.8264	0.9998	2:103086770	0.056
mpv, pdw	0.9107	0.9972	2:106504995	0.4316
mono, mono_p	1	1	2:111752151	1
lymph, lymph_p	0.9652	1	2:111601942	0.2954
mono, mono_p	1	1	2:111752151	1
lymph, lymph_p	0.9652	1	2:111601942	0.2954
mono, mono_p	1	1	2:111752151	1
lymph, lymph_p	0.9652	1	2:111601942	0.2954
mono, mono_p	1	1	2:111752151	1
lymph, lymph_p	0.9652	1	2:111601942	0.2954
eo_p, irf, ret	0.736	0.9856	2:111874699	0.3516
mono, mono_p	1	1	2:111752151	1
lymph, lymph_p	0.9652	1	2:111601942	0.2954
irf, ret	0.879	0.9877	2:111927379	0.2522
mcv, rdw	0.9814	0.9978	2:111811665	0.901
mono, mono_p	1	1	2:111752151	1
lymph, lymph_p	0.9652	1	2:111601942	0.2954
irf, ret	0.8789	0.9877	2:111927379	0.2522
mcv, rdw	0.9814	0.9978	2:111811665	0.901
mono, mono_p	1	1	2:111752151	1
lymph, lymph_p	0.9652	1	2:111601942	0.2954
irf, ret	0.8789	0.9877	2:111927379	0.2522
mcv, rdw	0.9814	0.9978	2:111811665	0.901
mono, mono_p	1	1	2:111752151	1
lymph, lymph_p	0.9652	1	2:111601942	0.2954
irf, ret	0.8788	0.9877	2:111927379	0.2522
mcv, rdw	0.9814	0.9978	2:111811665	0.901
mono, mono_p	1	1	2:111752151	1
lymph, lymph_p	0.9652	1	2:111601942	0.2954
irf, ret	0.8789	0.9877	2:111927379	0.2522
mcv, rdw	0.9814	0.9978	2:111811665	0.901
plt, rbc	0.9869	0.999	2:112120356	0.3824
irf, mcv	0.9901	1	2:112117304	1
mono, mono_p	1	1	2:111752151	1
eo_p, ret	0.8282	0.9819	2:111933001	0.5403
lymph, lymph_p	0.9907	1	2:111626734	0.4347
irf, mcv	0.9742	1	2:112124249	0.8859
mono, mono_p	1	1	2:111752151	1
eo_p, ret	0.8282	0.9819	2:111933001	0.5403
lymph, lymph_p	0.9976	1	2:111667660	0.7329
mono, mono_p	1	1	2:111752151	1
irf, ret	0.8395	0.9832	2:111927379	0.2522
lymph, lymph_p	0.9977	1	2:111667660	0.733
mono, mono_p	1	1	2:111752151	1
irf, ret	0.8394	0.9832	2:111927379	0.2522
lymph, lymph_p	0.9693	0.9995	2:111694502	0.5863
lymph, lymph_p, wbc	0.8787	0.9427	2:112239082	0.5319
irf, ret	0.8353	0.9828	2:111927379	0.2522
lymph, lymph_p, wbc	0.8789	0.9427	2:112239082	0.5319
irf, ret	0.8816	0.9828	2:111927379	0.2622
lymph, lymph_p, wbc	0.8651	0.9427	2:112239082	0.5319
eo_p, ret	0.9251	0.985	2:111933001	0.8179
lymph, lymph_p, wbc	0.8642	0.9427	2:112239082	0.5319
mono, mono_p	0.9813	1	2:111954834	0.8147
lymph, lymph_p, wbc	0.8628	0.9427	2:112239082	0.5319
mono, mono_p	0.9999	1	2:111998071	1
mcv, rbc	0.9954	1	2:112167931	1
lymph, lymph_p, wbc	0.8542	0.9427	2:112239082	0.5319
mono, plt	0.7214	0.9792	2:112185844	0.9668
lymph, lymph_p, wbc	0.8431	0.9427	2:112239082	0.5319
lymph, lymph_p, wbc	0.8201	0.9427	2:112239082	0.5319
hgb, rbc	0.9783	1	2:113967740	0.1954
hgb, rbc	0.9783	1	2:113967740	0.1954
hgb, rbc	0.9783	1	2:113967740	0.1954
hgb, rbc	0.9783	1	2:113967740	0.1954
mono, mono_p	0.8242	0.8523	2:121222388	0.9783
hgb, rbc	0.9672	1	2:121988884	0.1974
mono, mono_p	0.9646	1	2:136889208	0.2422
lymph, mpv, pdw, plt, wbc	0.7975	0.8785	2:143886819	0.6567
lymph, lymph_p, mono, wbc	0.9951	0.9983	2:144162105	1
mono, mono_p	0.9784	0.9847	2:145440034	0.9967
mono, mono_p	0.9783	0.9847	2:145440034	0.9967
mono, mono_p	0.9777	0.9846	2:145440034	0.9968
hgb, rbc	0.9458	0.9918	2:145787050	0.2265
hgb, rbc	0.9457	0.9918	2:145787050	0.2265
lymph, lymph_p	0.9028	1	2:161340500	0.2118
ret, wbc	0.7304	0.7827	2:161336406	0.3258
lymph, lymph_p	0.9028	1	2:161340500	0.2118
ret, wbc	0.7304	0.7827	2:161336406	0.3258
lymph, lymph_p	0.9028	1	2:161340500	0.2118
ret, wbc	0.7304	0.7828	2:161336406	0.3258
hgb, ret	0.8059	0.9482	2:165528876	0.236
hgb, ret	0.8059	0.9482	2:165528876	0.236
hgb, ret	0.8059	0.9482	2:165528876	0.236
mono, wbc	0.9873	0.9998	2:169707262	0.3461
mono, wbc	0.9873	0.9998	2:169707262	0.3461
hgb, rbc	0.9608	0.9725	2:176974104	0.9793
lymph, wbc	0.7354	1	2:181971800	0.126
lymph, wbc	0.7352	1	2:181971800	0.126
lymph, wbc	0.7129	1	2:181971800	0.1259
mono, mono_p	0.9873	1	2:182266616	0.9961
baso, mono, mono_p, wbc	0.8678	0.9409	2:182324186	0.5827
lymph, lymph_p	0.7055	1	2:182229899	0.1989
baso, mono, mono_p, wbc	0.8688	0.9409	2:182324186	0.5827
lymph, lymph_p	0.7056	1	2:182229899	0.1989
lymph, lymph_p	0.977	1	2:182229899	0.8509
lymph, lymph_p	0.9797	1	2:182229899	0.8514
irf, ret	0.9043	0.9972	2:191741197	0.7067
irf, ret	0.9043	0.9972	2:191741197	0.7067
irf, ret	0.9044	0.9972	2:191741197	0.7067
mpv, plt	0.9986	0.9988	2:192696255	1
hgb, rbc	0.9894	0.9998	2:208003579	0.8197
eo_p, lymph, mcv, mpv, pdw, plt, rbc, wbc	0.7714	0.8456	2:211540507	0.9898
baso, lymph_p, mono_p, wbc	0.9999	0.9999	2:218902327	1
mpv, pdw, plt	0.9453	0.9845	2:218891888	1
irf, ret	0.8386	0.875	2:218683154	0.9851
baso, lymph_p, mono_p, wbc	0.9925	1	2:218999982	0.9997
mono, rdw, ret	0.8143	1	2:219146803	0.1557
mpv, pdw, plt	0.9999	1	2:219093934	1
baso, lymph_p, mono_p, wbc	0.9925	1	2:218999982	0.9997
mpv, pdw, plt	0.9999	1	2:219093934	1
baso, lymph_p, mono_p, wbc	0.9925	1	2:218999982	0.9997
mpv, pdw, plt	0.9999	1	2:219093934	1
baso, lymph_p, mono_p, wbc	0.9925	1	2:218999982	0.9997
hgb, rbc	0.9583	1	2:219279673	0.615
mpv, pdw, plt	0.9999	1	2:219093934	1
baso, lymph_p, mono_p, wbc	0.9925	1	2:218999982	0.9997
hgb, rbc	0.9356	1	2:219279673	0.6024
mpv, pdw, plt	0.9999	1	2:219093934	1
baso, lymph_p, mono_p, wbc	0.9985	1	2:218999982	0.9997
hgb, rbc	0.8891	1	2:219279673	0.5693
mpv, pdw, plt	0.9999	1	2:219093934	1
baso, lymph_p, mono_p, wbc	0.9986	0.9998	2:219026698	1
hgb, rbc	0.8163	1	2:219279673	0.5284
mpv, pdw, plt	0.9999	1	2:219093934	1
baso, lymph_p, mono_p, wbc	0.9814	0.9981	2:219212037	0.8961
hgb, rbc	0.8121	1	2:219279673	0.5254
irf, rdw, ret	0.9615	0.995	2:220155459	0.4892
irf, rdw, ret	0.9614	0.995	2:220155459	0.4892
irf, rdw, ret	0.9614	0.995	2:220155459	0.4892
lymph, lymph_p	0.8369	0.9058	2:223969637	0.1695
mono, mono_p	0.9479	1	2:225750753	0.0988
mpv, plt	0.9951	0.9986	2:225816642	0.9999
mono, mono_p	0.9479	1	2:225750753	0.0988
mpv, plt	0.9951	0.9986	2:225816642	0.9999
mono, mono_p	0.9479	1	2:225750753	0.0988
mpv, plt	0.9952	0.9986	2:225816642	0.9999
hgb, rbc	0.9188	0.974	2:227133531	0.5447
lymph, wbc	0.9826	0.9993	2:232579379	0.4744
eo_p, mono	0.8268	0.8636	2:234114532	0.4713
lymph, lymph_p	0.7408	0.8123	2:234236861	0.867
eo_p, mono	0.8262	0.8636	2:234114532	0.4713
lymph, lymph_p	0.736	0.8098	2:234236861	0.8669
mchc, mpv, pdw, plt, rbc	0.7728	0.84	2:241510903	1
mono, mono_p	0.9974	1	2:241568326	0.6309
mchc, mpv, pdw, plt, rbc	0.7733	0.84	2:241510903	1
mono, mono_p	0.9974	1	2:241568326	0.6309
mchc, mpv, pdw, plt, rbc	0.7732	0.84	2:241510903	1
mono, mono_p	0.9974	1	2:241568326	0.6309
mpv, pdw	0.9084	0.9958	2:242646524	0.0854
mpv, pdw	0.9081	0.9958	2:242646524	0.0854
hgb, rbc	0.8642	0.9998	3:12379351	0.2362
hgb, rbc	0.8642	0.9998	3:12379351	0.2362
hgb, rbc	0.8642	0.9998	3:12379351	0.2362
hgb, rbc	0.8642	0.9998	3:12379351	0.2362
hgb, rbc	0.8642	0.9998	3:12379351	0.2362
hgb, rbc	0.8643	0.9998	3:12379351	0.2362
hgb, rbc	0.8643	0.9998	3:12379351	0.2362
mpv, pdw	0.727	0.9999	3:15869857	0.0409
eo_p, mpv, pdw, plt	0.8938	0.9432	3:18311412	0.9844
hgb, rbc, ret	0.8567	0.8941	3:18228476	0.9924
mcv, ret	0.9631	0.9831	3:20105673	0.9599
mchc, mcv, mono, mono_p, pdw, rbc, rdw, ret	0.8446	0.9223	3:24334511	0.9998
lymph, lymph_p	0.9704	0.9999	3:28303030	0.1719
lymph, mono, mono_p	0.9997	0.9998	3:39307162	1
eo_p, mono, mono_p, wbc	0.7747	1	3:42906116	1
eo_p, mono, mono_p, wbc	0.7747	1	3:42906116	1
eo_p, mono, mono_p, wbc	0.7747	1	3:42906116	1
eo_p, mono, mono_p, wbc	0.7747	1	3:42906116	1
lymph, lymph_p	0.9967	0.9999	3:46414943	0.8224
lymph, lymph_p	0.9881	1	3:46457412	0.7051
lymph, lymph_p	0.9881	1	3:46457412	0.7051
lymph, lymph_p	0.9881	1	3:46457412	0.7051
lymph, lymph_p	0.9881	1	3:46457412	0.7051
lymph, lymph_p	0.9881	1	3:46457412	0.7051
lymph, lymph_p	0.9881	1	3:46457412	0.7051
lymph, lymph_p	0.9881	1	3:46457412	0.7051
lymph, lymph_p	0.9881	1	3:46457412	0.7051
lymph, lymph_p	0.9881	1	3:46457412	0.7051
baso, lymph, lymph_p, mono, wbc	0.9495	0.9996	3:47087837	1
mono_p, mpv, pdw	0.8427	0.9924	3:47185650	0.2469
irf, ret	0.9915	1	3:47159937	0.9294
baso, lymph, lymph_p, mono, wbc	0.9495	0.9996	3:47087837	1
mono_p, mpv, pdw	0.8423	0.9924	3:47185650	0.2469
irf, ret	0.9915	1	3:47159937	0.9294
baso, lymph, lymph_p, mono, wbc	0.9502	0.9996	3:47087837	1
mono_p, mpv, pdw	0.8377	0.9924	3:47185650	0.2469
irf, ret	0.9992	1	3:47159937	0.9876
baso, lymph, lymph_p, mono, wbc	0.9502	0.9996	3:47087837	1
mono_p, mpv, pdw	0.8381	0.9924	3:47185650	0.2469
irf, ret	0.9992	1	3:47159937	0.9876
irf, ret	0.9999	1	3:48764954	1
irf, ret	0.998	1	3:49648017	1
baso, lymph	0.7235	0.7478	3:49626946	0.9772
irf, ret	0.998	1	3:49648017	1
baso, lymph	0.7212	0.7468	3:49626946	0.9748
eo_p, mcv	0.7138	0.8552	3:49517977	0.3385
irf, ret	1	1	3:50329826	1
irf, ret	1	1	3:50525154	1
eo_p, irf, ret	0.71	1	3:50974813	0.6509
hgb, rbc, rdw, ret	0.7873	0.9878	3:52628056	0.7596
hgb, rbc, rdw, ret	0.7632	0.9878	3:52628056	0.7591
hgb, rbc, rdw, ret	0.7821	0.9879	3:52628056	0.7592
mpv, plt	1	1	3:56949816	1
hgb, rbc	0.9883	1	3:56744261	0.8043
mpv, plt	1	1	3:56949816	1
hgb, rbc	0.9883	1	3:56744261	0.8043
mpv, plt	1	1	3:56949816	1
hgb, rbc	0.9883	1	3:56744261	0.8043
mpv, plt	1	1	3:56949816	1
hgb, rbc	0.9883	1	3:56744261	0.8043
mpv, plt	1	1	3:56949816	1
hgb, rbc	0.9883	1	3:56744261	0.8043
irf, ret, wbc	0.8304	0.9856	3:58031124	0.16
irf, ret, wbc	0.8306	0.9856	3:58031124	0.16
hgb, rbc	0.8293	0.9066	3:58283467	0.1606
irf, ret, wbc	0.8642	0.9864	3:58033977	0.1444
lymph, lymph_p	0.9976	1	3:71355240	0.6263
hgb, rbc	0.924	0.9467	3:71267720	0.3502
lymph, lymph_p	0.9976	1	3:71355240	0.6263
hgb, rbc	0.9248	0.9467	3:71267720	0.3502
lymph, lymph_p	0.9976	1	3:71355240	0.6263
hgb, rbc	0.9249	0.9467	3:71267720	0.3502
mono, mono_p	0.9966	0.9984	3:71771215	1
mono, mono_p	0.9966	0.9984	3:71771215	1
hgb, mono, rbc	0.7999	0.9761	3:72389387	0.9976
irf, ret	0.9698	0.9844	3:72287270	0.3832
hgb, mono, rbc	0.7993	0.9761	3:72389387	0.9976
irf, ret	0.97	0.9844	3:72287270	0.3832
mpv, plt	0.8354	0.8808	3:113309149	0.3735
mpv, pdw, plt	0.9951	1	3:122833003	0.9979
mpv, pdw, plt	1	1	3:122857849	1
mono, mpv	0.8078	0.9958	3:128323424	0.9035
baso, eo_p, irf, wbc	0.7181	0.8151	3:128315725	0.4826
lymph, plt	0.8588	0.8962	3:128304621	0.9988
mono, mpv	0.7793	0.9958	3:128323424	0.9035
baso, eo_p, irf, wbc	0.7162	0.8151	3:128315725	0.4826
lymph, plt	0.8553	0.8947	3:128304621	0.9984
mono, mpv	0.7793	0.9958	3:128323424	0.9035
lymph, plt	0.8551	0.8945	3:128304621	0.9984
mono, mpv	0.7793	0.9958	3:128323424	0.9035
lymph, plt	0.8546	0.8943	3:128304621	0.9984
mono, mpv	0.7793	0.9958	3:128323424	0.9035
lymph, plt	0.8546	0.8943	3:128304621	0.9984
mono, mpv	0.7793	0.9958	3:128323424	0.9035
lymph, plt	0.8542	0.8941	3:128304621	0.9984
mono, mpv	0.7793	0.9958	3:128323424	0.9035
lymph, plt	0.854	0.8941	3:128304621	0.9984
mono, mpv	0.7793	0.9958	3:128323424	0.9035
lymph, plt	0.854	0.894	3:128304621	0.9984
mono, mpv	0.7793	0.9958	3:128323424	0.9035
lymph, plt	0.8539	0.894	3:128304621	0.9985
mono, mpv	0.7793	0.9958	3:128323424	0.9035
mono, mpv	0.7793	0.9958	3:128323424	0.9035
mono, mpv	0.7793	0.9958	3:128323424	0.9035
mchc, mcv, rdw	0.9333	0.998	3:132226100	0.9577
mchc, mcv, rdw	0.9888	0.9997	3:133467377	0.9999
mchc, mcv, rdw	0.9888	0.9997	3:133467377	0.9999
mchc, mcv, rdw	0.9888	0.9997	3:133467377	0.9999
mchc, mcv, rdw	0.9888	0.9997	3:133467377	0.9999
lymph, lymph_p, mcv, rbc	0.8816	1	3:141147414	0.7489
lymph, lymph_p, rbc	0.84	0.9999	3:141147414	0.3729
lymph, lymph_p, rbc	0.8338	0.9999	3:141147414	0.3729
lymph, lymph_p, rbc	0.8348	0.9999	3:141147414	0.3729
lymph, lymph_p, rbc	0.8349	0.9999	3:141147414	0.3729
lymph, lymph_p, rbc	0.8349	0.9999	3:141147414	0.3729
lymph, lymph_p, rbc	0.8349	0.9999	3:141147414	0.3729
lymph, lymph_p, rbc	0.835	0.9999	3:141147414	0.3729
mcv, rbc, ret	0.9987	1	3:142024351	1
mcv, rbc, ret	0.9963	1	3:142408606	0.9673
mpv, plt	0.7907	0.9981	3:167363212	0.0539
hgb, mcv, mono_p, plt	0.7053	0.7903	3:172274232	0.9987
hgb, mcv, mono_p, plt	0.7071	0.7903	3:172274232	0.9987
mono_p, pdw, wbc	0.7758	0.9977	3:183671944	0.1566
mono, mono_p	0.9171	0.9556	3:188137873	0.8628
hgb, rbc	0.9327	0.9989	3:194669853	0.3556
hgb, rbc	0.9327	0.9989	3:194669853	0.3556
mchc, mcv, rbc	0.7301	1	3:195834303	0.6513
mchc, mcv, rbc	0.7301	1	3:195834303	0.6513
mchc, mcv, rbc	0.7301	1	3:195834303	0.6513
mchc, mcv, rbc	0.7301	1	3:195834303	0.6513
mchc, mcv, rbc	0.7301	1	3:195834303	0.6513
mchc, mcv, rbc	0.7301	1	3:195834303	0.6513
mchc, mcv, rbc	0.7301	1	3:195834303	0.6513
mchc, mcv, rbc	0.7301	1	3:195834303	0.6513
mchc, mcv, rbc	0.7301	1	3:195834303	0.6513
mchc, mcv, rbc	0.7301	1	3:195834303	0.6513
mchc, mcv, rbc	0.7301	1	3:195834303	0.6513
mchc, rdw	0.8393	0.9952	3:196495375	0.1199
mchc, rdw	0.8393	0.9952	3:196495375	0.1199
mchc, rdw	0.8392	0.9952	3:196495375	0.1199
lymph_p, mono_p, wbc	0.7076	0.9416	4:719715	0.0923
lymph_p, mono_p, wbc	0.7076	0.9416	4:719715	0.0923
lymph_p, mono, mono_p	0.8941	1	4:7045070	0.9892
lymph_p, mono, mono_p	0.8941	1	4:7045070	0.9892
lymph_p, mono, mono_p	0.8941	1	4:7045070	0.9892
lymph_p, mono, mono_p	0.8941	1	4:7045070	0.9892
lymph_p, mono, mono_p	0.8941	1	4:7045070	0.9892
lymph_p, mono, mono_p	0.8941	1	4:7045070	0.9892
lymph_p, mono, mono_p	0.8941	1	4:7045070	0.9892
mcv, rbc	0.7188	0.9983	4:15603069	0.9997
mcv, rbc	0.7188	0.9983	4:15603069	0.9997
eo_p, lymph, lymph_p, mono_p, wbc	0.8626	0.9963	4:38372043	0.4151
lymph, lymph_p, mono_p, wbc	0.8418	0.999	4:38372043	0.4228
lymph, lymph_p, mono_p	0.928	0.9999	4:38372043	0.4257
lymph, wbc	0.8184	1	4:38653772	0.3693
lymph, lymph_p, wbc	0.7975	1	4:38653773	0.3456
lymph, lymph_p, wbc	0.7977	1	4:38653773	0.3456
lymph, lymph_p, wbc	0.7981	1	4:38653773	0.3456
lymph, lymph_p, wbc	0.7981	1	4:38653773	0.3456
lymph, lymph_p, wbc	0.9896	0.9994	4:38703970	1
mcv, rbc	0.8598	0.9735	4:38947664	0.2052
mono, mono_p	0.9394	0.988	4:39027998	0.4645
hgb, rbc	0.9186	0.9345	4:81174592	0.4567
hgb, rbc	0.9282	0.9501	4:81182554	0.2823
mcv, rbc	0.797	0.8881	4:83895232	0.7959
mcv, rbc	0.7977	0.8881	4:83895232	0.7959
mcv, rbc	0.8032	0.8881	4:83895232	0.7959
mono, mono_p	0.9572	0.9974	4:84143793	0.0815
mono, mono_p	0.9719	1	4:84159219	0.2267
hgb, rbc	0.8736	0.9998	4:88030261	0.4332
hgb, rbc	0.8736	0.9998	4:88030261	0.4332
hgb, rbc	0.8736	0.9998	4:88030261	0.4332
pdw, ret	0.8088	0.912	4:88128862	0.0727
hgb, rbc	0.8736	0.9998	4:88030261	0.4332
hgb, rbc	0.8736	0.9998	4:88030261	0.4332
baso, mcv	0.7896	1	4:87973668	0.2557
hgb, rbc	0.8741	0.9998	4:88030261	0.4332
hgb, pdw	0.9522	0.982	4:103345983	0.5833
mcv, mono	0.8034	0.8379	4:105864529	0.8204
mpv, plt	0.9681	0.9999	4:106034084	0.4818
lymph, lymph_p	0.7591	1	4:106125385	0.9576
mcv, mono	0.833	0.8621	4:105864529	0.8674
lymph, lymph_p	0.7591	1	4:106125385	0.9576
mcv, mono	0.8421	0.8682	4:105864529	1
lymph, lymph_p	0.7591	1	4:106125385	0.9576
lymph, lymph_p	0.7591	1	4:106125385	0.9576
mcv, mono	0.8638	1	4:145025810	0.2218
mchc, plt, wbc	0.7811	0.9997	4:145026126	0.9584
mchc, wbc	0.8729	0.9996	4:145026126	0.9842
mchc, wbc	0.8729	0.9996	4:145026126	0.9842
mchc, wbc	0.8732	0.9996	4:145026126	0.9842
mchc, mcv, rbc, ret	0.9005	0.9578	4:146081852	0.4612
mono, mono_p	0.9237	0.9984	4:145883142	0.0886
mchc, mcv, rbc, ret	0.9011	0.9578	4:146081852	0.4612
mono, mono_p	0.9248	0.9984	4:145883142	0.0887
plt, wbc	0.7018	0.9992	4:152452656	0.0235
hgb, rbc	0.9233	0.9947	5:422752	0.1887
hgb, rbc	0.8884	0.9991	5:34507175	0.0911
hgb, rbc	0.9393	0.9534	5:38869035	0.9833
hgb, rbc	0.9258	0.9926	5:40622998	0.1711
hgb, rbc	0.9256	0.9926	5:40622998	0.1711
irf, ret	0.9867	1	5:52095024	0.3455
irf, ret	0.9867	1	5:52095024	0.3455
irf, ret	0.9867	1	5:52095024	0.3455
hgb, rbc	0.8897	0.9116	5:55440730	0.4996
mpv, plt	0.7109	0.7853	5:61535124	0.2755
mpv, plt	0.993	0.9997	5:65913392	0.873
mono, wbc	0.8608	0.9988	5:71741851	0.1226
mono, wbc	0.8608	0.9988	5:71741851	0.1226
mono, wbc	0.8609	0.9988	5:71741851	0.1226
hgb, mpv, plt, rdw	0.7713	0.9881	5:72144005	1
hgb, mpv, plt, rdw	0.7706	0.9881	5:72144005	1
hgb, mpv, plt, rdw	0.7708	0.9881	5:72144005	1
lymph, lymph_p	0.8482	0.8908	5:72419267	0.6756
mpv, plt, ret	0.8544	0.8954	5:75811697	1
mcv, rdw	0.967	0.9999	5:75591710	0.281
mpv, plt, ret	0.9959	1	5:75953299	1
mcv, rdw	0.967	0.9999	5:75591710	0.281
mpv, plt	0.9978	1	5:76273100	0.9783
hgb, rbc	0.9836	0.9998	5:76479833	0.3122
pdw, plt	0.8245	1	5:77785740	0.2234
mpv, pdw, plt	1	1	5:88180196	1
mpv, pdw, plt	1	1	5:88180196	1
mcv, rbc	0.9995	1	5:88191635	0.9997
mpv, pdw, plt	1	1	5:88180196	1
mcv, rbc	0.9995	1	5:88191635	0.9997
mpv, pdw, plt	1	1	5:88180196	1
mcv, rbc	0.9999	1	5:88191635	0.9998
irf, ret	0.9935	1	5:95162475	0.602
irf, ret	0.9935	1	5:95162475	0.602
mcv, mpv, plt, rbc	0.7262	0.8992	5:111061883	0.8668
irf, lymph, rdw	0.8	0.9877	5:127453735	0.26
irf, lymph, rdw	0.8001	0.9877	5:127453735	0.26
mono, mpv, plt, wbc	0.9469	0.9932	5:131343017	0.3308
mono, mpv, plt, wbc	0.727	1	5:131707429	0.2341
irf, lymph	0.8434	0.9358	5:131801272	0.1257
irf, lymph	0.8492	0.9381	5:131801272	0.1153
irf, lymph	0.8502	0.9382	5:131801272	0.1153
irf, lymph	0.8496	0.9382	5:131801272	0.1153
irf, lymph	0.838	0.9375	5:131801272	0.1153
irf, lymph	0.838	0.9375	5:131801272	0.1153
irf, lymph	0.838	0.9375	5:131801272	0.1153
irf, lymph	0.8383	0.9375	5:131801272	0.1153
irf, lymph	0.8406	0.9376	5:131801272	0.1153
irf, lymph	0.8478	0.94	5:131801272	0.1158
irf, lymph	0.8504	0.9409	5:131801272	0.1158
lymph, lymph_p	0.8904	0.9109	5:134712566	0.5171
eo_p, lymph_p, mono_p, wbc	0.8863	1	5:148200011	0.902
mono, mono_p	0.9939	1	5:149500236	0.5164
lymph, lymph_p	0.993	0.9961	5:149292560	0.9943
mono, mono_p	0.9939	1	5:149500236	0.5164
lymph, lymph_p	0.993	0.9961	5:149292560	0.9943
mono, mono_p	0.9939	1	5:149500236	0.5164
lymph, lymph_p	0.993	0.9961	5:149292560	0.9943
mchc, mcv, rbc	0.942	0.9996	5:154353012	0.929
mpv, pdw, plt	0.9903	0.9999	5:158589567	0.652
mpv, pdw, plt	0.9174	0.9999	5:158635102	0.34
mpv, pdw, plt	0.9174	0.9999	5:158635102	0.34
lymph, lymph_p, mono_p	0.8137	0.9935	5:158417803	0.2492
mpv, plt	0.9544	1	5:159606386	0.1174
mpv, plt	0.9544	1	5:159606386	0.1174
hgb, rbc	0.9824	1	5:176797343	0.4597
hgb, rbc	0.9824	1	5:176797343	0.4597
hgb, rbc	0.9824	1	5:176797343	0.4597
mono, mono_p	0.8633	0.9214	5:179210115	0.2197
mono, mono_p	0.8782	0.9214	5:179210115	0.2197
hgb, rbc	0.8925	1	6:2096081	0.1414
mcv, rdw	0.7516	0.9279	6:3166968	0.4896
mcv, rdw	0.7514	0.9279	6:3166968	0.4896
lymph, wbc	0.9613	0.9898	6:6901659	0.5463
lymph, mono	0.9621	1	6:7139816	0.3061
hgb, rbc	0.9288	0.9995	6:7229619	0.3538
lymph, mono	0.9621	1	6:7139816	0.3061
hgb, rbc	0.9288	0.9995	6:7229619	0.3538
lymph, mono	0.9621	1	6:7139816	0.3061
hgb, rbc	0.9288	0.9995	6:7229619	0.3538
lymph, mono	0.9797	1	6:7139816	0.3061
hgb, rbc	0.9288	0.9995	6:7229619	0.3538
lymph, mono	0.9797	1	6:7139816	0.3061
hgb, rbc	0.9288	0.9995	6:7229619	0.3538
lymph, mono	0.9797	1	6:7139816	0.3061
hgb, rbc	0.9288	0.9995	6:7229619	0.3538
lymph, mono	0.9797	1	6:7139816	0.3061
hgb, rbc	0.9288	0.9995	6:7229619	0.3538
lymph, mono	0.9797	1	6:7139816	0.3061
hgb, rbc	0.9288	0.9995	6:7229619	0.3538
mono, mono_p	0.98	0.9974	6:10535591	0.5679
hgb, rbc	0.8766	0.9723	6:22113390	0.1594
hgb, rbc	0.8797	0.9724	6:22113390	0.1617
hgb, rbc	0.9034	0.9717	6:22113390	0.1798
hgb, mchc, mcv, mono, rdw, ret	0.7325	0.9384	6:24978511	1
lymph, lymph_p	0.9818	1	6:24820052	0.6889
hgb, mchc, mcv, mono_p, rbc, rdw, ret	0.9537	0.9923	6:25715657	1
mpv, pdw, plt	0.7547	1	6:25527963	0.2892
hgb, mchc, mcv, mono_p, rbc, rdw, ret	0.9534	0.9923	6:25715657	1
mpv, pdw, plt	0.7547	1	6:25527963	0.2892
hgb, mchc, mcv, mono_p, rbc, rdw, ret	0.9103	0.9948	6:25842951	1
mpv, pdw, plt	0.7547	1	6:25527963	0.2892
lymph, mono, wbc	0.8933	1	6:25714959	0.56
hgb, mchc, mono_p, rdw, ret	0.8761	0.9359	6:28261417	0.9865
hgb, mchc, mono_p, rdw, ret	0.8703	0.9342	6:28261417	0.9588
mchc, mcv, mono_p, rdw	0.9633	0.9893	6:29510630	1
mchc, mcv, rdw	0.9712	1	6:29880362	0.6226
mchc, mcv, rdw	0.9712	1	6:29880362	0.6226
mchc, mcv, rdw	0.9712	1	6:29880362	0.6226
mchc, mcv, rdw	0.9712	1	6:29880362	0.6226
mchc, mcv, rdw	0.9712	1	6:29880362	0.6226
mchc, mcv, rdw	0.9712	1	6:29880362	0.6226
mchc, mcv, rdw	0.9712	1	6:29880362	0.6226
baso, wbc	0.9826	0.9998	6:29923290	0.8795
mchc, mcv, rdw	0.9712	1	6:29880362	0.6226
baso, wbc	0.9826	0.9998	6:29923290	0.8795
mchc, mcv, rdw	0.9712	1	6:29880362	0.6226
baso, wbc	0.9825	0.9998	6:29923290	0.8795
mchc, mcv, rdw	0.9712	1	6:29880362	0.6226
baso, wbc	0.9825	0.9998	6:29923290	0.8795
mchc, mcv, rdw	0.9712	1	6:29880362	0.6226
baso, wbc	0.9825	0.9998	6:29923290	0.8795
mchc, mcv, rdw	0.9712	1	6:29880362	0.6226
baso, wbc	0.9824	0.9998	6:29923290	0.8795
mchc, mcv, rdw	0.9712	1	6:29880362	0.6226
baso, wbc	0.9824	0.9998	6:29923290	0.8795
mchc, mcv, rdw	0.9712	1	6:29880362	0.6226
baso, wbc	0.9827	0.9998	6:29923290	0.8795
mchc, mcv, rdw	0.9712	1	6:29880362	0.6226
mchc, mcv, rdw	0.9712	1	6:29880362	0.6226
mchc, mcv, rdw	0.9712	1	6:29880362	0.6226
mchc, mcv, rdw	0.9872	1	6:30335350	1
hgb, rbc	0.9273	1	6:30342753	0.1186
mchc, mcv, rdw	0.9872	1	6:30335350	1
hgb, rbc	0.9269	1	6:30342753	0.1186
mchc, mcv, rdw	0.9872	1	6:30335350	1
irf, ret	0.9863	1	6:30276679	1
hgb, rbc	0.9279	1	6:30342753	0.1186
lymph, mono, wbc	0.8431	1	6:30337974	0.2119
mchc, mcv, rdw	0.9872	1	6:30335350	1
hgb, rbc	0.8523	1	6:30342753	0.1167
mpv, plt	0.7836	1	6:30670292	0.9471
lymph, mono	0.9853	1	6:30988825	0.6687
mchc, mcv, rdw	0.9515	1	6:30599176	1
lymph, mono	0.9853	1	6:30988825	0.6687
mchc, mcv, rdw	0.9515	1	6:30599176	1
hgb, rbc, ret	0.7226	1	6:31242762	0.9893
mchc, rdw	0.8719	1	6:31113275	0.4499
hgb, rbc, ret	0.7148	1	6:31242762	0.9893
hgb, rbc	0.9451	1	6:31081940	0.8109
hgb, rbc	0.9451	1	6:31081940	0.8109
hgb, rbc	0.9451	1	6:31081940	0.8109
hgb, rbc	0.9451	1	6:31081940	0.8109
hgb, rbc	0.9451	1	6:31081940	0.8109
hgb, rbc	0.9451	1	6:31081940	0.8109
hgb, rbc	0.9451	1	6:31081940	0.8109
hgb, rbc	0.9451	1	6:31081940	0.8109
hgb, rbc	0.9451	1	6:31081940	0.8109
hgb, rbc	0.9451	1	6:31081940	0.8109
hgb, rbc	0.9451	1	6:31081940	0.8109
hgb, rbc	0.9451	1	6:31081940	0.8109
hgb, rbc	0.9451	1	6:31081940	0.8109
hgb, rbc	0.9451	1	6:31081940	0.8109
hgb, rbc	0.9451	1	6:31081940	0.8109
hgb, rbc	0.9451	1	6:31081940	0.8109
hgb, rbc	0.9451	1	6:31081940	0.8109
hgb, rbc	0.9451	1	6:31081940	0.8109
hgb, rbc	0.9451	1	6:31081940	0.8109
hgb, rbc	0.9451	1	6:31081940	0.8109
hgb, rbc	0.9451	1	6:31081940	0.8109
hgb, rbc	0.9451	1	6:31081940	0.8109
hgb, mchc	0.9538	1	6:31407331	0.9994
hgb, mchc	0.9981	1	6:31407331	0.9999
hgb, mchc	0.9981	1	6:31407331	0.9999
hgb, mchc	0.9981	1	6:31407331	0.9999
hgb, mchc	0.9982	1	6:31407331	1
hgb, mchc	0.9982	1	6:31407331	1
hgb, mchc	0.9982	1	6:31407331	1
hgb, mchc	0.9982	1	6:31407331	1
hgb, mchc	0.9982	1	6:31407331	1
hgb, mchc	0.9982	1	6:31407331	1
hgb, mchc	0.9982	1	6:31407331	1
hgb, mchc	0.9982	1	6:31407331	1
hgb, mchc	0.9982	1	6:31407331	1
hgb, mchc	0.9982	1	6:31407331	1
hgb, mchc	0.9982	1	6:31407331	1
hgb, mchc	0.9987	1	6:31407331	1
baso, wbc	0.9985	1	6:31442782	1
hgb, mchc	0.9987	1	6:31407331	1
baso, wbc	0.9985	1	6:31442782	1
hgb, mchc	0.9987	1	6:31407331	1
baso, wbc	0.9985	1	6:31442782	1
hgb, mchc	0.9987	1	6:31407331	1
baso, wbc	0.9985	1	6:31442782	1
lymph, mono, wbc	0.9441	1	6:31462135	0.2629
lymph, wbc	0.9816	1	6:31505480	0.4022
lymph, wbc	0.996	1	6:31546850	0.7909
baso, wbc	0.9785	1	6:32011358	1
hgb, rbc	0.9372	1	6:32172993	0.3419
mono, rdw	0.7751	1	6:31798134	0.1059
baso, lymph, wbc	0.7637	1	6:32011358	1
mpv, plt	0.977	1	6:31852617	0.3914
mono, rdw	0.7562	0.9999	6:31832038	0.5728
baso, lymph, wbc	0.7638	1	6:32011358	1
mpv, plt	0.9809	1	6:31852617	0.7494
hgb, rbc	0.8934	1	6:32424594	0.3592
baso, lymph, wbc	0.7638	1	6:32011358	1
mpv, plt	0.8706	1	6:32029929	0.4619
hgb, rbc	0.9992	1	6:32454428	0.9993
baso, lymph, wbc	0.7352	1	6:32011358	1
mpv, plt	0.8707	1	6:32029929	0.4619
hgb, rbc	0.9774	1	6:32514540	0.3215
mpv, plt	0.8127	1	6:32043157	0.4341
hgb, rbc	0.9774	1	6:32514540	0.3215
mpv, plt	0.8127	1	6:32043157	0.4341
mchc, rdw	0.7431	0.9998	6:32295431	0.3007
baso, lymph	0.8021	0.9998	6:32457643	1
mchc, rdw	0.7496	0.9998	6:32295431	0.3007
baso, lymph	0.802	0.9998	6:32457643	1
mpv, plt	0.9437	1	6:32238496	0.5424
mchc, rdw	0.9014	0.9998	6:32295431	0.3007
baso, lymph	0.8021	0.9998	6:32457643	1
mpv, plt	0.9437	1	6:32238496	0.5424
baso, lymph	0.8027	0.9998	6:32457643	1
mchc, rdw	0.9193	0.9998	6:32401217	0.3944
mcv, plt	0.9163	0.9999	6:32503213	0.9535
baso, lymph	0.8028	0.9998	6:32457643	1
mchc, rdw	0.919	0.9998	6:32401217	0.3944
mcv, plt	0.9246	0.9999	6:32503213	0.9536
baso, lymph	0.8028	0.9998	6:32457643	1
mchc, rdw	0.919	0.9998	6:32401217	0.3944
mcv, plt	0.9299	0.9999	6:32503213	0.9743
baso, lymph	0.8029	0.9998	6:32457643	1
mchc, rdw	0.9192	0.9998	6:32401217	0.3944
mcv, plt	0.9298	0.9999	6:32503213	0.9743
baso, lymph	0.803	0.9998	6:32457643	1
mchc, rdw	0.9197	0.9998	6:32401217	0.3944
mcv, plt	0.93	0.9999	6:32503213	0.9743
baso, lymph	0.8032	0.9998	6:32457643	1
mchc, rdw	0.9208	0.9998	6:32401217	0.3944
mcv, plt	0.9303	0.9999	6:32503213	0.9743
baso, lymph	0.8034	0.9998	6:32457643	1
mchc, rdw	0.9213	0.9998	6:32401217	0.3944
mcv, plt	0.9302	0.9999	6:32503213	0.9743
baso, lymph	0.8034	0.9998	6:32457643	1
mchc, rdw	0.9213	0.9998	6:32401217	0.3944
mcv, plt	0.9302	0.9999	6:32503213	0.9743
baso, lymph	0.8034	0.9998	6:32457643	1
mchc, rdw	0.9213	0.9998	6:32401217	0.3944
mcv, plt	0.9302	0.9999	6:32503213	0.9743
baso, lymph	0.8037	0.9998	6:32457643	1
mchc, rdw	0.9241	0.9998	6:32401217	0.3944
mcv, plt	0.9301	0.9999	6:32503213	0.9743
mchc, mcv, rdw	0.716	0.9997	6:32741158	0.9601
lymph, pdw	0.9969	1	6:32796480	0.5776
mpv, rdw	0.7941	0.9842	6:32800221	0.2385
eo_p, plt	0.9843	1	6:33548090	0.4509
eo_p, plt	0.9843	1	6:33548090	0.4509
eo_p, plt	0.9843	1	6:33548090	0.4509
lymph, wbc	0.7669	0.8873	6:33782040	0.7859
mono_p, wbc	0.7662	1	6:35176547	0.0472
mono_p, wbc	0.7418	1	6:35176547	0.0472
mono_p, wbc	0.9303	1	6:35278796	0.1925
mono_p, wbc	0.9322	1	6:35278796	0.2846
mono_p, wbc	0.9626	0.9999	6:35525675	0.6784
lymph, mono_p, wbc	0.9038	0.9999	6:35525675	0.7626
mcv, rbc	0.9927	0.9952	6:36111488	1
mono, mono_p	0.9848	0.99	6:36552334	0.9808
irf, mcv, rbc	0.9809	0.9864	6:36602027	1
mono, mono_p	0.9825	0.9897	6:36552334	0.9432
irf, mcv, rbc	0.9808	0.9864	6:36602027	1
mono, mono_p	0.9814	0.9897	6:36552334	0.9426
irf, mcv, rbc	0.9809	0.9864	6:36602027	1
mono, mono_p	0.9814	0.9897	6:36552334	0.9426
mcv, rbc	0.7293	0.86	6:37143133	0.9315
mcv, rbc, rdw	0.793	0.9243	6:37143133	0.9999
mchc, rbc, rdw, ret	0.8902	0.9934	6:41925159	0.9904
mono, mono_p	0.941	1	6:41978609	0.7472
lymph, lymph_p	0.9317	0.9956	6:42023618	0.0626
mchc, rbc, rdw, ret	0.8902	0.9934	6:41925159	0.9904
mono, mono_p	0.941	1	6:41978609	0.7472
lymph, lymph_p	0.9317	0.9956	6:42023618	0.0626
mchc, rbc, rdw, ret	0.8902	0.9934	6:41925159	0.9904
mono, mono_p	0.941	1	6:41978609	0.7472
lymph, lymph_p	0.9317	0.9956	6:42023618	0.0626
mchc, rbc, rdw, ret	0.8902	0.9934	6:41925159	0.9904
mono, mono_p	0.941	1	6:41978609	0.7472
lymph, lymph_p	0.9317	0.9956	6:42023618	0.0626
mchc, rbc, rdw, ret	0.8902	0.9934	6:41925159	0.9904
mono, mono_p	0.941	1	6:41978609	0.7472
lymph, lymph_p	0.9317	0.9956	6:42023618	0.0626
mchc, rbc, rdw, ret	0.8902	0.9934	6:41925159	0.9904
mono, mono_p	0.941	1	6:41978609	0.7472
lymph, lymph_p	0.9317	0.9956	6:42023618	0.0626
mchc, rbc, rdw, ret	0.8902	0.9934	6:41925159	0.9904
mono, mono_p	0.941	1	6:41978609	0.7472
lymph, lymph_p	0.9317	0.9956	6:42023618	0.0626
mchc, rbc, rdw, ret	0.8902	0.9934	6:41925159	0.9904
mono, mono_p	0.941	1	6:41978609	0.7472
lymph, lymph_p	0.9317	0.9956	6:42023618	0.0626
mchc, rbc, rdw, ret	0.8902	0.9934	6:41925159	0.9904
mono, mono_p	0.941	1	6:41978609	0.7472
lymph, lymph_p	0.9318	0.9956	6:42023618	0.0626
mchc, rbc, rdw, ret	0.8951	0.9934	6:41925159	0.9904
mono, mono_p	0.941	1	6:41978609	0.7472
lymph, lymph_p	0.9318	0.9956	6:42023618	0.0626
mchc, mcv, rbc, rdw, ret	0.9872	0.9958	6:41956353	0.7113
lymph, lymph_p	0.9318	0.9956	6:42023618	0.0626
eo_p, mono_p, wbc	0.7818	0.9958	6:42506099	0.1321
lymph, lymph_p	0.9858	0.9954	6:42037628	0.398
rdw, ret	0.7669	0.8177	6:42056029	0.9511
lymph, lymph_p	0.9858	0.9954	6:42037628	0.398
eo_p, wbc	0.9075	0.9914	6:42506099	0.1084
rdw, ret	0.7672	0.8179	6:42056029	0.9512
mcv, plt	0.8413	0.8984	6:43350753	0.2567
hgb, rbc	0.9745	1	6:43804571	0.3625
hgb, rbc	0.9745	1	6:43804571	0.3625
hgb, rbc	0.9745	1	6:43804571	0.3625
mcv, ret	0.8536	0.9438	6:44217374	0.2726
hgb, rbc	1	1	6:44030011	1
mcv, ret	0.873	0.9438	6:44217374	0.2726
hgb, rbc	1	1	6:44030011	1
mcv, ret	0.873	0.9438	6:44217374	0.2726
mono, mono_p	0.9491	1	6:44596121	0.3294
mpv, pdw, plt	0.9604	1	6:47609592	0.2899
mpv, pdw, plt	0.9604	1	6:47609592	0.2899
baso, mono_p	0.9959	1	6:82463376	0.9368
baso, mono_p	0.9959	1	6:82463376	0.9368
lymph, wbc	0.8879	0.9999	6:91013745	0.2713
lymph, wbc	0.8879	0.9999	6:91013745	0.2713
lymph, wbc	0.8879	0.9999	6:91013745	0.2713
mono, mono_p	0.9628	0.9976	6:107441753	0.1879
mono, mono_p	0.9628	0.9976	6:107441753	0.1879
lymph, lymph_p	0.8226	0.9901	6:108053978	0.7941
lymph, lymph_p	0.8224	0.9901	6:108053978	0.7941
lymph, lymph_p	0.8224	0.9901	6:108053978	0.7941
irf, wbc	0.7592	0.9743	6:109544915	0.0641
lymph, mono	0.8369	0.8944	6:109383254	0.9017
irf, wbc	0.7042	0.9996	6:109587436	0.1355
mpv, plt	0.9648	1	6:110717493	0.3784
irf, mcv, rbc, rdw, ret	0.7101	0.8536	6:110760008	0.6735
mpv, plt	0.9648	1	6:110717493	0.3784
irf, mcv, rbc, rdw, ret	0.7101	0.8536	6:110760008	0.6735
mpv, plt	0.9648	1	6:110717493	0.3784
irf, mcv, rbc, rdw, ret	0.7098	0.8536	6:110760008	0.6735
irf, ret	0.771	0.8161	6:126178587	0.1555
rdw, ret	0.8233	0.9751	6:132830944	0.5376
rdw, ret	0.8232	0.9751	6:132830944	0.5376
hgb, irf, mchc, mcv, mono, plt, rbc, rdw	0.7617	0.9965	6:135227089	1
lymph, ret, wbc	0.8384	1	6:135268142	0.5913
hgb, lymph, mchc, mcv, mono, plt, rbc, rdw, wbc	0.9309	1	6:135421176	0.9999
irf, ret	0.8264	0.9065	6:135424203	0.7011
hgb, irf, mcv, rbc, ret	0.7396	0.8503	6:139840693	1
hgb, irf, mcv, rbc, ret	0.7395	0.8503	6:139840693	1
hgb, irf, mcv, rbc, ret	0.7395	0.8503	6:139840693	1
hgb, irf, mcv, rbc, ret	0.7394	0.8503	6:139840693	1
hgb, irf, mcv, rbc, ret	0.7447	0.8503	6:139840693	1
eo_p, lymph_p, mono, mono_p	0.9584	0.9771	6:144385777	1
mcv, plt, rbc	0.829	1	6:164463572	0.2889
hgb, rbc	0.9273	1	7:656936	0.2594
hgb, rbc	0.9273	1	7:656936	0.2594
hgb, rbc	0.994	1	7:1286912	0.7045
lymph, lymph_p	0.9988	0.9998	7:3157702	0.9988
irf, mchc, mcv, rbc	0.9334	0.9737	7:5234662	0.3871
mono, mono_p	0.9833	0.9877	7:5301845	0.9768
irf, mchc, mcv, rbc	0.9321	0.9737	7:5234662	0.3871
irf, ret	0.8174	0.9716	7:6086610	0.1364
irf, ret	0.8166	0.9716	7:6086610	0.1364
irf, ret	0.9695	0.9923	7:6244486	0.381
irf, ret	0.9885	0.9948	7:6267856	0.9378
hgb, rbc	0.9781	0.9913	7:6749758	0.9976
hgb, rbc	0.9736	0.9909	7:6749758	0.9924
hgb, rbc	0.9737	0.9909	7:6749758	0.9924
baso, wbc	0.7587	0.897	7:8024817	0.0826
irf, ret	0.9868	1	7:16699977	0.9386
irf, ret	0.9868	1	7:16699977	0.9386
irf, ret	0.9868	1	7:16699977	0.9386
mono, wbc	0.8229	0.8567	7:27198086	0.3608
eo_p, lymph_p, mono_p, wbc	0.8202	0.9701	7:28277107	1
eo_p, lymph_p, mono_p, wbc	0.8203	0.9701	7:28277107	1
eo_p, lymph_p, mono_p, wbc	0.8197	0.9701	7:28277107	1
eo_p, lymph_p, mono_p, wbc	0.819	0.9701	7:28277107	1
baso, lymph_p, mono_p, wbc	1	1	7:28724374	1
lymph, plt, wbc	0.7232	0.9877	7:36084910	0.4315
lymph, lymph_p	0.9675	0.9995	7:39972125	0.6251
lymph, mono_p, wbc	0.9715	1	7:45009341	0.9783
mchc, mpv	0.7447	0.8277	7:44897422	0.3087
lymph, mono_p, wbc	0.9709	1	7:45009341	0.9783
mchc, mpv	0.7451	0.8278	7:44897422	0.3087
lymph, mono_p, wbc	0.9656	1	7:45009341	0.9783
mchc, mpv	0.7459	0.8277	7:44897422	0.3087
lymph, mono_p, wbc	0.9652	1	7:45009341	0.9783
mchc, mpv	0.7459	0.8275	7:44897422	0.3087
irf, mcv, rbc, ret	0.7978	0.8787	7:50427982	1
eo_p, lymph	0.7039	0.768	7:50444152	0.9995
irf, mcv, rbc, ret	0.7938	0.8787	7:50427982	1
eo_p, lymph	0.7018	0.7668	7:50444152	0.9994
irf, mcv, rbc, ret	0.7932	0.8787	7:50427982	1
irf, mcv, rbc, ret	0.7946	0.8787	7:50427982	1
irf, mcv, rbc, ret	0.7957	0.8787	7:50427982	1
irf, mcv, rbc, ret	0.8099	0.8787	7:50427982	1
irf, mcv, rbc, ret	0.814	0.8787	7:50427982	1
irf, mcv, rbc, ret	0.814	0.8787	7:50427982	1
irf, mcv, rbc, ret	0.8193	0.8787	7:50427982	1
irf, mcv, rbc, ret	0.8194	0.8787	7:50427982	1
mono, mono_p	0.9274	1	7:50559048	0.1837
irf, mcv, rbc	0.8954	0.999	7:50561514	0.9761
mcv, rbc, rdw	0.8298	1	7:80296965	0.3345
mpv, plt	0.9191	0.9992	7:80210064	0.2276
mcv, rbc, rdw	0.8298	1	7:80296965	0.3345
mpv, plt	0.9191	0.9992	7:80210064	0.2276
mcv, rbc, rdw	0.8298	1	7:80296965	0.3345
mpv, plt	0.9191	0.9992	7:80210064	0.2276
mcv, rbc, rdw	0.8298	1	7:80296965	0.3345
mpv, plt	0.9191	0.9992	7:80210064	0.2276
lymph_p, mono, wbc	0.9247	1	7:92300568	1
mcv, rbc, rdw	0.9327	0.9674	7:92247112	0.984
baso, lymph_p, mono, wbc	1	1	7:92408370	1
mcv, rbc, rdw	0.9348	0.9674	7:92247112	0.984
baso, lymph_p, mono, wbc	1	1	7:92408370	1
mcv, rbc, rdw	0.9349	0.9674	7:92247112	0.984
baso, lymph_p, mono, wbc	1	1	7:92408370	1
mcv, rbc, rdw	0.9349	0.9674	7:92247112	0.984
baso, lymph_p, mono, wbc	1	1	7:92408370	1
mcv, rbc, rdw	0.9138	0.9633	7:92247112	0.982
baso, lymph_p, mono, wbc	1	1	7:92408370	1
mcv, rbc, rdw	0.9138	0.9633	7:92247112	0.982
baso, lymph_p, wbc	0.9934	0.9986	7:92461100	1
mchc, mcv, plt, rbc, rdw	0.9678	1	7:100235970	0.7564
irf, mpv	0.808	0.9943	7:100234744	0.1987
mchc, mcv, plt, rdw	0.9557	1	7:100235970	0.6029
irf, mpv	0.781	0.998	7:100261916	0.0651
mchc, mcv, plt, rdw	0.9557	1	7:100235970	0.6029
irf, mpv	0.7602	0.998	7:100346498	0.0743
mchc, mcv, plt, rdw	0.9559	1	7:100235970	0.6029
irf, mpv	0.7446	0.9979	7:100346498	0.0743
mchc, mcv, plt, rdw	0.9559	1	7:100235970	0.6029
irf, mpv	0.7441	0.9979	7:100346498	0.0743
mchc, mcv, plt, rdw	0.9559	1	7:100235970	0.6029
irf, mpv	0.7439	0.9979	7:100346498	0.0743
mchc, mcv, plt, rdw	0.9559	1	7:100235970	0.6029
irf, mpv	0.7434	0.9979	7:100346498	0.0743
mchc, mcv, plt, rdw	0.9559	1	7:100235970	0.6029
irf, mpv	0.7431	0.9979	7:100346498	0.0743
mchc, mcv, plt, rdw	0.9559	1	7:100235970	0.6029
irf, mpv	0.7431	0.9979	7:100346498	0.0743
mchc, mcv, plt, rdw	0.9561	1	7:100235970	0.6029
irf, mpv	0.7309	0.9979	7:100346498	0.0743
mchc, mcv, plt, rdw	0.9565	1	7:100235970	0.6029
irf, mpv	0.7307	0.9979	7:100346498	0.0743
mchc, mcv, plt, rdw	0.9565	1	7:100235970	0.6029
irf, mpv	0.7307	0.9979	7:100346498	0.0743
mchc, mcv, plt, rdw	0.9566	1	7:100235970	0.6029
irf, mpv	0.7307	0.9979	7:100346498	0.0743
mchc, mcv, plt, rdw	0.9566	1	7:100235970	0.6029
irf, mpv	0.7307	0.9979	7:100346498	0.0743
mchc, mcv, plt, rdw	0.9571	1	7:100235970	0.6029
irf, mpv	0.7322	0.9979	7:100346498	0.0743
mpv, pdw, ret	1	1	7:101499930	1
hgb, rbc	0.9999	1	7:101275944	1
mpv, pdw, ret	1	1	7:101499930	1
mpv, pdw, plt, wbc	0.7863	0.9071	7:106372903	0.6741
hgb, rbc	0.8145	0.8324	7:106359934	0.8457
pdw, plt	0.8912	0.984	7:116448803	0.5698
pdw, plt	0.8898	0.9998	7:129248638	0.1472
plt, wbc	0.7262	0.8492	7:130758576	0.2537
hgb, rbc	0.9899	0.9919	7:134369310	0.9998
hgb, rbc	0.9899	0.9919	7:134369310	0.9998
pdw, plt	0.8923	0.9997	7:135628370	0.1187
mono, mono_p	0.9848	1	7:137881690	0.5978
baso, mono	0.9811	0.9946	7:143081942	0.9949
hgb, rbc	0.9805	1	7:151413124	0.3296
mono, mono_p	0.9993	1	8:6880925	1
mono, mono_p	0.9993	1	8:6880925	1
mono, mono_p	0.9993	1	8:6880925	1
mono, mono_p	0.9993	1	8:6880925	1
mono, mono_p	0.9993	1	8:6880925	1
mono, mono_p	0.9993	1	8:6880925	1
mpv, pdw	0.8472	0.8882	8:9030160	0.6045
eo_p, mcv	0.899	0.9895	8:8863059	0.223
mpv, pdw	0.8407	0.8882	8:9030160	0.6045
eo_p, mcv	0.8991	0.9895	8:8863059	0.223
mpv, pdw	0.8331	0.8882	8:9030160	0.6045
eo_p, mcv	0.9119	0.9895	8:8863059	0.223
mpv, pdw	0.8317	0.8882	8:9030160	0.6045
eo_p, mcv	0.9139	0.9895	8:8863059	0.223
mpv, pdw	0.8317	0.8882	8:9030160	0.6045
eo_p, mcv	0.9139	0.9895	8:8863059	0.223
mpv, pdw	0.8287	0.8882	8:9030160	0.6045
mcv, ret	0.8773	0.9994	8:9026940	0.2795
baso, mono, wbc	0.8817	0.9987	8:10647823	0.9578
baso, mono, wbc	0.8816	0.9987	8:10647823	0.9578
baso, mono, wbc	0.8812	0.9987	8:10647823	0.9578
baso, mono, wbc	0.881	0.9987	8:10647823	0.9578
mchc, rdw, ret	0.9097	1	8:19912370	0.9997
eo_p, pdw	0.8309	0.9963	8:19855844	0.0749
mchc, rdw, ret	0.9097	1	8:19912370	0.9997
eo_p, pdw	0.831	0.9963	8:19855844	0.0749
mcv, rbc	0.9914	1	8:21791772	0.4259
rbc, rdw	0.9698	1	8:23423669	0.9926
rbc, rdw	0.9698	1	8:23423669	0.9926
rbc, rdw	0.9698	1	8:23423669	0.9926
rbc, rdw	0.9698	1	8:23423669	0.9926
rbc, rdw	0.9698	1	8:23423669	0.9926
rbc, rdw	0.9698	1	8:23423669	0.9926
rbc, rdw	0.9698	1	8:23423669	0.9926
irf, lymph, lymph_p, mchc, mcv, rdw, ret	0.7742	1	8:41630447	1
mono, mono_p	0.9131	0.9328	8:41631633	0.3817
irf, lymph, lymph_p, mchc, mcv, rdw, ret	0.7742	1	8:41630447	1
mono, mono_p	0.9131	0.9328	8:41631633	0.3817
irf, lymph, lymph_p, mchc, mcv, rdw, ret	0.7742	1	8:41630447	1
mono, mono_p	0.9132	0.9329	8:41631633	0.3817
irf, lymph, lymph_p, mchc, mcv, rdw, ret	0.7742	1	8:41630447	1
mono, mono_p	0.9126	0.9328	8:41631633	0.3817
irf, lymph, lymph_p, mchc, mcv, rdw, ret	0.7742	1	8:41630447	1
mono, mono_p	0.9126	0.9328	8:41631633	0.3817
irf, lymph, lymph_p, mchc, mcv, rdw, ret	0.7742	1	8:41630447	1
mono, mono_p	0.9126	0.9328	8:41631633	0.3817
baso, eo_p, lymph_p, mono, mono_p	0.8546	0.9362	8:48651633	1
baso, eo_p, lymph_p, mono, mono_p	0.847	0.9362	8:48651633	1
lymph_p, mono_p, wbc	0.9683	1	8:61650831	0.3639
lymph_p, mono_p, wbc	0.9683	1	8:61650831	0.3639
lymph_p, mono_p, wbc	0.9683	1	8:61650831	0.3639
mono, wbc	0.9873	0.9999	8:68813188	0.3813
irf, ret	0.9445	0.9728	8:72475748	0.3704
irf, mchc, mcv, ret	0.7694	0.9885	8:86255898	0.1914
hgb, rbc	0.9631	0.9957	8:96028180	0.2376
mchc, mcv, rdw	0.7381	0.9939	8:98664653	0.3613
mchc, mcv, rdw	0.7381	0.9939	8:98664653	0.3613
lymph, lymph_p	0.7688	0.8296	8:101388283	0.1596
baso, mpv, pdw, plt, rbc, wbc	0.7102	0.8109	8:106581528	0.9999
hgb, rbc	0.8746	1	8:116533758	0.0474
mono, mono_p	0.8576	1	8:116464988	0.4369
irf, ret	0.9809	1	8:116667539	0.2983
hgb, rbc	0.8746	1	8:116533758	0.0474
mono, mono_p	0.8576	1	8:116464988	0.4369
irf, ret	0.9808	1	8:116667539	0.2983
hgb, rbc	0.8746	1	8:116533758	0.0474
mono, mono_p	0.8576	1	8:116464988	0.4369
irf, ret	0.9808	1	8:116667539	0.2983
baso, eo_p	0.948	0.9726	8:129002419	0.23
lymph, mono_p, wbc	0.9607	0.9902	8:129012574	0.8316
baso, eo_p	0.9478	0.9726	8:129002419	0.23
lymph, mono_p, wbc	0.9596	0.9902	8:129012574	0.8316
baso, eo_p	0.948	0.9726	8:129002419	0.23
lymph, mono_p, wbc	0.9596	0.9902	8:129012574	0.8316
baso, eo_p	0.9477	0.9726	8:129002419	0.23
lymph, mono_p, wbc	0.9595	0.9902	8:129012574	0.8316
baso, eo_p	0.9477	0.9726	8:129002419	0.23
lymph, mono_p, wbc	0.9595	0.9902	8:129012574	0.8316
lymph, lymph_p	0.9365	0.9568	8:130971289	0.3309
mcv, mpv, plt	0.7054	0.9348	8:131331073	0.6059
lymph, lymph_p	0.936	0.9568	8:130971289	0.3309
mcv, rbc	0.823	0.9689	8:135652571	0.0834
mpv, plt	0.9933	1	9:289481	1
mono_p, wbc	0.9393	0.998	9:282589	0.1485
mpv, plt	0.9933	1	9:289481	1
mono_p, wbc	0.9393	0.998	9:282589	0.1485
mpv, plt	0.9933	1	9:289481	1
mono_p, wbc	0.9393	0.998	9:282589	0.1485
mpv, plt	0.9933	1	9:289481	1
mono_p, wbc	0.9393	0.998	9:282589	0.1485
mpv, plt	0.9933	1	9:289481	1
mono_p, wbc	0.9393	0.998	9:282589	0.1485
mpv, plt	0.9933	1	9:289481	1
mono_p, wbc	0.9393	0.998	9:282589	0.1485
mpv, plt	0.9933	1	9:289481	1
mono_p, wbc	0.9393	0.998	9:282589	0.1485
hgb, rbc	0.9763	0.9984	9:4118111	0.9805
irf, mcv, rbc, rdw	0.9581	1	9:4852599	0.4229
lymph_p, mono_p, plt, wbc	0.7683	0.8826	9:4763176	1
irf, mcv, rbc, rdw	0.9581	1	9:4852599	0.4229
lymph_p, mono_p, plt, wbc	0.7695	0.8826	9:4763176	1
irf, mcv, rbc, rdw	0.9581	1	9:4852599	0.4229
lymph_p, mono_p, plt, wbc	0.7696	0.8826	9:4763176	1
irf, mcv, rbc, rdw	0.9581	1	9:4852599	0.4229
lymph_p, mono_p, plt, wbc	0.7696	0.8826	9:4763176	1
eo_p, pdw	0.7694	0.8187	9:4998401	0.5032
irf, mcv, rbc, rdw	0.9581	1	9:4852599	0.4229
lymph_p, mono_p, plt, wbc	0.7737	0.8826	9:4763176	1
eo_p, pdw	0.7449	0.8159	9:5010091	0.269
irf, mcv, rbc, rdw	0.9581	1	9:4852599	0.4229
lymph_p, mono_p, plt, wbc	0.7737	0.8826	9:4763176	1
eo_p, pdw	0.7434	0.8154	9:5010091	0.2681
irf, mcv, rbc, rdw	0.9581	1	9:4852599	0.4229
lymph_p, mono_p, plt, wbc	0.7737	0.8826	9:4763176	1
eo_p, pdw	0.7434	0.8154	9:5010091	0.2681
irf, mcv, rbc, rdw	0.9581	1	9:4852599	0.4229
lymph_p, mono_p, plt, wbc	0.7726	0.8826	9:4763176	1
irf, mcv, rbc, rdw	0.9581	1	9:4852599	0.4229
lymph_p, mono_p, plt, wbc	0.773	0.8826	9:4763176	1
irf, mcv, rbc, rdw	0.9581	1	9:4852599	0.4229
lymph_p, mono_p, plt, wbc	0.7727	0.8826	9:4763176	1
irf, mcv, rbc, rdw	0.9581	1	9:4852599	0.4229
lymph_p, mono_p, plt, wbc	0.7723	0.8826	9:4763176	1
irf, mcv, rbc, rdw	0.9581	1	9:4852599	0.4229
lymph_p, plt	0.9989	1	9:4840380	1
irf, mcv, rbc, rdw	0.9581	1	9:4852599	0.4229
lymph_p, plt	0.9994	1	9:4840380	1
irf, mcv, rbc, rdw	0.9581	1	9:4852599	0.4229
lymph_p, plt	0.9994	1	9:4840380	1
irf, mcv, plt, rbc	0.9999	1	9:4903034	1
hgb, rbc	0.9949	1	9:13980152	0.7701
hgb, rbc	0.9665	0.9992	9:32455262	0.4943
lymph, pdw, wbc	0.9085	0.9975	9:35716066	0.3968
lymph, mono, plt, wbc	0.7358	0.8876	9:38198228	0.2243
mpv, pdw	0.834	1	9:73113806	0.2659
mpv, pdw	0.834	1	9:73113806	0.2659
lymph, lymph_p	0.8786	0.9906	9:82292967	0.0821
lymph, lymph_p, mchc, mcv, pdw, plt, rdw, ret	0.7015	0.9985	9:91392686	1
mono, mono_p	0.8918	1	9:91524906	0.1881
lymph, lymph_p, mchc, mcv, pdw, plt, rdw, ret	0.7015	0.9985	9:91392686	1
mono, mono_p	0.8918	1	9:91524906	0.1881
lymph, lymph_p, mchc, mcv, pdw, plt, rdw, ret	0.7015	0.9985	9:91392686	1
mono, mono_p	0.8918	1	9:91524906	0.1881
lymph, lymph_p, mchc, mcv, pdw, plt, rdw, ret	0.7015	0.9985	9:91392686	1
mono, mono_p	0.8918	1	9:91524906	0.1881
lymph, lymph_p, mchc, mcv, pdw, plt, rdw, ret	0.7015	0.9985	9:91392686	1
mono, mono_p	0.8918	1	9:91524906	0.1881
irf, mcv, rbc	0.8921	0.9989	9:100793707	0.1352
pdw, plt	0.9228	1	9:100700654	0.1389
irf, mcv, rbc	0.8921	0.9989	9:100793707	0.1352
pdw, plt	0.9228	1	9:100700654	0.1389
mono, mono_p, wbc	0.7669	0.864	9:113481066	0.9992
mpv, pdw	0.864	0.9119	9:113312231	0.9857
mono, mono_p, wbc	0.9319	1	9:113884121	1
mono, mono_p, wbc	0.9339	1	9:113888362	0.9768
mono, mono_p, wbc	0.9339	1	9:113888362	0.9768
mono, mono_p	0.9513	1	9:114459513	0.3914
mcv, rdw	0.8893	0.914	9:114686888	0.4348
lymph, wbc	0.839	0.9955	9:123645760	0.0769
plt, wbc	0.8363	0.8841	9:127191583	0.135
mono, mono_p	0.9376	0.9998	9:127009395	0.2865
hgb, rbc	0.7523	0.7839	9:126968674	0.9483
mono, mono_p	0.9376	0.9998	9:127009395	0.2865
hgb, rbc	0.7558	0.7862	9:126968674	0.9482
plt, wbc	0.8392	0.8841	9:127191583	0.135
hgb, rbc	0.9688	0.9991	9:130628500	0.4945
eo_p, mono_p	0.9252	0.9788	9:130527677	0.2352
hgb, rbc	0.9688	0.9991	9:130628500	0.4945
eo_p, mono_p	0.9262	0.9789	9:130527677	0.2352
eo_p, lymph_p, mpv, pdw, plt, wbc	0.9918	0.9948	9:135864513	1
lymph, mchc, mcv, mono, mono_p, rbc, rdw	0.9147	0.9876	9:136105515	0.6509
eo_p, lymph_p, mpv, pdw, plt, wbc	0.9918	0.9948	9:135864513	1
lymph, mchc, mcv, mono, mono_p, rbc, rdw	0.9432	0.985	9:136109165	0.9907
eo_p, lymph_p, mpv, pdw, plt, wbc	0.9918	0.9948	9:135864513	1
lymph, mchc, mcv, mono, mono_p, rbc, rdw	0.9401	0.985	9:136109165	0.9907
eo_p, lymph_p, mpv, pdw, plt, wbc	0.9918	0.9948	9:135864513	1
lymph, mchc, mcv, mono, mono_p, rbc, rdw	0.9401	0.985	9:136109165	0.9907
eo_p, lymph_p, mpv, pdw, plt, wbc	0.9918	0.9948	9:135864513	1
lymph, mchc, mcv, mono, mono_p, rbc, rdw	0.9401	0.985	9:136109165	0.9907
eo_p, lymph_p, mpv, pdw, plt, wbc	0.9909	0.9948	9:135864513	1
lymph, mchc, mcv, mono, mono_p, rbc, rdw	0.9872	0.9996	9:136118403	0.9441
eo_p, lymph_p, mpv, pdw, plt, wbc	0.9905	0.9948	9:135864513	1
hgb, lymph, mchc, mcv, mono, mono_p, rbc, rdw	0.9491	0.9997	9:136123092	1
eo_p, lymph_p, mpv, pdw, plt, wbc	0.9904	0.9948	9:135864513	1
hgb, lymph, mchc, mcv, mono, mono_p, rbc, rdw	0.9491	0.9997	9:136123092	1
eo_p, lymph_p, mpv, pdw, plt, wbc	0.9787	0.9948	9:135864513	1
hgb, lymph, mchc, mcv, mono, mono_p, rbc, rdw	0.8936	0.9989	9:136129647	0.385
hgb, lymph_p, pdw, rbc, wbc	0.901	0.9988	9:136149709	0.9972
lymph, mchc, mono_p, rdw, ret	0.8271	0.9946	9:136149150	0.7115
eo_p, mpv, plt	0.9981	1	9:135920196	1
hgb, lymph_p, pdw, rbc, wbc	0.901	0.9988	9:136149709	0.9972
lymph, mchc, mono_p, rdw, ret	0.8271	0.9946	9:136149150	0.7115
eo_p, mpv, plt	0.9983	1	9:135920196	1
hgb, lymph_p, pdw, rbc, wbc	0.901	0.9988	9:136149709	0.9972
lymph, mchc, mono_p, rdw, ret	0.8271	0.9946	9:136149150	0.7115
eo_p, mpv, plt	0.9993	1	9:135920196	1
hgb, lymph_p, pdw, rbc, wbc	0.9009	0.9988	9:136149709	0.9972
lymph, mchc, mono_p, rdw, ret	0.8271	0.9946	9:136149150	0.7115
eo_p, mpv, plt	0.9999	1	9:135920196	1
hgb, lymph_p, pdw, rbc, wbc	0.9009	0.9988	9:136149709	0.9972
lymph, mchc, mono_p, rdw, ret	0.8271	0.9946	9:136149150	0.7115
eo_p, mpv, plt	0.9999	1	9:135920196	1
mcv, rdw	0.9669	1	9:136936376	0.1679
hgb, rbc	0.9381	0.9884	9:136825333	0.105
hgb, rbc	0.9383	0.9884	9:136825333	0.105
hgb, rbc	0.9383	0.9884	9:136825333	0.105
hgb, rbc	0.9384	0.9884	9:136825333	0.105
hgb, rbc	0.9384	0.9884	9:136825333	0.105
irf, mchc, mcv, rdw, ret	0.9545	0.9711	9:140100317	1
lymph, lymph_p, wbc	0.877	0.9805	9:139933060	0.9983
irf, mchc, mcv, rdw, ret	0.9545	0.9711	9:140100317	1
lymph, lymph_p, wbc	0.8769	0.9805	9:139933060	0.9983
irf, mchc, mcv, rdw, ret	0.9545	0.9711	9:140100317	1
lymph, lymph_p, wbc	0.8769	0.9805	9:139933060	0.9983
irf, mchc, mcv, rdw, ret	0.9545	0.9711	9:140100317	1
lymph, lymph_p, wbc	0.8769	0.9805	9:139933060	0.9983
irf, mchc, mcv, rdw, ret	0.9559	0.9711	9:140100317	1
lymph, lymph_p, wbc	0.879	0.9805	9:139933060	0.9983
baso, eo_p	0.8991	1	10:961365	0.2394
mono, mono_p	0.9619	1	10:8465203	0.4158
mono, mono_p	0.9619	1	10:8465203	0.4158
mono, mono_p	0.9619	1	10:8465203	0.4158
mono, mono_p	0.9619	1	10:8465203	0.4158
mpv, plt	0.8973	0.9888	10:11882695	0.1771
mpv, plt	0.8973	0.9888	10:11882695	0.1771
pdw, plt	0.7792	0.8454	10:14619959	0.2634
mcv, rdw	0.9931	0.9945	10:24858390	1
irf, ret	0.9857	0.9998	10:25059475	0.9947
mono, wbc	0.9851	0.9999	10:44879711	0.2022
mpv, plt	1	1	10:64802918	1
hgb, irf, lymph_p, mcv, rbc, rdw, ret	0.7789	0.9027	10:71094504	1
hgb, irf, lymph_p, mcv, rbc, rdw, ret	0.7811	0.9027	10:71094504	1
lymph, lymph_p	0.9674	0.9858	10:72378489	0.2913
lymph, lymph_p	0.9679	0.9858	10:72378489	0.2913
lymph, lymph_p	0.949	0.9586	10:72409024	1
lymph, lymph_p	0.9956	0.9965	10:73508791	1
lymph, lymph_p	0.9956	0.9965	10:73508791	1
lymph, lymph_p	0.9956	0.9965	10:73508791	1
irf, mcv, rbc, rdw	0.7047	0.9286	10:80805256	0.2323
plt, ret	0.7793	0.98	10:81110417	0.0718
lymph, mono, mpv, wbc	0.8894	0.9762	10:96039597	0.3253
lymph, mono, mpv, wbc	0.8871	0.9762	10:96039597	0.3253
mono, mono_p	0.9897	1	10:101292390	0.8528
mono, mono_p	0.9897	1	10:101292390	0.8528
mono, mono_p	0.9897	1	10:101292390	0.8528
mpv, rdw	0.9147	0.9355	10:101546558	0.9675
hgb, irf	0.8337	0.889	10:104618695	0.2161
hgb, irf	0.8297	0.8878	10:104618695	0.2161
hgb, irf	0.8256	0.886	10:104618695	0.216
hgb, irf	0.7741	0.8817	10:104618695	0.2151
irf, ret	0.7275	0.9997	10:104908360	0.0805
baso, mpv	0.7921	0.968	10:114151126	1
baso, mpv	0.7921	0.968	10:114151126	1
mpv, plt	0.997	1	11:153910	0.4998
mono, mono_p	0.9621	0.9979	11:306884	0.9995
mpv, plt	0.997	1	11:153910	0.4998
mono, mono_p	0.9621	0.9979	11:306884	0.9995
mpv, plt	0.997	1	11:153910	0.4998
mono, mono_p	0.9621	0.9979	11:306884	0.9995
mpv, plt	0.997	1	11:153910	0.4998
mono, mono_p	0.962	0.9979	11:306884	0.9995
mpv, plt	0.997	1	11:153910	0.4998
mono, mono_p	0.962	0.9979	11:306884	0.9995
mpv, plt	0.997	1	11:153910	0.4998
mono, mono_p	0.962	0.9979	11:306884	0.9995
mpv, plt	0.997	1	11:153910	0.4998
mono, mono_p	0.962	0.9979	11:306884	0.9995
mpv, plt	0.997	1	11:153910	0.4998
mono, mono_p	0.962	0.9979	11:306884	0.9995
mpv, plt	0.997	1	11:153910	0.4998
mono, mono_p	0.962	0.9979	11:306884	0.9995
mono, mono_p	1	1	11:1874221	1
hgb, rbc, ret	0.9136	0.9582	11:2179204	0.4002
hgb, rbc, ret	0.9136	0.9582	11:2179204	0.4002
hgb, rbc, ret	0.9134	0.9582	11:2179204	0.4002
mcv, rdw	0.9748	1	11:4124276	0.2955
mpv, pdw	0.7513	0.861	11:3887176	0.1998
mcv, rdw	0.9731	1	11:4140229	0.3459
mpv, pdw	0.7662	0.8381	11:3923286	0.1522
mpv, plt	0.9989	1	11:5701409	1
mpv, plt	0.9989	1	11:5701409	1
mpv, plt	0.9989	1	11:5701409	1
hgb, rbc	0.9154	1	11:8742865	0.7853
hgb, rbc	0.9054	1	11:8742865	0.7813
hgb, rbc	0.9054	1	11:8742865	0.7813
hgb, rbc	0.9054	1	11:8742865	0.7813
hgb, rbc	0.9981	1	11:9995489	0.8744
hgb, rbc	0.9867	1	11:10019101	0.3709
hgb, rbc	0.9751	1	11:10180991	0.4868
hgb, rbc	0.9751	1	11:10180991	0.4868
hgb, rbc	0.8658	0.9536	11:10509038	0.5419
rbc, ret	0.8086	0.9947	11:16651578	0.113
mcv, rbc	0.9939	1	11:19224677	0.8517
hgb, rbc	0.7347	1	11:30903442	0.2404
hgb, rbc	0.9844	1	11:31424823	0.7503
mcv, rbc	0.9691	0.9986	11:33913568	0.5367
rdw, ret	0.9782	0.9993	11:44595224	0.1796
rdw, ret	0.9782	0.9993	11:44595224	0.1796
lymph, lymph_p	0.825	0.999	11:47332458	0.9808
mcv, rdw	0.7602	0.9594	11:47393218	0.3907
lymph, lymph_p	0.7334	0.9983	11:47332458	0.9589
mcv, rdw	0.7499	0.9594	11:47393218	0.3907
hgb, mono_p, wbc	0.9873	0.9999	11:47888036	1
hgb, mono_p, wbc	0.9881	0.9999	11:47888036	1
hgb, mono_p, wbc	0.989	0.9999	11:47888036	1
eo_p, hgb, mchc, mono_p, mpv, rdw, wbc	0.713	0.9755	11:61581450	0.9973
mcv, pdw, plt, rbc, ret	0.7971	0.997	11:61588305	0.2533
eo_p, hgb, mchc, mono_p, mpv, rdw, wbc	0.713	0.9755	11:61581450	0.9973
mcv, pdw, plt, rbc, ret	0.7971	0.997	11:61588305	0.2533
mchc, plt, rbc, rdw, ret	0.7566	0.953	11:65351364	1
mchc, plt, rbc, rdw, ret	0.7559	0.953	11:65351364	1
irf, mcv	0.718	0.9945	11:65405600	0.5834
mchc, plt, rbc, rdw, ret	0.7555	0.953	11:65351364	1
irf, mcv	0.718	0.9945	11:65405600	0.5834
mchc, plt, rbc, rdw, ret	0.7556	0.953	11:65351364	1
irf, mcv	0.7182	0.9945	11:65405600	0.5834
mchc, plt, rbc, rdw, ret	0.7539	0.953	11:65351364	1
irf, mcv	0.7216	0.9945	11:65405600	0.5834
mchc, plt, rbc, rdw, ret	0.7536	0.953	11:65351364	1
irf, mcv	0.7216	0.9945	11:65405600	0.5834
eo_p, wbc	0.877	0.999	11:65641033	0.1742
mchc, plt, rbc, rdw, ret	0.7545	0.953	11:65351364	1
irf, mcv	0.7211	0.9945	11:65405600	0.5834
mpv, plt	0.9715	1	11:65446126	0.1963
mcv, rbc, rdw	0.9169	0.9963	11:67097778	0.5904
rbc, rdw	0.9145	0.9907	11:67097778	0.3748
rbc, rdw	0.9832	0.9893	11:67097778	0.8351
rbc, rdw	0.9832	0.9893	11:67097778	0.8351
baso, mono_p	0.7332	0.7737	11:72946279	0.7346
baso, mono_p	0.7331	0.7737	11:72946279	0.7346
mpv, plt	0.873	0.9219	11:94833689	0.3884
mpv, plt	0.8731	0.9219	11:94833689	0.3884
mono, mono_p	0.8204	0.8382	11:95150685	0.333
plt, wbc	0.9632	0.9778	11:100501571	0.9763
plt, wbc	0.9628	0.9777	11:100501571	0.9763
plt, wbc	0.9627	0.9777	11:100501571	0.9763
plt, wbc	0.9631	0.9778	11:100501571	0.9763
mcv, plt, rbc, wbc	0.7203	0.9974	11:108288808	0.4279
mpv, plt	1	1	11:113953622	1
mpv, plt	1	1	11:113953622	1
mpv, plt	1	1	11:113953622	1
mpv, plt	1	1	11:113953622	1
mpv, plt	1	1	11:113953622	1
mchc, mcv, mpv, pdw, plt, rdw, ret	0.8563	0.9807	11:116648917	1
mchc, mcv, mpv, pdw, plt, rdw, ret	0.8526	0.9807	11:116648917	1
mchc, mcv, mpv, pdw, plt, rdw, ret	0.8524	0.9807	11:116648917	1
mchc, mcv, mpv, pdw, plt, rdw, ret	0.8488	0.9807	11:116648917	1
mchc, mcv, mpv, pdw, plt, rdw, ret	0.8488	0.9807	11:116648917	1
mchc, mcv, mpv, pdw, plt, rdw, ret	0.8457	0.9807	11:116648917	1
lymph, mono, wbc	0.9593	0.9699	11:118081270	1
mono, mono_p, wbc	0.7754	1	11:122506129	0.5339
lymph, lymph_p	0.7118	1	11:122514403	0.2033
mono, mono_p, wbc	0.7754	1	11:122506129	0.5339
lymph, lymph_p	0.7118	1	11:122514403	0.2033
mpv, pdw	0.9866	1	11:126285301	0.9788
mpv, pdw	0.9866	1	11:126285301	0.9788
mpv, pdw	0.9866	1	11:126285301	0.9788
pdw, plt	0.7401	0.787	11:128330520	0.9944
pdw, plt	0.7404	0.787	11:128330520	0.9944
pdw, plt	0.7315	0.787	11:128330520	0.994
pdw, plt	0.7315	0.787	11:128330520	0.994
pdw, plt	0.7315	0.787	11:128330520	0.994
pdw, plt	0.7303	0.787	11:128330520	0.994
hgb, rbc	0.9559	1	12:2520538	0.1229
mpv, plt	0.821	1	12:6292294	0.1563
mpv, plt	0.821	1	12:6292294	0.1563
lymph, lymph_p, wbc	0.9917	1	12:6503500	0.8029
mono, mono_p	0.8342	1	12:6493351	1
mpv, plt	0.821	1	12:6292294	0.1563
lymph, lymph_p, wbc	0.9917	1	12:6503500	0.8029
mono, mono_p	0.8342	1	12:6493351	1
mpv, plt	0.821	1	12:6292294	0.1563
lymph, lymph_p, wbc	0.9917	1	12:6503500	0.8029
mono, mono_p	0.8342	1	12:6493351	1
mpv, plt	0.8211	1	12:6292294	0.1563
lymph, lymph_p, wbc	0.9917	1	12:6503500	0.8029
mono, mono_p	0.8342	1	12:6493351	1
mpv, plt	0.8211	1	12:6292294	0.1563
lymph, lymph_p, wbc	0.9917	1	12:6503500	0.8029
mono, mono_p	0.8342	1	12:6493351	1
mpv, plt	0.823	1	12:6292294	0.1563
lymph, lymph_p, wbc	0.9917	1	12:6503500	0.8029
mono, mono_p	0.8342	1	12:6493351	1
mpv, plt	0.8267	1	12:6292294	0.1563
lymph, lymph_p, wbc	0.9917	1	12:6503500	0.8029
mono, mono_p	0.8342	1	12:6493351	1
pdw, ret	0.7487	0.8548	12:6271973	0.0579
mpv, plt	0.7043	0.7759	12:8142199	0.2031
mpv, plt	0.7053	0.7759	12:8142199	0.2031
eo_p, lymph, mono_p, wbc	0.8237	0.9629	12:9905690	0.5342
eo_p, lymph, mono_p, wbc	0.8236	0.9629	12:9905690	0.5342
lymph, lymph_p	1	1	12:12521151	1
hgb, rbc	0.9823	0.995	12:13048304	0.2494
mono, mono_p	0.9307	0.9612	12:12871099	1
lymph, wbc	0.7268	0.8851	12:12890155	0.4885
hgb, rbc	0.9824	0.995	12:13048304	0.2494
mpv, pdw, plt	0.9665	1	12:29435480	0.4339
hgb, rbc	1	1	12:48409054	1
lymph, mpv, plt	0.7592	0.8329	12:48208368	0.9999
hgb, rbc	1	1	12:48409054	1
lymph, mpv, plt	0.7585	0.8329	12:48208368	0.9999
hgb, rbc	1	1	12:48409054	1
lymph, mpv, plt	0.7586	0.8329	12:48208368	0.9999
hgb, rbc	0.997	1	12:48499131	0.6412
lymph, mpv, plt	0.7607	0.8329	12:48208368	0.9999
irf, mono_p	0.7339	0.7882	12:48190269	0.4597
hgb, rbc	0.988	1	12:48499131	0.3407
hgb, rbc	0.9908	1	12:48499131	0.421
hgb, rbc	0.9908	1	12:48499131	0.421
mpv, pdw, plt	0.9945	0.9995	12:49662391	0.9988
mcv, wbc	0.9406	0.9989	12:50758821	0.9997
mcv, wbc	0.9674	0.9989	12:50758821	0.9994
mpv, plt	0.8872	0.9999	12:51673700	0.0703
mcv, rdw	0.9397	0.9998	12:52480156	0.1036
mcv, rdw	0.9397	0.9998	12:52480156	0.1036
mcv, rdw	0.9397	0.9998	12:52480156	0.1036
rbc, ret	0.8903	0.9997	12:53783176	0.1322
rbc, ret	0.8902	0.9997	12:53783176	0.1322
rbc, ret	0.8902	0.9997	12:53783176	0.1322
eo_p, hgb, mono, mpv, pdw, plt, rbc	0.7795	0.923	12:54715784	0.5803
mchc, rdw, ret	0.871	0.9637	12:54733728	0.4779
eo_p, hgb, mono, mpv, pdw, plt, rbc	0.7784	0.923	12:54715784	0.5803
mchc, rdw, ret	0.871	0.9637	12:54733728	0.4779
eo_p, hgb, mono, mpv, pdw, plt, rbc	0.7807	0.923	12:54715784	0.5803
mchc, rdw, ret	0.8709	0.9637	12:54733728	0.4779
mpv, pdw	0.9987	1	12:57240709	0.9932
mpv, plt	1	1	12:65005079	1
mpv, plt	1	1	12:65005079	1
mono, mono_p	1	1	12:69744014	0.9999
mono, mono_p	1	1	12:69744014	0.9999
lymph_p, mcv, rbc, wbc	0.8797	0.9859	12:88843474	0.3135
mono, mono_p	0.8455	0.9997	12:89862664	0.0761
irf, ret	0.9843	1	12:95862362	0.2535
mono, mono_p	0.9944	1	12:108720446	0.6316
baso, eo_p, hgb, irf, lymph, lymph_p, mono, pdw, plt, rbc, ret, wbc	0.8914	1	12:111884608	1
mchc, rdw	0.7405	0.9509	12:112038676	0.1744
baso, eo_p, hgb, irf, lymph, lymph_p, mono, pdw, plt, rbc, ret, wbc	0.8277	1	12:111884608	1
mchc, rdw	0.714	0.9467	12:112038676	0.1724
baso, eo_p, hgb, irf, lymph, lymph_p, mono, pdw, plt, rbc, ret, wbc	0.8277	1	12:111884608	1
mchc, rdw	0.714	0.9467	12:112038676	0.1724
baso, eo_p, hgb, irf, lymph, lymph_p, mono, pdw, plt, rbc, ret, wbc	0.8076	1	12:111884608	1
baso, eo_p, hgb, irf, lymph, lymph_p, mono, pdw, plt, rbc, ret, wbc	0.8038	1	12:111884608	1
baso, eo_p, hgb, irf, lymph, lymph_p, mono, pdw, plt, rbc, ret, wbc	0.801	1	12:111884608	1
baso, eo_p, hgb, irf, lymph, lymph_p, mono, pdw, plt, rbc, ret, wbc	0.7387	1	12:111884608	1
baso, eo_p, hgb, irf, lymph, lymph_p, mono, pdw, plt, rbc, ret, wbc	0.7361	1	12:111884608	1
baso, eo_p, hgb, irf, lymph, lymph_p, mono, pdw, plt, rbc, ret, wbc	0.7306	1	12:111884608	1
baso, eo_p, hgb, irf, lymph, lymph_p, mono, pdw, plt, rbc, ret, wbc	0.7641	1	12:112007756	1
baso, eo_p, hgb, irf, lymph, lymph_p, mchc, mono, plt, rbc, ret, wbc	0.8216	0.9933	12:112200150	1
baso, eo_p, hgb, irf, lymph, lymph_p, mono, plt, rbc, ret, wbc	0.8949	0.9998	12:112591686	0.9961
baso, eo_p, hgb, irf, lymph, lymph_p, mono, plt, rbc, ret, wbc	0.9482	0.9996	12:112896840	0.9938
mono, mono_p	0.9956	1	12:116839021	0.6098
irf, ret	0.8632	1	12:120910004	0.1208
mcv, rbc, rdw	0.9406	1	12:121162989	0.3101
irf, ret	0.8632	1	12:120910004	0.1208
mcv, rbc, rdw	0.9379	1	12:121162989	0.3101
irf, ret	0.8818	1	12:120910004	0.1965
mcv, rbc, rdw	0.9379	1	12:121162989	0.3101
eo_p, plt	0.9143	0.9704	12:121373689	0.3298
irf, ret	0.9015	1	12:121020250	0.172
mcv, rbc, rdw	0.9379	1	12:121162989	0.3101
hgb, plt	0.8971	0.9817	12:121431300	0.5025
irf, ret	0.9439	1	12:121020250	0.221
mcv, rbc, rdw	0.9379	1	12:121162989	0.3101
hgb, plt	0.7486	0.9916	12:121443753	0.1177
mcv, rbc, rdw	0.9381	1	12:121162989	0.3101
hgb, plt	0.7437	0.9916	12:121443753	0.1176
mcv, rbc, rdw	0.8844	1	12:121173653	0.535
hgb, plt	0.7433	0.9916	12:121443753	0.1176
hgb, plt	0.7434	0.9916	12:121443753	0.1176
mpv, pdw, plt, ret	0.9866	0.9976	12:122216910	1
mpv, pdw, plt, ret	0.9867	0.9976	12:122216910	1
mpv, pdw, plt, ret	0.9869	0.9976	12:122216910	1
mpv, pdw, plt, ret	0.9868	0.9976	12:122216910	1
mpv, pdw	0.9647	0.9719	12:122740423	1
mchc, rdw, ret	0.8083	0.8759	12:123024476	0.8072
lymph_p, plt	0.7275	1	12:123767929	0.0562
hgb, mcv, rbc	0.879	0.9906	12:133104735	0.3643
mpv, pdw	0.999	1	13:28158035	0.9635
mono, mono_p	1	1	13:28401578	1
lymph, mono, mono_p, wbc	0.8695	0.9309	13:28604007	1
lymph, mono, mono_p, wbc	0.8702	0.9309	13:28604007	1
lymph, mono, mono_p, wbc	0.8704	0.9309	13:28604007	1
lymph, mono, mono_p, wbc	0.8695	0.9309	13:28604007	1
lymph, mono, mono_p, wbc	0.8695	0.9309	13:28604007	1
lymph, mono, mono_p, wbc	0.8693	0.9309	13:28604007	1
lymph, mono, mono_p, wbc	0.8692	0.9309	13:28604007	1
mono, mono_p	0.9998	1	13:29014208	1
hgb, rbc	0.9072	0.9803	13:29230581	0.1659
mcv, rbc	0.8523	0.9827	13:31071795	0.465
mcv, rbc	0.8523	0.9827	13:31071795	0.465
mono, mono_p	1	1	13:41002641	1
mono, mono_p	1	1	13:41002641	1
mono, mono_p	1	1	13:41002641	1
mono, mono_p	1	1	13:41002641	1
mono, mono_p	1	1	13:41002641	1
lymph, lymph_p, mono, rbc, ret	0.8491	0.9827	13:41557090	0.9969
mcv, mono_p	0.8538	0.9998	13:41327301	0.1785
mcv, rbc, rdw	0.9383	0.9631	13:73275607	0.8484
eo_p, lymph, lymph_p, rbc	0.8697	0.9901	13:74702105	0.2429
eo_p, lymph, lymph_p, rbc	0.8697	0.9901	13:74702105	0.2429
mcv, rbc	0.9308	1	13:76073292	0.1123
mcv, rbc	0.9308	1	13:76073292	0.1123
mcv, rbc	0.7034	1	13:109415758	0.6159
mcv, rbc	0.7034	1	13:109415758	0.6159
mpv, pdw, plt	0.8358	0.8904	13:110492626	0.5583
rdw, ret	0.8537	0.9078	13:110411642	0.9896
mpv, pdw, plt	0.8357	0.8904	13:110492626	0.5583
rdw, ret	0.8535	0.9077	13:110411642	0.9896
mpv, pdw, plt	0.8347	0.8904	13:110492626	0.5583
rdw, ret	0.8756	0.9103	13:110411642	0.9896
mcv, rbc, rdw	0.9292	0.9819	13:113365480	0.5788
mcv, rbc, rdw	0.9277	0.9819	13:113365480	0.5788
mono_p, wbc	0.7723	0.9509	13:114134107	0.181
lymph, mono_p	0.9733	0.998	13:114740054	0.9807
hgb, lymph_p, rbc, rdw	0.8267	0.964	13:114551993	0.9999
lymph, mono_p	0.9025	0.9981	13:114740054	0.8983
lymph, lymph_p	0.9842	0.9943	13:114913677	0.5286
lymph, lymph_p	0.9842	0.9943	13:114913677	0.5286
irf, mcv, rdw, ret	0.9705	1	14:23494277	0.6476
baso, mono, mono_p	1	1	14:23589349	1
irf, mcv, rdw, ret	0.9705	1	14:23494277	0.6476
baso, mono, mono_p	1	1	14:23589349	1
irf, mcv, rdw, ret	0.9705	1	14:23494277	0.6476
baso, mono, mono_p	1	1	14:23589349	1
irf, mcv, rdw, ret	0.9705	1	14:23494277	0.6476
baso, mono, mono_p	1	1	14:23589349	1
irf, mcv, rdw, ret	0.9705	1	14:23494277	0.6476
baso, mono, mono_p	1	1	14:23589349	1
irf, mcv, rdw, ret	0.9705	1	14:23494277	0.6476
baso, mono, mono_p	1	1	14:23589349	1
irf, mcv, rdw, ret	0.9705	1	14:23494277	0.6476
baso, mono, mono_p	1	1	14:23589349	1
irf, mcv, rdw, ret	0.9705	1	14:23494277	0.6476
baso, mono, mono_p	1	1	14:23589349	1
irf, mcv, rdw, ret	0.9705	1	14:23494277	0.6476
baso, mono, mono_p	1	1	14:23589349	1
irf, lymph_p, mono, mono_p, ret, wbc	0.9692	0.9936	14:25461989	0.5227
hgb, rbc	0.9871	0.9967	14:34646269	0.4932
eo_p, lymph	0.8965	0.9985	14:35507674	0.0965
eo_p, lymph	0.8215	0.9984	14:35559126	0.0904
irf, mcv, ret	0.9573	0.9822	14:35342739	1
eo_p, lymph	0.7896	0.9982	14:35559126	0.089
irf, mcv, ret	0.9577	0.9822	14:35342739	1
eo_p, lymph	0.7884	0.9982	14:35559126	0.089
eo_p, lymph	0.7874	0.9982	14:35559126	0.089
hgb, rbc, wbc	0.9046	0.9334	14:36099366	0.6604
hgb, rbc, wbc	0.9047	0.9334	14:36099366	0.6604
mcv, rbc	0.7286	0.9969	14:37624368	0.1188
mcv, rdw	0.802	1	14:58765903	0.0931
lymph, lymph_p	0.9546	0.9618	14:64093868	1
lymph, lymph_p	0.9134	1	14:64949691	0.0823
hgb, rbc	0.9996	1	14:64703593	0.9992
mpv, rdw	0.9651	0.9842	14:64458326	0.2041
lymph, lymph_p	0.8286	1	14:64962679	0.4515
hgb, rbc	0.9996	1	14:64703593	0.9992
lymph, lymph_p	0.8286	1	14:64962679	0.4515
rdw, ret	0.7853	0.8303	14:65193271	0.6045
hgb, rbc	0.9879	0.9987	14:64720264	0.3464
mchc, mcv, mpv, plt, rbc	0.9716	1	14:65487694	1
rdw, ret	0.8675	1	14:65281472	0.4057
lymph, lymph_p	0.9281	0.9988	14:65031178	0.3327
mchc, mcv, mpv, plt, rbc	0.9685	1	14:65487694	1
rdw, ret	0.8675	1	14:65281472	0.4057
lymph, lymph_p	0.9281	0.9988	14:65031178	0.3327
mchc, mcv, mpv, plt, rbc	0.968	1	14:65487694	1
rdw, ret	0.8675	1	14:65281472	0.4057
lymph, lymph_p	0.9342	0.9961	14:65059157	0.1924
mchc, mcv, mpv, plt, rbc	0.9678	1	14:65487694	1
rdw, ret	0.8675	1	14:65281472	0.4057
mchc, mcv, mpv, plt, rbc	0.9678	1	14:65487694	1
rdw, ret	0.8675	1	14:65281472	0.4057
mchc, mcv, mpv, rbc	0.8041	0.9519	14:65560024	0.9545
mpv, plt	0.8966	0.9314	14:68131215	0.3051
hgb, mcv, mpv, plt, rbc	0.7399	0.9952	14:68510773	0.603
hgb, mcv, mpv, plt, rbc	0.7261	0.9952	14:68510773	0.603
mpv, pdw, plt	0.9693	1	14:69425467	1
mpv, pdw, plt	0.9693	1	14:69425467	1
pdw, plt	0.9256	1	14:69425467	0.786
pdw, plt	0.9255	1	14:69425467	0.786
pdw, plt	0.9254	1	14:69425467	0.786
pdw, plt	0.9254	1	14:69425467	0.786
pdw, plt	0.9254	1	14:69425467	0.786
pdw, plt	0.9254	1	14:69425467	0.786
pdw, plt	0.9946	0.9999	14:69689425	0.9991
mono_p, wbc	0.7209	0.8245	14:69900790	0.093
mcv, rdw	0.9937	0.9976	14:70354858	0.605
hgb, irf, ret	0.9442	0.9685	14:73907473	1
hgb, irf, mchc, ret	0.9452	0.9701	14:74208345	0.7265
mcv, rdw	0.7523	1	14:74484310	0.2475
rbc, rdw	0.8418	0.9601	14:74547318	0.2247
mcv, rbc, rdw	0.7653	0.9941	14:74666225	0.8288
lymph, lymph_p	0.9959	0.9988	14:75981856	0.9742
lymph, lymph_p	0.9959	0.9988	14:75981856	0.9742
mpv, pdw	0.9668	1	14:92241352	0.3021
mpv, pdw	0.838	0.9491	14:101173451	0.1852
mpv, pdw	0.838	0.9491	14:101173451	0.1852
irf, rdw, ret	0.7142	0.8489	14:102614877	0.9456
mpv, plt	0.9583	0.9975	14:102809559	0.2916
hgb, mcv	0.9546	0.9797	14:102853150	0.2646
hgb, mcv	0.8696	0.9794	14:102994065	0.3818
hgb, mcv	0.8697	0.9794	14:102994065	0.3818
lymph, lymph_p	0.9345	0.9772	14:103232809	0.5129
hgb, mcv	0.8697	0.9794	14:102994065	0.3818
lymph, lymph_p	0.8956	0.9722	14:103232809	0.4101
hgb, mcv	0.8741	0.9794	14:102994065	0.3818
lymph, lymph_p	0.9707	1	14:103320988	0.3071
hgb, mcv	0.9258	0.9802	14:102994065	0.4025
lymph, lymph_p	0.9479	1	14:103340987	0.3968
mpv, pdw, plt	0.9173	1	14:103566835	0.5409
lymph, lymph_p	0.9479	1	14:103340987	0.3968
irf, ret	0.7933	0.8559	14:103148729	0.3397
mpv, pdw, plt	0.9173	1	14:103566835	0.5409
lymph, lymph_p	0.9586	1	14:103340987	0.4336
irf, ret	0.8776	0.9395	14:103789948	0.256
mpv, pdw, plt	0.9173	1	14:103566835	0.5409
mono, mono_p, wbc	0.9905	0.9981	14:103826220	0.9999
lymph, lymph_p	0.9731	1	14:103340987	0.5736
irf, ret	0.8775	0.9395	14:103789948	0.256
mcv, rdw	0.7116	0.8039	14:103835914	0.2896
mcv, rdw	0.7116	0.8039	14:103835914	0.2896
mcv, ret	0.7114	0.7912	15:31552313	0.2077
mchc, mcv, rbc, rdw, ret	0.8603	0.9526	15:40308859	0.3638
mchc, mcv, rbc, rdw, ret	0.8599	0.9526	15:40308859	0.3638
mono, mono_p, plt, wbc	0.845	0.9991	15:42248515	0.7072
mono, mono_p, plt, wbc	0.845	0.9991	15:42248515	0.7072
mono, mono_p, plt, wbc	0.845	0.9991	15:42248515	0.7072
mono, mono_p	0.9977	1	15:42651900	0.7936
hgb, lymph, mcv, mono_p, plt, rdw, wbc	0.7398	0.8255	15:44027885	0.8243
hgb, mono_p, plt, rdw	0.9308	0.9763	15:44581461	0.764
mcv, rdw	0.7983	1	15:56674025	0.0915
mcv, rdw	0.7985	1	15:56674025	0.0915
mpv, plt	0.8545	0.9324	15:56840318	0.1742
mpv, pdw	0.8636	0.9924	15:57170911	0.1815
mpv, pdw	0.8607	0.9922	15:57170911	0.1815
lymph, wbc	0.9212	0.9498	15:58770523	0.7208
hgb, mpv, pdw, plt	0.8385	0.8849	15:63329128	1
mpv, pdw, plt	0.9999	1	15:63341996	1
irf, ret	0.8884	0.9994	15:62844345	0.2623
mpv, pdw, plt	0.9999	1	15:63341996	1
mpv, plt	0.9705	0.9795	15:63571820	0.715
irf, ret	0.7671	0.8478	15:64138866	0.9568
hgb, rbc	0.7122	0.7598	15:64457319	0.21
lymph_p, mono, mono_p, wbc	0.7899	0.9973	15:64664169	0.9365
hgb, rbc	0.7257	0.7716	15:64457319	0.1936
lymph_p, mono, mono_p, wbc	0.7899	0.9973	15:64664169	0.9365
hgb, rbc	0.7257	0.7716	15:64457319	0.1936
mpv, plt	0.9448	1	15:65183801	0.1671
mcv, rbc	0.8689	1	15:66081847	0.2884
hgb, mchc	0.8296	0.9956	15:66084255	0.2332
hgb, rbc	0.851	0.9094	15:67166007	0.901
mchc, mcv, ret, wbc	0.8281	0.897	15:75290377	0.9338
mchc, mcv, ret, wbc	0.7002	0.9572	15:75332129	0.0869
hgb, rbc	0.9905	1	15:76298744	0.492
hgb, rbc	0.9905	1	15:76298744	0.492
hgb, rbc	0.7662	0.859	15:77062557	0.2138
hgb, mchc, plt, rbc, rdw, ret	0.7486	0.914	15:78537155	0.3344
hgb, mchc, plt, rbc, rdw, ret	0.7485	0.914	15:78537155	0.3344
hgb, mchc, plt, rbc, rdw, ret	0.748	0.914	15:78537155	0.3344
mono, mono_p, wbc	0.8197	0.9362	15:80260273	0.3202
mono, mono_p, wbc	0.8199	0.9362	15:80260273	0.3202
mono, mono_p, wbc	0.8199	0.9362	15:80260273	0.3202
mono, mono_p, wbc	0.8202	0.9362	15:80260273	0.3202
mpv, plt, rdw	0.7024	0.7957	15:91447867	0.9017
mpv, pdw, plt, rdw	0.7516	0.8887	15:91506637	0.4712
pdw, plt	0.8412	0.8709	15:99248132	0.7857
mcv, rbc	0.9991	1	16:170328	0.985
rdw, ret	0.9979	1	16:215106	0.934
mcv, rbc	0.9991	1	16:170328	0.985
rdw, ret	0.9979	1	16:215106	0.934
mcv, rbc	0.9991	1	16:170328	0.985
rdw, ret	0.9979	1	16:215106	0.934
mcv, rbc	0.9991	1	16:170328	0.985
rdw, ret	0.9979	1	16:215106	0.934
mcv, rbc	0.9991	1	16:170328	0.985
rdw, ret	0.9979	1	16:215106	0.934
mcv, rbc	0.9991	1	16:170328	0.985
rdw, ret	0.9979	1	16:215106	0.934
mcv, rbc	0.9991	1	16:170328	0.985
rdw, ret	0.9979	1	16:215106	0.934
mcv, rbc	0.9991	1	16:170328	0.985
rdw, ret	0.9979	1	16:215106	0.934
mcv, rbc	0.9991	1	16:170328	0.985
rdw, ret	0.9979	1	16:215106	0.934
mcv, rbc	0.9991	1	16:170328	0.985
rdw, ret	0.9979	1	16:215106	0.934
mcv, rbc	0.9991	1	16:170328	0.985
rdw, ret	0.9979	1	16:215106	0.934
mcv, rbc	0.9991	1	16:170328	0.985
rdw, ret	0.9979	1	16:215106	0.934
mcv, rbc	0.9991	1	16:170328	0.985
rdw, ret	0.9979	1	16:215106	0.934
mcv, rbc	0.9991	1	16:170328	0.985
rdw, ret	0.9979	1	16:215106	0.934
mpv, pdw, plt	0.7271	0.9525	16:493781	0.6281
mcv, rbc	0.9991	1	16:170328	0.985
rdw, ret	0.9979	1	16:215106	0.934
mpv, pdw, plt	0.835	0.9787	16:498906	0.701
mcv, rbc	0.9991	1	16:170328	0.985
rdw, ret	0.9979	1	16:215106	0.934
mpv, pdw, plt	0.9465	0.9983	16:530967	0.9331
mcv, rbc	0.9991	1	16:170328	0.985
rdw, ret	0.9979	1	16:215106	0.934
mpv, pdw, plt	0.9278	0.9981	16:530967	0.9159
mcv, rbc	0.9991	1	16:170328	0.985
rdw, ret	0.9979	1	16:215106	0.934
mpv, pdw, plt	0.9119	0.9981	16:530967	0.9039
mcv, rbc	0.9991	1	16:170328	0.985
rdw, ret	0.9979	1	16:215106	0.934
mpv, pdw, plt	0.9119	0.9981	16:530967	0.9039
mcv, rbc	0.9991	1	16:170328	0.985
rdw, ret	0.9979	1	16:215106	0.934
mpv, pdw, plt	0.9119	0.9981	16:530967	0.9039
hgb, mchc, rdw, ret	0.857	0.999	16:281299	1
mcv, rbc	0.9975	1	16:357299	0.5
mpv, pdw, plt	0.9119	0.9981	16:530967	0.9039
mpv, pdw, plt	0.9119	0.9981	16:530967	0.9039
mpv, pdw, plt	0.9119	0.9981	16:530967	0.9039
mchc, rbc, rdw	0.9879	0.9929	16:602047	1
mchc, rbc, rdw	0.9879	0.9929	16:602047	1
mpv, pdw	0.8562	0.9775	16:9022902	0.3679
mpv, pdw	0.8562	0.9775	16:9022902	0.3679
mpv, plt	0.9998	1	16:28506428	0.9986
mpv, plt	1	1	16:28615708	1
mcv, rbc	0.7854	0.9995	16:28898793	0.0765
lymph, wbc	0.8732	0.9621	16:30156398	0.8728
lymph, wbc	0.7291	0.9197	16:30156398	0.5044
lymph, lymph_p, mono, wbc	0.9489	1	16:30485393	0.4444
mcv, rbc	0.9545	1	16:30308718	0.2826
lymph, lymph_p, mono, wbc	0.9488	1	16:30485393	0.4444
mcv, rbc	0.9914	1	16:30343236	0.8378
lymph, mono, wbc	0.7699	0.9935	16:30877544	0.717
mcv, rbc	0.8871	1	16:30999142	0.4364
mcv, rbc	0.9636	0.9996	16:31162303	0.6523
lymph, lymph_p	0.9295	0.9456	16:31318597	0.9879
mcv, rbc	0.9637	0.9996	16:31162303	0.6523
lymph, lymph_p	0.9295	0.9456	16:31318597	0.9879
eo_p, lymph, lymph_p	0.9949	0.9998	16:57075180	0.998
mono, wbc	0.9683	0.9773	16:57058974	0.9971
mcv, rbc	0.8105	0.982	16:68353029	0.8168
mcv, rdw	0.7746	0.9966	16:68733646	0.1921
mono, mono_p	0.7446	0.7664	16:68909090	0.7631
mono, mono_p	0.8076	0.8289	16:68909090	0.457
hgb, rbc	0.8985	0.9231	16:70957610	0.8764
mpv, pdw	0.8213	0.9646	16:85452695	0.9001
mpv, pdw	0.8213	0.9646	16:85452695	0.9001
mono, mono_p	1	1	16:85684494	1
mpv, pdw	0.8183	0.9684	16:85452695	0.6175
mpv, pdw, plt	0.82	0.9989	16:85706633	0.5175
mpv, pdw, plt	0.896	0.9989	16:85706633	0.5179
mpv, pdw, plt	0.8961	0.9989	16:85706633	0.5179
mpv, pdw, plt	0.8963	0.9989	16:85706633	0.5179
mpv, pdw, plt	0.9033	0.9989	16:85706633	0.5179
mpv, pdw, plt	0.9034	0.9989	16:85706633	0.5179
mpv, pdw, plt	0.9567	0.999	16:85706633	0.5264
mpv, pdw, plt	0.9828	0.9992	16:85706633	0.5301
mpv, pdw, plt	0.9828	0.9992	16:85706633	0.5301
mpv, pdw, plt	0.8989	0.9551	16:85728651	0.6247
pdw, plt	0.8628	0.8889	16:85762240	0.8822
pdw, plt	0.8696	0.8931	16:85762240	0.8901
pdw, plt	0.8695	0.8931	16:85762240	0.8901
pdw, plt	0.8783	0.8978	16:85762240	0.9346
pdw, plt	0.8803	0.899	16:85762240	0.9367
eo_p, plt	0.9701	1	16:88559841	0.2469
hgb, rbc, rdw, ret	0.7248	0.9805	16:88567333	1
eo_p, plt	0.9701	1	16:88559841	0.2469
eo_p, plt	0.9701	1	16:88559841	0.2469
hgb, rbc, rdw	0.7344	0.9826	16:88808311	0.9848
baso, lymph	0.7659	0.9158	16:88533971	0.1
eo_p, plt	0.9701	1	16:88559841	0.2469
hgb, rbc	0.9859	1	16:88809480	0.3314
eo_p, plt	0.9701	1	16:88559841	0.2469
hgb, rbc	0.9576	1	16:88809480	0.3174
eo_p, plt	0.9701	1	16:88559841	0.2469
hgb, rbc	0.9576	1	16:88809480	0.3174
eo_p, plt	0.9701	1	16:88559841	0.2469
eo_p, plt	0.9701	1	16:88559841	0.2469
eo_p, plt	0.9701	1	16:88559841	0.2469
eo_p, plt	0.9701	1	16:88559841	0.2469
eo_p, plt	0.9701	1	16:88559841	0.2469
eo_p, plt	0.9701	1	16:88559841	0.2469
irf, mcv	0.8369	0.9259	16:89043454	0.9998
eo_p, plt	0.9701	1	16:88559841	0.2469
irf, mcv	0.8369	0.9259	16:89043454	0.9998
hgb, rbc	0.8721	0.9996	16:89223906	0.0711
hgb, rbc	0.8722	0.9996	16:89223906	0.0711
hgb, rbc	0.9457	0.9932	16:89739903	0.3397
hgb, rbc	0.9536	0.9932	16:89739903	0.3397
hgb, rbc	0.9548	0.9932	16:89739903	0.3397
lymph, mono, plt, wbc	0.743	0.9998	17:2007826	0.1692
lymph, mono, wbc	0.8305	0.9997	17:2005255	0.1547
lymph, mono, wbc	0.8305	0.9997	17:2005255	0.1547
lymph, mono, wbc	0.8304	0.9997	17:2005255	0.1547
lymph, mono, wbc	0.8305	0.9997	17:2005255	0.1547
lymph, lymph_p	0.9909	1	17:4738958	0.7116
lymph, lymph_p	0.9909	1	17:4738958	0.7116
lymph, lymph_p	0.9909	1	17:4738958	0.7116
mpv, pdw, plt	0.9927	0.9977	17:4814689	1
lymph, lymph_p	0.9909	1	17:4738958	0.7116
mpv, pdw, plt	0.892	0.9999	17:4840868	0.4424
lymph, lymph_p	0.9909	1	17:4738958	0.7116
mpv, pdw, plt	0.8444	0.9999	17:4840868	0.4424
lymph, lymph_p	0.9909	1	17:4738958	0.7116
mpv, pdw, plt	0.8444	0.9999	17:4840868	0.4424
lymph, lymph_p	0.9921	1	17:4738958	0.7117
mpv, pdw, plt	0.8444	0.9999	17:4840868	0.4424
lymph, lymph_p	0.9921	1	17:4738958	0.7117
mpv, pdw, plt	0.8444	0.9999	17:4840868	0.4424
lymph, lymph_p	0.9922	1	17:4738958	0.7117
mpv, pdw, plt	0.8444	0.9999	17:4840868	0.4424
lymph, lymph_p	0.9927	1	17:4738958	0.7117
mpv, pdw, plt	0.9337	0.9998	17:4933406	0.3673
mono_p, wbc	0.7066	0.7728	17:7234112	0.2703
lymph, lymph_p	0.9924	0.9982	17:7141140	0.926
eo_p, mono_p, rbc, wbc	0.8658	0.9953	17:7742601	1
eo_p, mono_p, rbc, wbc	0.8635	0.9953	17:7742601	1
eo_p, mono_p, rbc, wbc	0.8635	0.9953	17:7742601	1
eo_p, mono_p, rbc, wbc	0.8635	0.9953	17:7742601	1
eo_p, mono_p, wbc	0.9998	1	17:7742601	1
mcv, rbc	0.9102	0.9832	17:7571752	0.9999
pdw, rdw	0.707	0.9194	17:7538785	0.9935
hgb, rbc	0.9575	1	17:8160602	0.3194
hgb, rbc	0.9575	1	17:8160602	0.3194
lymph_p, wbc	0.8851	1	17:16172980	0.2163
lymph, mcv, mono, mono_p, plt, rbc, wbc	0.8105	0.8986	17:16852187	1
lymph, wbc	0.901	0.9956	17:17693891	0.4523
lymph, lymph_p	0.9041	0.9694	17:19430522	0.6384
mpv, plt	0.8866	0.996	17:19824272	0.2584
mpv, plt	0.8867	0.996	17:19824272	0.2584
mpv, plt	0.8867	0.996	17:19824272	0.2584
irf, ret	0.9703	1	17:19937408	0.6095
mcv, rbc	0.8067	0.9781	17:19926836	0.3571
mpv, plt	0.8867	0.996	17:19824272	0.2584
irf, rdw	0.992	0.9974	17:21156860	0.677
mpv, plt	0.9989	1	17:27415368	0.9992
mpv, plt	1	1	17:27880300	1
mono, mono_p, wbc	0.868	0.9986	17:28019184	0.7907
mchc, rdw	0.9893	0.9912	17:27579011	0.9992
mpv, plt	1	1	17:27880300	1
mono, mono_p, wbc	0.8595	0.9986	17:28019184	0.7495
mchc, rdw	0.9893	0.9912	17:27579011	0.9992
mpv, plt	1	1	17:27880300	1
mchc, rdw	0.7729	0.7993	17:27619846	0.9973
mpv, plt	1	1	17:27880300	1
mono, mono_p	0.8266	0.9989	17:28132881	0.4498
lymph, wbc	0.9014	0.9964	17:27962571	0.3857
mpv, plt	1	1	17:27880300	1
mono, mono_p	0.7741	0.9988	17:28132881	0.4099
lymph, wbc	0.8906	0.996	17:27962571	0.3855
mpv, plt	1	1	17:27880300	1
mono, mono_p	0.772	0.9988	17:28132881	0.4092
lymph, wbc	0.8901	0.996	17:27962571	0.3855
mono, mono_p	0.992	0.997	17:29280708	0.9984
mono, mono_p	0.992	0.997	17:29280708	0.9984
mono, mono_p	0.992	0.997	17:29280708	0.9984
mono, mono_p	0.9334	0.9981	17:32541344	0.1286
mpv, pdw, plt	0.9048	1	17:33923607	0.3938
mpv, pdw, plt	0.9048	1	17:33923607	0.3938
mpv, pdw, plt	0.9048	1	17:33923607	0.3938
mpv, pdw, plt	0.9048	1	17:33923607	0.3938
mpv, pdw, plt	0.9048	1	17:33923607	0.3938
mpv, pdw, plt	0.9048	1	17:33923607	0.3938
mpv, pdw, plt	0.9048	1	17:33923607	0.3938
mpv, pdw, plt	0.9048	1	17:33923607	0.3938
mpv, pdw, plt	0.9048	1	17:33923607	0.3938
mpv, pdw, plt	0.9176	1	17:33923607	0.394
rdw, ret	0.9952	1	17:33946107	0.678
irf, rdw	0.7691	0.9727	17:34839662	0.3142
baso, mono	0.8151	0.8648	17:37985801	0.5564
eo_p, lymph, mono_p, mpv, wbc	0.795	0.9957	17:38006767	0.9887
baso, mono	0.814	0.8644	17:37985801	0.5563
mono_p, wbc	0.9244	1	17:38169714	0.0722
baso, lymph_p	0.9153	1	17:38143548	0.159
eo_p, lymph	0.9322	1	17:38006767	0.4467
mono_p, wbc	0.9244	1	17:38169714	0.0722
baso, lymph_p	0.9153	1	17:38143548	0.159
eo_p, lymph	0.9322	1	17:38006767	0.4467
mono_p, wbc	0.9244	1	17:38169714	0.0722
baso, lymph_p	0.9153	1	17:38143548	0.159
eo_p, lymph	0.9322	1	17:38006767	0.4467
mono_p, wbc	0.9244	1	17:38169714	0.0722
baso, lymph_p	0.9153	1	17:38143548	0.159
mcv, rbc	0.7022	0.9553	17:37841744	0.9513
mono_p, wbc	0.9244	1	17:38169714	0.0722
baso, lymph_p	0.9153	1	17:38143548	0.159
mono_p, wbc	0.9244	1	17:38169714	0.0722
baso, lymph_p	0.9153	1	17:38143548	0.159
mono_p, wbc	0.9244	1	17:38169714	0.0722
baso, lymph_p	0.9153	1	17:38143548	0.159
mono_p, wbc	0.9244	1	17:38169714	0.0722
baso, lymph_p	0.9153	1	17:38143548	0.159
mono_p, wbc	0.9244	1	17:38169714	0.0722
baso, lymph_p	0.9153	1	17:38143548	0.159
mono_p, wbc	0.9244	1	17:38169714	0.0722
baso, lymph_p	0.9153	1	17:38143548	0.159
eo_p, lymph, lymph_p	0.7657	1	17:38764524	1
baso, mcv, mono_p, wbc	0.8792	0.9982	17:38544624	1
eo_p, lymph, lymph_p	0.7681	1	17:38764524	1
mcv, mono, wbc	0.74	0.9955	17:40278522	0.2681
hgb, rdw	0.9973	0.998	17:42047470	1
mpv, pdw, plt	0.9183	1	17:42455022	0.6479
mpv, pdw, plt	0.9182	1	17:42455022	0.6479
mpv, pdw, plt	0.9182	1	17:42455022	0.6479
mpv, pdw, plt	0.9182	1	17:42455022	0.6479
eo_p, lymph_p, wbc	0.8364	0.9178	17:56385573	0.7743
eo_p, lymph_p, wbc	0.8359	0.9178	17:56385573	0.7743
eo_p, lymph_p, wbc	0.836	0.9178	17:56385573	0.7743
eo_p, lymph_p, wbc	0.8362	0.9178	17:56385573	0.7743
eo_p, lymph_p, wbc	0.8366	0.9178	17:56385573	0.7743
eo_p, lymph_p, wbc	0.8227	0.9178	17:56385573	0.7743
baso, mono, mono_p	0.812	0.9996	17:56358429	1
eo_p, lymph_p, wbc	0.8226	0.9178	17:56385573	0.7743
mcv, rdw	0.7493	0.914	17:56669751	0.331
mono, mono_p	0.982	1	17:57885709	0.4816
mono, mono_p	0.982	1	17:57885709	0.4816
mono, mono_p	0.982	1	17:57885709	0.4816
mono, mono_p	0.982	1	17:57885709	0.4816
hgb, rbc	0.9891	1	17:59466701	0.3713
mchc, rdw, ret	0.7872	0.9937	17:66453305	0.3354
mchc, rdw, ret	0.7872	0.9937	17:66453305	0.3354
mono, mono_p, plt, wbc	0.8038	0.994	17:72702978	0.686
mono, mono_p, plt, wbc	0.8038	0.994	17:72702978	0.686
mono, mono_p, plt, wbc	0.8038	0.994	17:72702978	0.686
mono, mono_p, plt, wbc	0.8024	0.994	17:72702978	0.686
mono, mono_p	0.935	0.9557	17:73033162	0.5122
irf, lymph, mono_p, wbc	0.962	0.9911	17:74383107	0.9921
lymph_p, pdw	0.7844	0.9977	17:74403361	0.1185
[truncated: 555 more rows]

## Sheet: Table S4
rsID	chr	pos	wbc	plt	rbc	Nearest Genes	eQTL Gene Names	Blood eQTL Gene Names	sQTL Seeker Gene Names	sQTL Altrans Gene Names
rs10431061	11	108288808	0.0197484	0.0301742	0.0222116	ATM, CK065, KDEL2, NPAT	ACAT1, EXPH5, NPAT, ATM, KDELC2	ATM, KDELC2	FBLIM1
rs7934719	11	108341864	0.0198381	0.0302266	0.0225367	ATM, CK065, KDEL2, NPAT	ACAT1, EXPH5, NPAT, ATM, KDELC2	ATM, KDELC2	FBLIM1
rs653178	12	112007756	-0.0635297	-0.10128	-0.0518975	ATX2, SH2B3	ALDH2, FAM216A
rs2013002	12	112200150	-0.0539135	-0.0852982	-0.0433	ALDH2, BRAP, HECD4, MAPK5, PTN11, RL6, TRAD1	ALDH2	ALDH2
rs58235019	12	112896840	-0.0512447	-0.0817096	-0.0433366	ALDH2, BRAP, HECD4, MAPK5, NAA25, PTN11, RL6, TRAD1	ALDH2	ALDH2
rs66650371	6	135418635	-0.0480569	0.122783	-0.185429	HBS1L	HBS1L, ALDH8A1
rs7775698	6	135418635	-0.0480569	0.122783	-0.185429	HBS1L

## Sheet: Table S5
rsID	chr	pos	rbc	hct	mcv	rdw	Nearest Genes	eQTL Gene Names	Blood eQTL Gene Names	sQTL Seeker Gene Names	sQTL Altrans Gene Names
rs6584485	10	103937244	-0.0241998	-0.00359828	0.0385376	-0.00825823	NOLC1	PSD, TMEM180, SFXN2
rs11191353	10	104382673	-0.0132137	0.000399412	0.0260933	0.00909932	SUFU, TRIM8	SUFU, C10orf95, ACTR1A, TMEM180, SFXN2, C10orf32, TRIM8, AS3MT	TMEM180, TRIM8
rs4919683	10	104585125	-0.00277757	-0.0105655	-0.0125423	-0.0173331	CJ032, CP17A	NT5C2, SUFU, TMEM180, ARL3, CNNM2, SFXN2, WBP1L, C10orf32, AS3MT	AS3MT	C22orf34	COL18A1
rs574503830	10	13742275	0.0170249	0.0201388	0.00317105	-0.0147533	FRM4A
rs2807744	10	28770162	-0.0101487	0.00538142	0.0282074	0.007327	WAC	WAC
rs7912436	10	30350997	-0.262831	-0.0269252	0.461102	-0.0644317	JCAD
rs10900027	10	44858681	0.0176511	0.0207519	0.0029723	-0.00122734	SDF1
rs7073018	10	45087072	0.0143947	-0.00239867	-0.0299431	0.00244349	SDF1
rs17476364	10	71094504	0.0946515	0.164268	0.0926869	0.0307517	HXK1
rs148138326	10	81349777	-0.0235102	-0.0411528	-0.0223133	-1.96555e-05	ANX11, IF5AL, METK1, NTM2B, NTM2E, PLAC9, SFPA2, SFTA1, SFTPD	ANXA11, FAM213A, SFTPD, DYDC2, MAT1A, NUTM2B, PLAC9
rs113835832	11	10019101	-0.0463431	-0.0532261	-0.00252664	-0.0153933
rs55893317	11	10180991	-0.0509404	-0.0600017	-0.00531869	-0.0140393	MTMRD
rs1425869	11	127939662	-0.0135834	-0.00257545	0.020203	-0.00595839	ETS1
rs1893170	11	127977575	-0.0130907	-0.00240819	0.019462	-0.00577338	ETS1
rs113416252	11	16651578	-0.0208939	-0.00402768	0.0319308	0.012699	SMAP, SOX6	NCR3LG1		COL11A1
rs826415	1	118153977	-0.0157172	0.00329698	0.0340528	-0.00936467	FA46C	FAM46C
rs198358	1	11904076	0.0167235	0.00333458	-0.0248916	-0.00594997	CLCN6	CLCN6, C1orf167
rs10766533	11	19224677	0.0302205	0.0120163	-0.0362188	-0.00316399	CSRP3
rs12129705	1	120191044	0.0296724	0.0272558	-0.0087282	-0.00539211	ZN697	PHGDH, ZNF697	ZNF697
rs6484504	11	31424823	0.0287099	0.0268226	-0.00846545	-0.00882676	DCDC1, DJC24	PAX6, MPPED2, ELP4, IMMP1L, DNAJC24, DCDC1
rs2273799	11	33913568	-0.0205394	-0.00596999	0.0270782	-0.0068643	RBTN2
rs2923953	11	4045757	-0.000731609	0.0183372	0.0294608	-0.0210812	STIM1	STIM1, RRM1	RRM1
rs202084665	11	47393218	0.00647373	-0.0118025	-0.0272848	0.0238726	SPI1
rs12563213	1	154291255	-0.0106232	0.00577865	0.0261455	-0.006185	AQP10	SHE
rs760077	1	155178782	0.0285922	0.038343	0.00901461	0.0156668	MTX1, TSP3	RIT1, HCN3, FDPS, RUSC1, FAM189B, YY1AP1, TRIM46, THBS3, SLC50A1, EFNA1, GBA, MUC1	THBS3, GBA, MUC1
rs10896633	11	57424040	0.0103741	-0.00331916	-0.0227154	0.00239682	CLP1, CTND1, MED19, SELH, TMX2, ZDHC5	P2RX3, TIMM10, SERPING1, SLC43A1, ZDHHC5, MED19, YPEL4, CLP1	ZDHHC5, CLP1	ASB1
rs3768535	1	158580887	0.0209912	-0.00773303	-0.0488892	-0.0387387	SPTA1
rs61804164	1	161623025	0.0264983	0.0369305	0.0139296	-0.0179987	FCG2B
rs140307022	1	16370178	0.0226441	0.0238537	-0.00396109	0.00446755	CLCKB	HSPB7, CLCNKB, FAM131C, CLCNKA
rs190112897	11	65128967	-0.0255499	-0.00141809	0.0413824	-0.00550293	TIGD3	SYVN1, NAALADL1
rs76335321	11	67097778	0.0423468	0.0110231	-0.0573507	0.0347657	KDM2A, PP1A, SSH3	RAD9A, KDM2A
rs869736	11	67205462	0.0168705	-0.0024831	-0.0347069	-0.00446425	AIP, CABP4, COR1B, GP152, KS6B2, PTCA, TM134	GSTP1, AIP, NDUFV1, NUDT8, TBX10, CARNS1, CORO1B, SSH3, ANKRD13D, RPS6KB2, PTPRCAP	AIP, SSH3		SULT1A2, SULT1A1, CCZ1
rs593688	1	172138932	-0.0219816	-0.0239281	0.00397595	3.82815e-05	DYN3
rs55935473	1	172175590	-0.021519	-0.0235653	0.00382006	0.00072545	DYN3
rs496321	11	94886632	0.00999707	-0.00456266	-0.0263647	-0.0105017	SESN3	ENDOD1	ENDOD1
rs11021221	11	95308854	-0.00380498	-0.00812551	-0.00742394	0.0196152	FA76B	SESN3
rs58687525	11	9995489	-0.0408357	-0.0484009	-0.00444732	-0.0141831
rs17534202	1	203281175	0.0202309	-0.00134977	-0.0416559	-0.0283279	BTG2
rs4617466	1	204254795	0.0197176	0.0186535	-0.00656408	-0.00223882	PKHA6
rs66731853	1	20916238	-0.0121199	0.000217752	0.0249274	-0.00288334	CDD	CDA, PINK1	CDA
rs12810456	12	112038676	0.0332363	0.0527465	0.0205493	-0.024673	ATX2	ACAD10, ALDH2, HECTD4, TMEM116	TMEM116
rs7314031	12	112830579	-0.0415661	-0.0428086	0.00885895	0.0311751	ALDH2, ERP29, HECD4, MAPK5, NAA25, PTN11, RL6, RP3A, TM116, TRAD1	RPL6, MAPKAPK5, BRAP, ERP29, ALDH2, NAA25, RITA1, TMEM116	TMEM116	NAMPT
rs3021338	12	121162989	0.0336598	0.00577199	-0.0506123	0.0378835	ACADS, CABP1, MLEC, U119B	MLEC, ACADS, CABP1, SPPL3, UNC119B
rs696340	12	121173653	0.0319101	0.00678866	-0.0455766	0.0321074	ACADS, CABP1, MLEC, U119B	MLEC, ACADS, SPPL3, UNC119B	MLEC	CTNNB1
rs1169301	12	121431300	0.0052633	0.0189679	0.019421	-0.0143325	CL043, HNF1A	COQ5, MLEC, HNF1A, SPPL3, C12orf43
rs1169315	12	121443753	0.00551411	0.0191308	0.0195306	-0.0147507	CL043, HNF1A	COQ5, MLEC, HNF1A, SPPL3, C12orf43
rs7954584	12	122461566	-0.0120826	0.00199124	0.0232167	0.00754053	BCL7A	PSMD9, BCL7A, WDR66, HPD	BCL7A
rs12811512	12	13046211	-0.0267516	-0.0335098	-0.00301462	0.00481798	RAI3	GPRC5A
rs4883565	12	133104735	0.0348453	0.0244236	-0.0216602	0.00413084	FBSL	FBRSL1	FBRSL1
rs73487105	12	133301869	0.0220536	0.00207338	-0.041103	0.0324163	ANKL2
rs4282786	1	214176869	0.0308991	0.0388472	0.00675449	0.00721871	PROX1
rs76875252	1	2166809	0.0204842	0.0188465	-0.00596672	-0.0317286	SKI
rs35167730	12	2520538	0.030484	0.0310816	-0.00332133	0.00466919	CAC1C
rs76439304	12	27033470	-0.0194704	0.00214817	0.0382161	0.00297702	ASUN
rs145023850	1	23863699	0.0168915	0.00208874	-0.0282847	-0.0291723	E2F2, ID3			HLA-DPB1	ITGAL, AGER, HLA-DPB1
rs72777528	1	247959038	0.0198863	0.00593159	-0.0262734	-0.0443546	O14AG, OR1C1
rs12819124	12	48409054	0.033223	0.0458727	0.0121413	0.0136384	CO2A1	SENP1, ZNF641, ASB8, H1FNT
rs2408955	12	48499131	-0.0329806	-0.0459629	-0.0128412	-0.0128696
rs2732480	12	48736303	0.0337407	0.0467769	0.0137626	0.0124394	H1FNT, O10AD, ZN641	SENP1, ZNF641, C12orf68, ASB8, H1FNT
rs7963515	12	52465727	0.0150058	-0.00337783	-0.0313509	0.0276641	ATGA1	C12orf44		HLA-DQA1, HLA-DPA1, HLA-C	HLA-C, HLA-B
rs12582170	12	53757831	-0.0342188	-0.00617793	0.0542015	-0.0132629	SP1, SP7	PFDN5, ATP5G2, AMHR2, KRT6C, SP1, PRR13	SP1
rs9739640	12	53783174	0.034903	0.00893703	-0.050415	0.0117503	AMHR2, SP1	PFDN5, ATP5G2, AMHR2, SP7, KRT6C, SP1, PRR13	SP1
rs2277339	12	57146069	-0.019725	-0.00100251	0.0334237	-0.0176993	PRI1	HSD17B6, PRIM1
rs61777615	1	25732087	-0.00659449	0.00883398	0.0258091	-0.0470509	MACOI, RHCE	C1orf63, MTFR1L, TMEM50A, RHD, RHCE, TMEM57	TMEM50A, RHD	RHCE, HMSD
rs12093376	1	26849973	-0.015117	0.0019289	0.0303714	0.012349	DHDDS, HMGN2, KS6A1, LN28A	MTFR1L, RPS6KA1, DHDDS, CNKSR1, HMGN2	DHDDS
rs4970485	1	26871200	-0.0142236	0.00353537	0.0318171	0.0121865	KS6A1	RPS6KA1, DHDDS, PAFAH2, TRIM63, HMGN2	DHDDS
rs17162190	1	26872832	-0.0138231	0.00412302	0.0319659	0.0124205	KS6A1	RPS6KA1, DHDDS, PAFAH2, TRIM63, HMGN2	DHDDS
rs9521017	13	109419159	0.0224723	0.0063736	-0.0282681	0.00824851	MYO16
rs754205	13	110411642	-0.00348115	0.0107877	0.0214733	0.0194094	IRS2
rs1340817	13	29230581	-0.0201996	-0.0215024	0.00140796	-0.00278451	POMP			DDX24, LSM14B, FAM118A	BACE2
rs7330209	13	31062190	-0.0104177	0.00302797	0.0249558	-0.00578925	HMGB1
rs10909942	1	3318769	-0.0180429	-0.0195359	0.00151093	-0.00402636	PRD16
rs12894657	14	104188920	0.0188124	0.0186063	-0.00418932	-0.00419896	ASPP1, ZFY21	MARK3, PPP1R13B, ZFYVE21, KLC1, XRCC3, TDRD9, CKB, BAG5, AL049840.1, APOPT1	KLC1, XRCC3		ATPAF2
rs74742132	14	31515116	0.012221	-0.00453571	-0.0296208	0.0180164	AP4S1	STRN3
rs797343	14	34646269	0.0216122	0.0240173	-0.00042094	0.00159317	EGLN3
rs7143938	14	37716058	-0.0210964	-0.0024075	0.0320656	0.00631945	MIPO1, ODC	MIPOL1, SLC25A21, SLC25A21-AS1	SLC25A21	CRHR1, MICA	SDR39U1, FAH, HIBCH, STK39, C4A, C4B, RXRB
rs2992038	1	43949718	-0.0185604	-0.0230279	-0.00383495	0.00569494	HYI	TIE1, MED8, HYI, SZT2
rs1256061	14	64703593	-0.0237279	-0.0249823	0.0034712	-0.0082614	ESR2	SYNE2, MTHFD1, ESR2	ESR2
rs4365213	14	64720264	-0.0207224	-0.0229682	0.00110998	-0.00679146	ESR2	SYNE2, MTHFD1, ESR2	ESR2
rs229674	14	65281472	-0.0031639	0.00106903	0.00779768	0.0404251	SPTB1	CHURC1
rs1958078	14	70354858	-0.00957559	0.00576382	0.0272257	-0.0393625	SMOC1	SMOC1
rs7148979	14	74547318	-0.0256711	-0.00558004	0.0347401	-0.0842773	BBOF1, ENTP5, LIN52	CCDC176, ALDH6A1, COQ6, ENTPD5, LIN52
rs75905933	15	31548996	-0.023428	0.0262351	0.0917902	-0.0307226	KLF13
rs55735426	15	40312615	-0.0213286	-0.00905042	0.0237831	-0.0418644	E2AK4	EIF2AK4	EIF2AK4
rs12038480	1	54663157	-0.0690066	0.0327729	0.167468	-0.0860421	NB5R5	TMEM59, CYB5RL, AL357673.1	CYB5RL
rs2070895	15	58723939	-0.0169522	-0.0214161	-0.00191217	-0.0138319	AL1A2	LIPC
rs2058914	15	63831984	-0.0108851	-0.00443538	0.0108662	0.0180639	UBP3	HERC1, SNX22, FBXL22
rs28498859	15	66067777	0.0357674	-0.00499037	-0.0717728	0.00470119	DPP8, IGDC4, MYCPP, RB11A	DPP8, SLC24A1, PTPLAD1, IGDCC4, DENND4A		HLA-DRA, MICA	POLDIP3
rs3028361	15	72267644	0.0199408	0.0253386	0.00457144	-0.00776492	MYO9A
rs3935077	15	75120211	-0.026937	-0.0269244	0.00584301	-0.0145321	CPLX3, CSK, LMA1L	CSK, SEMA7A, ULK3, SCAMP2, LMAN1L, RPP25, FAM219B, MPI, SCAMP5, CPLX3	ULK3, SCAMP2, MPI		DOCK1, TIMM23
rs71401683	15	75426149	0.00404172	-0.00927966	-0.02291	0.000652474	COAC	PPCDC, SCAMP2, C15orf39, RPP25, SCAMP5
rs11072567	15	76298744	-0.0337255	-0.0404738	-0.00294221	-0.00277772	FBX22, NRG4, UB2Q2	UBE2Q2, MAN2C1, NRG4
rs143513665	15	77062557	-0.0438185	-0.0536794	-0.00517364	0.00101501	RCN2, SCAPE
rs76844700	15	86234121	-0.0283098	-0.00351013	0.0444865	-0.0244709	AKP13, KLH25
rs2238368	16	170328	0.0428543	-0.00022516	-0.0784491	-0.00562657	NPRL3	RGS11, NPRL3, SNRNP25, ITFG3
rs3785309	16	212649	0.0110467	-0.0121912	-0.0391231	-0.0545825	HBM	RGS11, HBQ1, HBZ	HBZ
rs56211668	16	28389173	-0.0208897	-0.00714204	0.0243784	0.00706654	EIFCL
rs9938550	16	30999142	0.0257545	0.0100062	-0.0304505	0.00189217	3BHS7, CTF1, FXL19, ORAI3, SET1A, STX1B	STX1B, HSD3B7, SETD1A, STX4, BCKDK, KAT8, RNF40, ITGAX, ARMC5, TMEM219, PRSS53, ZNF668, ZNF646, VKORC1, ITGAM, PYDC1, ZNF747, ZNF768, PRSS36, C16orf93	HSD3B7, BCKDK, KAT8, ITGAX, PRSS53, ZNF668, VKORC1	LPCAT2	TGFB1I1, CYLD, CES1, BRAT1
rs62051534	16	31393628	0.0187748	0.00533114	-0.0269794	0.021907	ITAX	TGFB1I1, ITGAD, ZNF843		TMOD3, NDRG1
rs60152331	1	63177539	-0.0136324	-0.00418969	0.0192471	-0.00483126	DOCK7	DOCK7, USP1	DOCK7
rs72766503	16	4295680	0.0157299	0.00196877	-0.0273234	0.00260431	SRCA, TFAP4
rs76836953	16	68061763	0.0314203	0.0337503	-0.00431882	-0.0025627	DPEP2, DPEP3, DUS2L, NFAC3, S12A4	NFATC3, ELMO3, TSNAXIP1, ACD, PARD6A, SLC7A6, PLA2G15, ESRP2, SLC12A4, ENKD1, PRMT7, CTRL, DPEP3, GFOD2, ATP6V0D1, DUS2, HSD11B2, PSMB10, LCAT	SLC12A4, PRMT7, CTRL, DPEP3, DUS2, LCAT
rs371130758	16	68687154	-0.00768465	0.00811068	0.024397	-0.0343635	CADH3	CDH1, C16orf86
rs9933907	16	68687154	-0.00768465	0.00811068	0.024397	-0.0343635	CADH3	CDH1, CDH3, ZFP90	ZFP90
rs3118233	16	68733646	0.00710754	-0.00749412	-0.0223558	0.0365354	CADH1, CADH3	CDH1, CDH3, ZFP90, PDF	ZFP90
rs111843364	16	70957610	0.0355715	0.0434446	0.00662358	-0.0198178	HYDIN	PHLPP2, CLEC18A
rs68149176	16	87886490	-0.00618642	0.0165754	0.0384602	0.0145506	LAT1	SLC7A5
rs12232375	16	88566411	0.0805168	0.0368573	-0.0894184	0.00145244	FOG1
rs74035509	16	88567333	0.0472107	0.0405395	-0.0142357	-0.0325215	FOG1
rs12924342	16	88808311	-0.0283189	-0.028326	0.00608309	0.0197588	PIEZ1
rs117565673	16	89043454	0.0184321	-0.00870218	-0.0491772	-0.0198109	MTG16	SLC22A31
rs62045844	16	89084927	-0.0445838	-0.0110608	0.0636163	0.0149709	MTG16	RPL13, ACSF3
rs118014211	16	89141506	-0.0422755	-0.0112516	0.0596762	0.0110397	ACSF3	ACSF3
rs151201822	16	89223906	0.0548884	0.0408746	-0.0346908	-0.0234102	ACSF3, CAD15	CHMP1A, ACSF3
rs2118193	16	89739903	-0.0232404	-0.0267742	0.000841224	0.00424265	CHM1A, SPT33	VPS9D1, CHMP1A, DEF8, TCF25, ZNF276, CPNE7, CDK10, FANCA	CDK10, FANCA
rs7205642	16	89907526	0.0126047	-0.00233921	-0.0257924	-0.00320618	SPIR2	VPS9D1, GAS8, SPATA2L, CDK10, FANCA, SPIRE2, C16orf3, TUBB3, RP11-368I7.4	SPATA2L, SPIRE2
rs5819600	17	17007351	-0.0160467	-0.0209951	-0.00312783	0.00461086	MPRIP	MPRIP, COPS3, FLCN	MPRIP, COPS3
rs5030755	17	1782952	0.0194518	-0.00173514	-0.0373146	0.00818904	RFA1	SERPINF1, SMYD4
rs7218708	17	19926836	-0.0185715	0.0107371	0.0480074	-0.00499686	CYTSB	AKAP10, SPECC1, LGALS9B	AKAP10, LGALS9B
rs8067342	17	21156860	-0.000118512	0.00424502	0.00692901	-0.0216478	GTL3B	C17orf103, KCNJ12	C17orf103
rs55885610	17	27579011	-0.0251466	-0.00678361	0.0368787	-0.0670953	CRBA1
rs544899016	17	27619846	-0.0270367	-0.00771061	0.0401778	-0.0629136	NUFP2
rs7208859	17	29262773	-0.00845306	0.0181764	0.0470456	-0.0117352	ADAP2	TEFM, ATAD5, CRLF3, ADAP2
rs225245	17	33946107	0.00809068	0.00500226	-0.00670722	0.0276228	AP2B1	AP2B1, PEX12
rs35342470	17	34839662	-0.00899346	-0.00913754	0.00202074	0.0298214	DHR11, GGNB2, MYO19, ZNHI3	GGNBP2, DHRS11, ZNHIT3, MYO19, PIGW	GGNBP2, DHRS11, ZNHIT3, MYO19	MMD
rs45443194	17	38352255	-0.0123003	0.00469598	0.0295518	-0.00810529	RPGFL, WIPF2	MED24, GSDMB, RAPGEFL1, MSL1	GSDMB
rs62073769	17	45104241	0.0232314	0.0237835	-0.00624518	0.0199382	CDC27, GOSR2	GOSR2, RPRML
rs11458365	17	47604817	0.0190171	0.0184521	-0.00311324	-0.0143607	TNR16
rs3785837	17	59468942	-0.0292115	-0.0292369	0.00421284	0.00588696	BCAS3	TBX2
rs144204502	17	76183233	-0.0432199	0.0259085	0.130925	-0.126307	KITH	TK1, SEPT9, TMEM235
rs7222046	17	7806529	0.0190372	0.0257611	0.0044131	-0.00689502	CHD3	CNTROB, KCNAB3
rs3208787	17	79525660	0.0341075	0.0253934	-0.022656	-0.0272546	NPL4	NPLOC4, ARL16
rs4792687	17	8160602	-0.0240474	-0.0281296	-0.00096938	0.00274566	CTC1, PUR4	PFAS, CTC1, KRBA2	CTC1
rs6507691	18	43808648	0.0452126	0.00190821	-0.0777668	0.0961873	CR025	RNF165, C18orf25	C18orf25
rs3752246	19	1056492	0.0174334	0.00185724	-0.0263062	-0.0217781	ABCA7	ABCA7, POLR2E, HMHA1
rs10418435	19	10628041	-0.0328502	-0.00998393	0.0387658	-0.0452489	S1PR5	TMED1, KRI1, AP1M2	TMED1
rs7258433	19	10654463	-0.0189783	-0.00862899	0.0210732	-0.0218349	ATG4D, KRI1	KEAP1, KRI1, CDKN2D, ATG4D, S1PR5	KRI1
rs573377651	19	11291782	0.00432804	-0.00292969	-0.011918	-0.0439632	KANK2	RAB3D, ZNF653, KANK2	KANK2
rs968698	19	1263299	0.0286541	0.0161958	-0.0260375	0.000855976	CIRBP	C19orf24
rs117111916	19	14529082	-0.0111721	0.0131129	0.044731	0.0183789	DX39A				BRD4
rs7252848	19	18612351	0.0153558	0.0212367	0.00689989	0.00688813	ELL, INO1, SSBP4	CRLF1, ISYNA1, ELL, SSBP4, PGPEP1, LRRC25	ELL, LRRC25	NME7	ABCA8
rs10420951	19	18637618	0.0123383	-0.00239358	-0.0276251	0.0194307	ELL	ELL, KXD1, UBA52
rs57908212	19	2161321	0.0287658	0.0328271	0.001014	0.00863975	AP3D1, DOT1L	AP3D1, IZUMO4, DOT1L
rs508455	19	33216592	-0.0160908	-0.0259479	-0.0130015	0.00790784	NUD19, TDR12	SLC7A9, PDCD5, TDRD12, NUDT19	PDCD5
rs34420519	19	33753807	-0.0549768	-0.0336631	0.0442136	0.00309954	AAA1, CEBPA
rs62111445	19	35704289	0.0159207	0.00321827	-0.0230752	0.0200655	F187B	MAG, LSR, FFAR1
rs8110608	19	35721129	-0.0141958	-0.0211609	-0.00576272	0.00658438	F187B, LSR	CD22, MAG, FFAR1
rs2853333	19	35747663	-0.0224616	-0.0190871	0.011841	-0.0084573	LSR	CD22, MAG, LSR, FFAR1
rs8100454	19	41326518	-0.0707012	-0.0827605	-0.00433068	0.0318343	EGLN2
rs563995	19	44278781	0.0226689	0.0151751	-0.0194181	-0.0129389	KCNN4	SMG9
rs62130978	19	4429007	0.0192383	-0.0234393	-0.0709609	0.0393094	CAF1A, MPND, SH3G1, UBXN6	MPND, CHAF1A, UBXN6, GIPC3	CHAF1A	CRK, TREML4
rs118147862	19	45319631	0.0247454	0.0139225	-0.0212685	0.0957227	BCAM
rs7412	19	45412079	0.0189576	0.0111605	-0.0193731	0.102347	APOE	APOE		FCGR3A	FCGR3A, FCGR3B
rs7248383	19	46421727	0.0230273	0.0260378	-0.000980265	-0.00344294	NANO2
rs2241388	19	47572987	-0.0237103	-0.02562	0.0015605	0.00206005	SAE1, ZC3H4	SAE1
rs10647558	19	5601722	0.00764635	-0.00484135	-0.0221503	0.0179677	SAFB2
rs159058	20	31108108	0.0255168	0.00480873	-0.0387446	0.0453723	CT112	C20orf112, RP11-410N8.4
rs138533396	20	35542050	-0.318252	-0.414593	-0.0176466	0.0451862
rs6017248	20	42658274	-0.023823	-0.00964424	0.0252026	-0.00963804	TOX2
rs373381313	20	52549910	-0.0146346	-0.00183965	0.0219821	-0.00958426	BCAS1
rs1042521	20	56136536	0.0144721	0.0220696	0.0078901	-0.00638433	PCKGC	PCK1
rs8126001	20	62711459	-0.00744143	0.00726296	0.0246573	0.00212817	OPRX
rs4848370	2	111811665	0.0238316	0.000520661	-0.0427298	0.0227589	ACOXL
rs113993396	2	112117304	-0.0886522	-0.0233801	0.121157	-0.0218068	B2L11
rs187404828	2	112124249	-0.0887018	-0.0237584	0.120719	-0.0225539	B2L11
rs62160676	2	112167931	-0.0575268	-0.0221514	0.0692316	-0.0110051	B2L11
rs10048670	2	112267508	0.0415208	0.0260616	-0.0334632	0.00696983
rs13407583	2	113967740	0.0387871	0.0414763	-0.00515698	0.00691684	PAX8, PSD4
rs2823139	21	16576783	-0.0287565	-0.0346395	-0.00326423	-0.0068005	NRIP1	NRIP1
rs28930677	2	120848049	0.0358221	0.0439916	0.00173571	-0.00520596	E41L5
rs11694902	2	121988884	0.035298	0.0395738	0.0012357	0.00834579	TF2L1
rs7280640	21	35125078	0.02071	-0.00082697	-0.0394964	0.0427836	ITSN1	TMEM50B, ITSN1	ITSN1
rs128494	21	37834258	0.0274843	0.0355569	0.00675275	0.00753349	CLD14	CLDN14
rs2838340	21	45076373	0.0154991	0.0041912	-0.0219826	0.00105897	HSF2B, RRP1B	HSF2BP, RRP1B, PDXK	RRP1B	HLA-DQA1	HLA-DQA1, HLA-DQA2
rs1371045	2	145787050	-0.0221385	-0.0276035	-0.00418321	-0.00131037	ZEB2
rs741951	21	46269526	-0.0143679	0.0129343	0.0463291	0.0345327	PTTG	PTTG1IP, UBE2G2
rs920112	2	174219135	-0.013002	0.021248	0.0628238	-0.0287248	CDCA7
rs863678	2	176974104	0.0216102	0.0226882	-0.0024229	0.00316001	HXD11
rs7586757	2	190441286	-0.0188372	-0.0129946	0.0122916	-0.010646	S40A1	SLC40A1
rs768090	2	208003579	-0.0239336	-0.0263963	0.00205244	-0.0055645	KLF7	KLF7
rs9624419	22	24602351	-0.0177645	0.00408754	0.0370846	-0.0112967	CABIN, GGT5, SUSD2	CABIN1
rs2396314	2	227133531	0.0201389	0.0172787	-0.00896314	-0.010544	IRS1
rs5762403	22	28312557	-0.0144438	-0.0239948	-0.0132065	0.0124486	PIPNB	TTC28
rs73166800	22	28551792	-0.029128	-0.0445108	-0.0173983	0.00886987	PIPNB, TTC28	TTC28, ZNRF3
rs5762813	22	29203314	-0.0229041	-0.031978	-0.010203	0.018078	CC117, XBP1	XBP1, ZNRF3
rs73172431	22	29402619	-0.0322994	-0.0448205	-0.0116305	0.00824366	ZNRF3
rs5754111	22	32881746	0.0250177	-0.00482482	-0.0532102	0.0353887	BPIFC, FBX7	FBXO7, BPIFC, SYN3
rs72796138	2	23926233	0.0506842	0.0285882	-0.045717	-0.0255613	ATD2B, KLH29, MFS2B, UBX2A	ATAD2B, FKBP1B, UBXN2A, PFN4, FAM228A	ATAD2B, UBXN2A
rs564341021	22	43153481	0.0308805	0.0250537	-0.0165891	0.0106444	A4GAT
rs4823308	22	45999938	-0.0238674	-0.0292463	-0.00336102	-0.00501407	FBLN1	WNT7B
rs9330813	22	46364161	0.030406	0.0346139	4.70917e-05	0.00184757	WNT7B	WNT7B
rs2243834	2	26357748	0.00795601	-0.00619751	-0.025042	0.0122742	RAB10	RAB10, HADHA, BHLHE41, SSPN, MED21, GAREML
rs13008982	2	37404327	-0.0171271	-0.0058999	0.0207626	0.00488386	ST6B1	NDUFAF7, EIF2AK2, CEBPZ, PRKD3, QPCT, GPATCH11, CEBPZ-AS1	PRKD3
rs12994806	2	37409499	-0.0165499	-0.00506517	0.021059	0.00451519	ST6B1	NDUFAF7, EIF2AK2, CEBPZ, PRKD3, QPCT, GPATCH11, CEBPZ-AS1	PRKD3
rs11124926	2	43432962	-0.0140649	-0.0207611	-0.00864081	-0.00373951	THADA
rs563687563	2	44002623	0.0345646	0.0371021	-0.00458314	0.00439171	ABCG5, DC2L1, PKHH2	DYNC2LI1
rs17773190	2	47030363	0.0207478	0.0242823	0.0020694	-3.7368e-05	SOCS5	SOCS5, LINC01119
rs144711494	2	54879796	-0.031803	-0.0305467	0.0124796	-0.00187515	EMAL6, SPTB2	SPTBN1, EML6
rs12999048	2	54963896	-0.0329534	-0.0304318	0.0148401	-0.00765604	EMAL6	EML6
rs7557158	2	58992235	0.0301096	0.0133647	-0.0313193	0.0158117	FANCL
rs34637209	2	61798641	0.0131221	0.00225265	-0.0206548	-0.000567234	XPO1	USP34, KIAA1841, AHSA2	AHSA2		AHSA2
rs11419003	2	62381119	-0.026109	-0.0134042	0.0272492	0.00723727	B3GN2, COMD1	B3GNT2			HLA-F, HLA-G, HLA-A, HLA-E
rs13390107	2	86175611	-0.020505	-0.0236945	0.0013178	0.0098135	SIAT9	POLR1A, IMMT, MRPL35
rs2138397	2	86974049	0.00224053	0.0213977	0.0303213	-0.0113281	CHMP3, RMD5A	RMND5A, CD8A
rs200886356	3	101191167	0.0111905	-0.00156057	-0.0262073	-0.00134618	IMPG2, MRRP1, SENP7	IMPG2, SENP7, TRMT10C		ERAP2	MYH11
rs7650602	3	141147414	0.032081	0.0113544	-0.0401813	-0.00319734	ZBT38	ZBTB38	ZBTB38
rs2068229	3	141623304	0.00813179	-0.00782831	-0.0276102	0.0288733	AT1B3	ATP1B3
rs9871402	3	142024351	0.0358036	-5.70706e-06	-0.0633119	0.0194966	ATR, XRN1	ATR, PAQR9		SPINK5
rs9869842	3	142272314	0.0371295	-0.00228892	-0.0697594	0.0237572	ATR, PLSI	ATR, PAQR9
rs73146904	3	16932989	0.046116	0.0117613	-0.0659397	-0.0326991	PLCL2
rs3749231	3	183889337	0.0088084	-0.00291981	-0.0206421	0.00423706	EI2BE	DVL3, AP2M1, ABCF3
rs75797282	3	194669853	0.0215788	0.024478	-0.000255404	0.00473663	XXLT1
rs12636078	3	20105673	0.011646	-0.00537262	-0.0297085	-0.0133377	KAT2B	KAT2B, EFHB	KAT2B, EFHB
rs2624838	3	50205642	-0.00781536	0.00524621	0.023148	0.00217495	GNAT1, SEM3F	SEMA3F, RBM5, RBM6, RHOA, GNAT1, HYAL1, MAPKAPK3, AMT, TCTA, NICN1, RNF123, CAMKV, MST1R, GMPPB, UBA7, FAM212A, HYAL3, CTD-2330K9.3, NAT6	RBM6, AMT, UBA7, HYAL3
rs7628500	3	50574367	-0.0114064	0.00383061	0.0277868	-0.0023215	CC018
rs368445119	3	51044684	-0.0126512	0.0019345	0.0270745	0.00166866	CA2D2, DOCK3, MAPK3	RBM6, DOCK3, C3orf18, NPRL2, HEMK1, MAPKAPK3, RAD54L2, GMPPB, FAM212A, HYAL3, NAT6	RBM6, HEMK1, HYAL3
rs2577831	3	52628056	-0.0211977	-0.0200361	0.00711943	0.018102	GL8D1, GNL3, ITIH1, NEK4, PB1, SMIM4	GLT8D1, ITIH4, NEK4, GNL3, PBRM1, PPM1M, WDR82, GLYCTK, NT5DC2, TMEM110, MUSTN1	ITIH4, GLYCTK
rs149804345	3	56744261	-0.0386316	-0.0370955	0.0105512	-0.00476016	ARHG3, F208A	FAM208A, CCDC66
rs55954186	3	58436476	-0.0196219	-0.0253481	-0.00303566	-0.00692783	KCTD6, ODPB, PXK	RPP14, ABHD6, PDHB, PXK, KCTD6, ACOX2	RPP14, PDHB, PXK
rs6841433	4	115569030	-0.0274206	-0.0257937	0.00538749	-0.00236932	CGT	UGT8
rs12501216	4	123273761	-0.0352653	-0.00520904	0.0555989	0.0177985	ADAD1, K1109	KIAA1109
rs78192666	4	123329514	-0.0355762	-0.00558268	0.0542509	0.0150744	ADAD1, K1109	KIAA1109
rs11723371	4	145025810	-0.0103986	0.00424818	0.0279911	-0.0142718	GLPB	GYPE
rs36225153	4	146081852	0.0260778	0.00352469	-0.0420686	-0.0155113	APC10, OTUD4
rs1134634	4	15603069	-0.0205815	-0.00258826	0.0321934	-0.0103237	C2D2A	CC2D2A, FBXL5, FAM200B	CC2D2A
rs6855993	4	38608912	0.0185995	0.00762021	-0.0236164	0.00905375	KLF3	AC021860.1	AC021860.1
rs111527163	4	69598006	0.00919083	-0.00741514	-0.0278461	0.0441819	UDB15
rs2870238	4	77373079	0.0286997	0.0321589	-0.000794297	0.00368223	SHRM3	FAM47E-STBD1, CCDC158
rs6533951	4	79644279	0.0139975	0.00532216	-0.014866	0.0129318	BMP2K	BMP2K
rs13125101	4	81174592	0.0223202	0.0207724	-0.00710621	0.000541739	FGF5	C4orf22
rs12509595	4	81182554	0.022601	0.0210211	-0.00724394	0.000678779	FGF5	C4orf22
rs13103322	4	83895232	-0.0310363	-0.02003	0.0225745	-0.0189004	LIN54
rs442177	4	88030261	-0.0227116	-0.0321042	-0.00972185	0.00720003	AFF1	KLHL8, HSD17B13, AFF1
rs13112015	4	9933796	-0.0234791	-0.0128778	0.0222404	-0.0149974	GTR9	SLC2A9
rs9784704	5	111162637	0.0192326	0.0229923	0.00151987	0.0036354	NREP
rs74553572	5	157510636	-0.148136	-0.230377	-0.0894966	0.0298691	EPN4
rs875741	5	173287851	0.0183869	0.00420889	-0.0273597	0.0230071	CPEB4
rs4074995	5	176797343	0.0283029	0.0277566	-0.00767694	0.00693812	RGS14	F12, FGFR4, RGS14, RAB24, MXD3
rs6897430	5	34507175	0.021051	0.0274939	0.00249185	0.00912175	RAI14	RAI14
rs357282	5	38869035	-0.0266123	-0.0307103	-3.96313e-06	0.0132537	OSMR
rs4957139	5	40622998	-0.0299843	-0.0348936	0.000956373	0.00246013	PE2R4
rs71624119	5	55440730	0.023362	0.0190702	-0.00943024	-0.00446139	ANR55
rs3756668	5	67596088	-0.0182676	-0.00313037	0.0282679	0.0238138	P85A				RRP7A
rs2270927	5	75591710	0.0174739	-0.00408798	-0.0387771	0.0382038	SV2C
rs2928166	5	76479833	0.0339624	0.0339115	-0.00561775	-0.000520513	PDE8B	PDE8B, WDR41
rs160045	5	88140942	-0.0303636	-0.0148911	0.0314866	0.00988319	MEF2C
rs12210538	6	110760008	-0.0182418	-0.00359861	0.0260481	-0.0218103	S22AG	DDO
rs1338904	6	131362000	0.00870578	-0.00795042	-0.0260296	-0.00512472	E41L2	EPB41L2, AKAP7
rs115986297	6	2050791	-0.0302744	-0.0300719	0.00532146	-0.00508717	GMDS	GFER, RPL3L, RPS2, NDUFB10, MSRB1
rs141007801	6	21722788	-0.0256456	-0.00840405	0.0330524	-0.010359	SOX4
rs79275028	6	21971844	0.0344091	0.0410043	0.0082367	0.0094677	PRL
rs9358491	6	22140114	0.0185122	0.0209659	0.000741419	0.00311344	PRL
rs12193223	6	24978511	-0.0225169	0.0342682	0.0978421	-0.0636469	FA65B	C6orf62
rs1233478	6	29477821	-0.030795	-0.0442963	-0.0131097	0.0189065	MAS1L	TRIM31, ZFP57, OR2H2, TRIM27, HLA-A, SCAND3	OR2H2
rs2571408	6	29880362	0.0140166	-0.0278797	-0.068746	0.0674344	1A03	NRM, ABCF1, HLA-E, TRIM31, HLA-G, ZFP57, HLA-A, TRIM26
rs1611506	6	29887113	0.0156594	-0.0269592	-0.0706273	0.0674628	1A03	NRM, ABCF1, HLA-E, TRIM31, HLA-G, ZFP57, HLA-A, TRIM26
rs2057726	6	30335350	0.025424	-0.0236435	-0.0817834	0.0706183	RPP21	VARS2, PSORS1C2, PSORS1C1, ABCF1, DDR1, HLA-E, TRIM31, HLA-G, ZFP57, HLA-A, TRIM26	VARS2, DDR1, HLA-G
rs3129817	6	30342753	-0.0373153	-0.0464059	-0.00512113	0.0321404	RPP21	ZNRD1, FLOT1, VARS2, PPP1R18, HLA-C, CCHCR1, PSORS1C1, ABCF1, TRIM31, RNF39, HLA-G, ZFP57, OR2H2, HLA-A	ZFP57
rs3094106	6	30599176	0.0205427	-0.0212081	-0.0682712	0.0586817	ATAT	MDC1, VARS2, MICB, PSORS1C2, PSORS1C1, ABCF1, DDR1, HLA-E, TRIM31, RNF39, HLA-G, ZFP57, TRIM26, HLA-B	VARS2, DDR1, HLA-G
rs3095335	6	30741305	-0.0329613	-0.0407448	-0.00388811	0.0295117	IEX1	FLOT1, VARS2, PPP1R18, APOM, MICB, HLA-C, POU5F1, CCHCR1, C6orf15, ABCF1, TRIM31, RNF39, HLA-G, HLA-A, TRIM26, MUC22	VARS2
rs3130976	6	31081940	-0.0421403	-0.0366005	0.0200527	0.0341943	PS1C1	TCF19, FLOT1, IER3, PPP1R18, DXO, C6orf48, LY6G6C, GPANK1, MICB, MICA, CCHCR1, PSORS1C2, PSORS1C1, DDR1, C4B, CYP21A2, C4A	FLOT1, CCHCR1, C4B, C4A
rs3130552	6	31082127	-0.0383001	-0.0350686	0.0151606	0.0306815	PS1C1	TCF19, FLOT1, DXO, LY6G6C, MICB, HLA-C, POU5F1, CCHCR1, PSORS1C2, CDSN, PSORS1C1, ATP6V1G2, C4B, CYP21A2, C4A, MUC22	TCF19, FLOT1, CCHCR1, C4B, C4A
rs3134745	6	31242762	-0.0408081	-0.0337012	0.0224687	0.0318325	1C07	TCF19, FLOT1, PPP1R18, NOTCH4, RNF5, LY6G6C, LST1, MICB, HLA-C, CCHCR1, PSORS1C1, HCG27, ATP6V1G2, C4B, CYP21A2, C4A	CCHCR1, C4A
rs2507997	6	31314781	-0.0416325	-0.0345066	0.0235971	0.0319568	1B07	FLOT1, IER3, PPP1R18, NOTCH4, LY6G6C, LST1, MICB, CCHCR1, PSORS1C2, PSORS1C1, ATP6V1G2, C4B, CYP21A2, HLA-B, C4A	FLOT1, IER3, C4B, C4A	DCUN1D4
rs4947311	6	31326166	0.0264008	0.00533028	-0.0400802	-0.00469152	1B07	FLOT1, VARS2, BAG6, MICA, HLA-C, CCHCR1, PSORS1C2, CDSN, PSORS1C1, HCG27, ATP6V1G2, HLA-B, LY6G5B	HCG27	HLA-B
rs3132450	6	31596138	-0.0504146	-0.0456204	0.020396	0.0330736	ABHGA, APOM, CFAB, CLIC1, CO2, CSK2B, CTL4, G8, HS71L, HSP71, LSM2, LY66F, MSH5, NEUR1, PRC2A, STK19, SYVC, VWA7	TCF19, FLOT1, IER3, VARS2, PPP1R18, C2, HLA-DQB1, HLA-DRB1, HLA-DRB5, HLA-DMA, BTNL2, C6orf10, NOTCH4, AGER, RNF5, DXO, SKIV2L, SLC44A4, MSH5, C6orf25, LY6G6C, GPANK1, APOM, BAG6, MICB, HLA-C, CCHCR1, PSORS1C1, C6orf15, ATF6B, CLIC1, PPT2, C4B, CYP21A2, HLA-DQB2, HLA-B, LY6G5B, PSMB9, HLA-DMB, C4A	C2, HLA-DRB1, HLA-DRB5, CCHCR1, C4B, CYP21A2, C4A
rs35592410	6	31798134	-0.0502009	-0.0463252	0.018869	0.033862
rs622076	6	31826705	-0.0472057	-0.047703	0.0105651	0.0320353
rs693906	6	31835164	-0.0473619	-0.0478124	0.0106291	0.0312988	CTL4, NEUR1	TCF19, VARS2, HLA-DQB1, HLA-DRB1, HLA-DRB5, NOTCH4, PBX2, AGER, RNF5, STK19, SKIV2L, GPANK1, APOM, BAG6, MICB, HLA-C, POU5F1, CCHCR1, PSORS1C1, ATF6B, C4B, CYP21A2, HLA-DQB2, HLA-B, C4A, MUC22	PBX2, CCHCR1, C4B, CYP21A2, C4A
rs592229	6	31930441	0.0145777	-0.00214559	-0.0300819	0.000630097	SKIV2	C2, HLA-DRB1, HLA-DRB5, PRRT1, NELFE, EHMT2, MSH5, BAG6, HLA-C, PSORS1C2, PSORS1C1, ATF6B, CYP21A2, HLA-DQB2, HLA-DQA2, LY6G5B	HLA-DQB2, HLA-DQA2
rs3131296	6	32172993	-0.0494408	-0.0476245	0.0156595	0.028775	NOTC4	C2, HLA-DQB1, HLA-DRB1, HLA-DRB5, HSD17B8, HLA-DMA, BTNL2, NOTCH4, PBX2, AGER, RNF5, AGPAT1, PRRT1, STK19, SKIV2L, MSH5, APOM, BAG6, MICB, HLA-C, CLIC1, PPT2, C4B, CYP21A2, HLA-DQB2, HLA-B, HLA-DMB, C4A	C2, HLA-DQB1, PBX2, CLIC1, C4B, CYP21A2, C4A
rs507778	6	32209861	-0.0284456	-0.0306417	0.00426065	0.0234311	NOTC4	HLA-DRB1, HLA-DRB5, HLA-DMA, NOTCH4, DXO, BAG6, MICB, ATF6B, CLIC1, C4B, CYP21A2, HLA-DQB2, HLA-DQA2, C4A	HLA-DRB1, HLA-DRB5, C4B, C4A
rs113826589	6	32295431	-0.0446643	-0.0379846	0.0228157	0.0275949	CF010
rs3135338	6	32401217	-0.0109257	-0.0209139	-0.0131031	0.0236201	DRA	HLA-DQB1, HLA-DRB1, HLA-DRB5, PRRT1, MICB, CYP21A2, LY6G5B, PSMB9, C4A	HLA-DQB1, HLA-DRB5, LY6G5B
rs73731415	6	32454428	-0.0456013	-0.0426313	0.0165681	0.0171469	DRB5
rs12665549	6	32517141	-0.0407991	-0.0385998	0.014655	0.0144952	DRB5	TAP1, HLA-DQB1, HLA-DRB1, HLA-DQA1, HLA-DRB5, HLA-DRA, NOTCH4, LY6G6C, PPT2, CYP21A2, HLA-DQB2, HLA-DQA2, PSMB9, HLA-DOB, C4A	HLA-DRB1, HLA-DRB5, CYP21A2		HLA-DPB1
rs62396667	6	32741158	-0.00124925	0.030916	0.0515609	-0.0510651	DOB, DQB2, TAP2	HLA-DRB1, SKIV2L, HLA-DQB2
rs9349205	6	41925159	0.076683	-0.00476508	-0.144697	0.0585055	CCND3	BYSL, PRICKLE4, MED20, FRS3, USP49	USP49
rs9471708	6	41956353	0.0736154	-0.00823334	-0.143412	0.0559121	CCND3	PRICKLE4, MED20
rs2493834	6	42037098	0.0201183	0.000304147	-0.0372306	0.0109066	TAF8	CCND3, TAF8
rs9394951	6	43350753	0.00611048	-0.00598193	-0.022115	0.00947783	ZN318	ABCC10, SLC22A7, CRIP3, LRRC73
rs729761	6	43804571	0.0436546	0.04317	-0.01011	0.00386927	VEGFA	VEGFA
rs3734701	6	44185254	0.0203119	0.00239522	-0.0318635	0.0110761	S29A1	SLC29A1, CAPN11
rs9296559	6	47452270	0.0114368	0.00921628	-0.00410576	-0.0301368	CD2AP	GPR111, CD2AP
rs1285886	6	7140831	0.0243102	0.0224952	-0.00619527	-0.00216373	RREB1
rs12192672	6	7229619	0.0236873	0.0259615	-0.00140227	-0.00737791	RREB1	RREB1
rs11761603	7	1286912	-0.0345858	-0.0329851	0.00890317	-0.00524234	UNC4
rs62489385	7	129600535	-0.00561415	0.0135142	0.029812	-0.0128498	UBE2H
rs6464165	7	151413124	-0.0633892	-0.074976	-0.00461993	-0.0107623	AAKG2
rs706027	7	16699977	-0.00681994	-0.00034857	0.0116662	0.0127411	BZW2	BZW2	BZW2
rs2537594	7	17814536	-0.0136729	-0.00207792	0.0194476	-0.0257927	SNX13	SNX13
rs2237336	7	27208018	0.0194484	0.0108995	-0.0172684	0.0105305	HXA9	HOXA10
rs11761007	7	47692353	0.0111083	0.0023684	-0.0170039	-0.00235235	CG065
rs11771301	7	5234662	0.0278606	0.00839818	-0.036012	-0.00264876
rs657466	7	6100869	0.00300277	0.0145332	0.019589	-0.00791805	E2AK1	EIF2AK1
rs7783767	7	6675837	0.0324099	0.0421098	0.00770701	-0.00885014	ZN853	PMS2, CCZ1, CCZ1B	PMS2
rs10233836	7	669692	0.0278994	0.0305026	-0.00392906	0.0101451	KAP1
rs6967414	7	6749758	0.0302574	0.0417015	0.0103552	-0.0145338	ZNF12	PMS2, CCZ1, CCZ1B, RSPH10B2	PMS2, CCZ1B
rs144658219	7	80296965	-0.0250117	-0.0101172	0.0278747	0.0346086	CD36	CD36	CD36	BAI3, CD36	PPIL4, QRSL1, CD36
rs42042	7	92247112	-0.01808	-0.00558826	0.0227883	-0.0182588	CDK6
rs17161599	7	98775453	-0.0238454	0.0074899	0.056716	-0.0192405
rs1905376	8	116533758	0.0274421	0.0283206	-0.00413094	0.00311681	TRPS1
rs72683786	8	141876287	-0.00984317	0.0136901	0.0388049	-0.0152573	FAK1	AGO2
rs306949	8	142016262	-0.00646242	0.0225068	0.045025	-0.0241831	FAK1	AGO2
rs113143281	8	145183446	-0.0185395	0.00916419	0.0448331	-0.00264269	CY1, F203A, K1875, MROH1	PLEC, OPLAH, EXOSC4, CYC1, SHARPIN, MAF1, KIAA1875, SCRIB, GPAA1	PLEC, MAF1, KIAA1875
rs115849089	8	19912370	-0.00374608	-0.00138591	0.00534358	0.0615328	LIPL	LPL	LPL
rs76008177	8	21802272	-0.0409437	-0.0072075	0.0610279	-0.00807574	XPO7	NPM2, FGF17
rs11135695	8	22926498	-0.0144668	-0.00544144	0.018921	-0.000232255	TR10B	TNFRSF10B, LOXL2, TNFRSF10C
rs950893	8	23450510	-0.0282093	-0.00806123	0.0359487	-0.0266832	MFRN1	LOXL2, SLC25A37, ENTPD4
rs762679	8	48885436	-0.0340861	-0.0178405	0.033524	-0.0181268	MCM4	MCM4
rs6993244	8	8863059	0.0111727	-0.00208568	-0.0237717	0.0350791	ERI1	ERI1, MFHAS1, PPP1R3B, SGK223
rs330924	8	8999187	0.0115356	-0.00224334	-0.0248744	0.0222241	PPR3B	ERI1, PPP1R3B, SGK223
rs2678829	8	96028180	-0.0248412	-0.0281306	-0.00116323	-0.00281898	NDUF6	NDUFAF6, INTS8, CCNE2
rs2468024	8	98664653	-0.0133746	0.00817406	0.0369791	-0.0694256	LYRIC	LAPTM4B		NAAA, KIAA1109, MRPS18C, SLC2A9	EWSR1, ABCE1, ACSL1, AFF1, SH3TC1
rs58733878	9	126968674	0.0614117	0.0622106	-0.00767722	0.0185243	NEK6
rs67145503	9	130628524	0.0325001	0.043942	0.0112029	0.0165606	KAD1
rs11244035	9	136081319	-0.0607572	-0.059027	0.018383	0.0200051	OBP2B	SURF1
rs2519796	9	136825333	-0.020535	-0.022655	-0.000781826	-0.000598962	VAV2
rs7875291	9	13980152	-0.028769	-0.0326197	0.00136338	-0.00611816	NFIB
rs7045087	9	32455262	-0.0270351	-0.0235194	0.012472	-0.00624364	DDX58	DDX58, ACO1	DDX58	DDX58
rs6415788	9	4118111	-0.0222406	-0.0235894	0.00193936	-0.00390383	GLIS3
rs10758656	9	4852599	0.0606386	0.00610956	-0.101165	0.0414276	RCL1
rs11139596	9	85128518	-0.00907261	0.00728359	0.0285871	-0.000244064	RASEF

## Sheet: Table S6
Analysis Type:	PANTHER Overrepresentation Test (Released 20190711)
Annotation Version and Release Date:	GO Ontology database Released 2019-07-03
Analyzed List:	Red blood cell loci (Homo sapiens)
Reference List:	Homo sapiens (all genes in database)
Test Type:	BINOMIAL
Correction:	BONFERRONI
Bonferroni count:	8911
GO biological process complete	Homo sapiens - REFLIST (20996)	Rbc.GO (591)	Rbc.GO (expected)	Rbc.GO (over/under)	Rbc.GO (fold Enrichment)	Rbc.GO (P-value)
cellular macromolecule metabolic process (GO:0044260)	5088	196	143.22	+	1.37	0.00545
organonitrogen compound metabolic process (GO:1901564)	5332	204	150.09	+	1.36	0.00452
nitrogen compound metabolic process (GO:0006807)	7006	265	197.21	+	1.34	4.14e-05
negative regulation of biological process (GO:0048519)	5276	197	148.51	+	1.33	0.0441
primary metabolic process (GO:0044238)	7495	278	210.97	+	1.32	8.9e-05
macromolecule metabolic process (GO:0043170)	6181	229	173.98	+	1.32	0.00705
organic substance metabolic process (GO:0071704)	7853	289	221.05	+	1.31	7.18e-05
cellular metabolic process (GO:0044237)	7663	281	215.7	+	1.3	0.000225
metabolic process (GO:0008152)	8396	307	236.33	+	1.3	2.51e-05
Unclassified (UNCLASSIFIED)	3181	63	89.54	-	0.7	0

## Sheet: Table S7
rsID	chr	pos	plt	pct	mpv	pdw	Nearest Genes	eQTL Gene Names	Blood eQTL Gene Names	sQTL Seeker Gene Names	sQTL Altrans Gene Names
rs12221217	10	11882695	0.0229274	0.00594493	-0.0363157	0.00904788	PRSR2	PROSER2	PROSER2
rs7907988	10	27444344	0.0264302	0.0319845	0.00399224	0.00650981	ANR26, GWL, YMEL1	ANKRD26, ACBD5, MASTL	MASTL	ZNF589	CEPT1, DENND2D
rs12262271	10	64802918	0.0383851	0.0115537	-0.0593978	-0.0133803	NRBF2
rs7918084	10	94429467	0.00495126	-0.00533831	-0.0178901	-0.00687801	HHEX, KIF11	HHEX
rs2068888	10	94839642	-0.0242202	-0.0236572	0.00617665	-0.0139687	CP26A
rs11121529	1	10271688	-0.0266328	0.0116018	0.0772126	-0.000674356	KIF1B	KIF1B, PGD	KIF1B
rs7949566	11	126285301	-0.0266292	-0.0049657	0.0442463	0.0246031	SIA4C	ST3GAL4
rs4937333	11	128330520	-0.0338011	-0.032673	0.0107301	0.0168012	ETS1
rs576645512	11	153910	0.159064	0.0728324	-0.203152	0.0450211	BET1L
rs7538358	1	12033512	-0.0380984	-0.0462022	-0.00420126	-0.00624638	MFN2, PLOD1	PLOD1, KIAA2013, MFN2, MIIP	PLOD1, KIAA2013, MFN2, MIIP
rs231353	11	2709019	-0.0222787	-0.0272882	-0.00296008	-0.00750041	KCNQ1
rs11030122	11	3887176	0.00180911	0.0135517	0.0213907	0.0198251	STIM1	STIM1, RRM1	STIM1
rs10767695	11	3923286	0.00107512	0.0125352	0.0211426	0.0190439	STIM1	STIM1, RRM1	STIM1
rs3740699	11	47504075	0.0249871	0.0244115	-0.00812727	0.0124886	C1QT4, CBPC2, CELF1, F180B, FNBP4, MTCH2, NU160	NR1H3, NUP160, MTCH2, FNBP4, MYBPC3, DDB2, CELF1, SLC39A13, PSMC3, RAPSN, C1QTNF4, ARHGAP1, F2, FAM180B, NDUFS3	C1QTNF4		PACSIN3
rs138849632	11	47693873	0.0270875	0.026313	-0.00907812	0.012812	CBPC2
rs12040949	1	150447462	0.0244763	0.0263239	-0.00240472	-0.0088107	ATL4, ECM1, PRPF3, RPRD2, RT21, SYTM	ECM1, TARS2, ADAMTSL4, CTSK, ANXA9, ARNT, RPRD2, CTSS, MRPS21, ADAMTSL4-AS1	RPRD2	RORA	COL14A1
rs72700870	1	150608653	0.0326299	0.035847	-0.00253538	-0.00209822	ENSA, GLP3L, MCL1	TARS2, ADAMTSL4, ANXA9, CERS2, ARNT, C1orf56, HORMAD1, GOLPH3L, CTSS
rs4845364	1	154141908	0.0194834	0.0117822	-0.0196269	-0.0289271	P210L, TPM3	NUP210L, CREB3L4, C1orf43, CHTOP, S100A4, DENND4B
rs10908505	1	156468243	-0.0264383	-0.0299788	-0.00036446	0.00543653	MEF2D	MEF2D
rs928391	1	156776717	-0.0241172	-0.026468	0.00182188	-0.00016741	PRCC, SH22A	PRCC, RRNAD1, HDGF, PMF1, NTRK1
rs12041331	1	156869714	0.0244331	-0.0129533	-0.0737365	-0.0341532	PEAR1
rs2789422	1	159892088	-0.00928058	0.00620359	0.0308741	0.0231299	TAGL2	TAGLN2, CCDC19	TAGLN2, CCDC19
rs587390	11	65253789	-0.0258909	-0.0239752	0.0114936	8.78577e-05	FRMD8, NTKL	SLC25A45, LTBP3, CTSW, RNASEH2C, AP000769.1, AP003068.23	LTBP3
rs7950197	11	65446126	0.0280282	0.0143244	-0.0330402	-0.00208246	KAT5, RNH2C, TF65	LTBP3, CTSW, SNX32, OVOL1, RNASEH2C, KAT5, MAP3K11, CST6, TMEM151A, PCNXL3, SIPA1, AP5B1, DPP3	RNASEH2C, MAP3K11
rs78415834	1	171829971	-0.0489937	-0.0096151	0.0863367	0.131831	DYN3
rs10914144	1	171949750	-0.0639917	-0.00536993	0.125222	0.159056	DYN3
rs3741156	11	72946140	0.00861921	0.0210221	0.0209771	-0.038313	P2RY2
rs10769960	11	8819003	-0.0322076	-0.0285721	0.0138517	0.0112075	ST5
rs823079	1	205777159	-0.0439901	-0.0497833	-0.00247621	0.00535339	P20D1, S41A1	RAB7L1, PM20D1
rs2808470	1	207287187	-0.00138529	0.0176056	0.0360149	0.0298365	C4BPA, C4BPB	C4BPA, C4BPB, CD55	C4BPA
rs12048704	1	208037402	0.0313131	0.0286561	-0.0116948	-0.00132125	CD34	CD46, C4BPA
rs11119364	1	210077581	0.0231879	0.025338	-0.00303347	0.00180966	SYT14	IRF6, SYT14	IRF6
rs4388979	12	109475012	-0.0413361	-0.0469013	-3.41365e-05	0.0142133	ALKB2, UBP30	USP30, ALKBH2	USP30
rs35432	12	115555530	-0.0212457	-0.0208514	0.00623093	-0.00559767	TBX3			COX6C	HAGH
rs2255531	12	121414915	-0.0234741	-0.0310657	-0.00889368	-0.000601908	HNF1A	COQ5, MLEC, ACADS, HNF1A, SPPL3, C12orf43
rs11553699	12	122216910	-0.0826387	0.114509	0.379942	0.103428	T120B	BCL7A, WDR66
rs10863950	1	212351469	0.023517	0.0246596	-0.00273322	-0.00201624	DTL
rs77216612	12	12877983	0.0143729	0.0198554	0.00611688	-0.00566135	APLD1, CDN1B	APOLD1, GPR19	APOLD1
rs1539009	1	213953479	-0.0183619	-0.00839864	0.0221298	0.000293748	PROX1
rs78265569	1	2146165	-0.0461864	-0.0403773	0.0210241	0.00507965	FAP20	C1orf86
rs2015599	12	29435480	-0.0426122	-0.0080119	0.0745711	0.0237234	FACR2	FAR2
rs11168249	12	48208368	0.0327943	0.0277118	-0.0160266	0.0132946	HDAC7	HDAC7
rs733592	12	48429776	0.0241742	0.0229783	-0.00932186	-0.0125467	SENP1	SENP1, ZNF641, ASB8, H1FNT, DKFZP779L1853	ZNF641
rs4760678	12	48461581	0.0227436	0.0220136	-0.00837047	-0.0120008	SENP1	SENP1, ZNF641, ASB8, H1FNT, DKFZP779L1853	ZNF641
rs3752820	12	48728490	-0.0227729	-0.0205328	0.010381	0.0115019	H1FNT, ZN641	SENP1, ZNF641, OR10AD1, H1FNT, OR8S1, DKFZP779L1853	ZNF641
rs7958679	12	49662391	-0.0393109	0.0074468	0.0979292	0.151798	TBA1C	ARF3, C1QL4
rs11171999	12	57240709	0.0164675	0.000611462	-0.0328462	-0.0281133	H17B6
rs111941366	1	25736369	-0.0405819	-0.0431343	0.00587182	0.0277319	MACOI, RHCE	C1orf63, TMEM50A, RHD, RHCE, TMEM57	TMEM50A, RHD
rs3809114	12	57848639	-0.0235796	-0.0209584	0.0108781	0.00918175	INHBE	SLC26A10
rs2007933	12	6292294	-0.043805	0.00316827	0.0972425	0.0100418	CD9	CD9
rs1716505	12	65005079	0.0436381	0.0129023	-0.0689208	-0.00243394	RASF3
rs379944	1	29199999	-0.0355228	-0.00332299	0.0682815	0.0201787	41, OPRD	EPB41
rs11841319	13	110492626	-0.0676134	-0.0594752	0.0317361	0.0270167	IRS2
rs76900683	13	28158035	0.03085	0.00256957	-0.0650578	-0.05582	LNX2
rs112873676	13	41493917	0.0201222	0.0231694	0.000833051	-0.00775479	ELF1, ORNT1	SLC25A15		RPS9, HAVCR2, GHR	RAF1, ADAM9, UBAP2
rs9590569	13	41584690	-0.0233399	-0.0235376	0.00430659	0.00908737	ELF1	SLC25A15
rs6492772	13	95896321	0.0746969	0.0726152	-0.0215982	-0.0162456	MRP4
rs4900536	14	102862994	0.0341673	0.0269975	-0.0223102	-0.00845946	TCPR2, ZN839	ZNF839, CINP, ANKRD9, TECPR2
rs11850580	14	103156586	-0.0468111	-0.0402091	0.024976	0.00973654	RCOR1	RCOR1	RCOR1
rs2297066	14	103566835	0.0528327	0.0204514	-0.0732877	-0.0320375	EX3L4
rs12731981	1	43804340	0.0584954	0.0645448	-0.00361975	0.00419252	TPOR
rs17853159	1	45810865	0.0275304	0.00698544	-0.0460738	-0.0195308	TESK2	UROD, RPS8, ZSWIM5, CCDC163P	CCDC163P
rs113046963	1	45838475	0.0230906	0.00487547	-0.042074	-0.0198927	TESK2	PRDX1, RPS8, ZSWIM5, UQCRH, CCDC163P	CCDC163P
rs1538970	1	45847562	-0.0403339	-0.0356965	0.0216282	0.0266344	MUTYH, TESK2, TOE1	TESK2, PRDX1, UROD, MMACHC, NASP, MUTYH, CCDC17, ZSWIM5, CCDC163P	TESK2, CCDC163P
rs55918235	14	65505645	0.0325149	0.0266552	-0.0213532	-0.0165918	FNTB	FNTB
rs11158588	14	65799876	0.0349461	0.0379869	-0.00328308	-0.0168199	FUT8
rs785475	1	46609736	0.0352687	0.0302873	-0.0192347	-0.0328531	P55G	TESK2, MAST2, PRDX1, MMACHC, MUTYH, CCDC17, LURAP1, IPP			UBXN4
rs11444640	14	68131215	0.0317447	0.020316	-0.0283113	-0.00223181	VTI1B
rs117672662	14	69425467	-0.392298	-0.20197	0.455239	0.309081	ACTN1
rs17182412	14	73932082	-0.0261748	-0.0227162	0.0133672	0.0169603	HEAT4, NUMB	PSEN1, PAPLN, ACOT2, NUMB, ISCA2, ACOT1, HEATR4
rs61269268	14	92241352	0.0166942	-0.00228255	-0.0400064	0.0372733	CTSRB, TAC2N	CATSPERB, TC2N, AL133373.1	CATSPERB, TC2N
rs72702354	14	94643207	0.0489543	0.0449307	-0.0192851	-0.00377646	PP4R4
rs28612677	15	50686452	-0.0225122	-0.0212874	0.00673729	0.00409669	GABP1, UBP8	USP8
rs17238803	15	56840318	-0.0239388	-0.0151921	0.0207994	0.0148355	MNS1, Z280D
rs11071720	15	63341996	0.0526848	0.0259047	-0.0638267	-0.04625	TPM1	LACTB, APH1B, TPM1, RAB8B
rs75763893	15	63571820	0.0270548	0.00907801	-0.0397773	-0.0163436	APH1B	LACTB, APH1B, RPS27L
rs1719271	15	65183801	0.0461823	0.0283668	-0.0482328	-0.0813992	AKD1A, PKHO2	PIF1, ANKDD1A, PLEKHO2
rs17465482	15	77262489	-0.0293161	-0.0292844	0.00825297	0.0070111	PPIP1, RCN2	ETFA, SCAPER, TSPAN3	ETFA, TSPAN3
rs4966015	15	99248132	-0.035215	-0.0338964	0.0134308	0.024241	IGF1R
rs151233	16	28506428	0.0621567	0.0373046	-0.0618478	-0.0202174	CLN3	TUFM, CLN3, SULT1A2, IL27, NPIPB7	TUFM, CLN3, SULT1A2, IL27, NPIPB7
rs3785298	16	493781	0.0532085	0.0400282	-0.0363298	-0.0400092	RFIP3	DECR2	DECR2
rs141759085	16	530967	0.0505095	0.0372448	-0.0364703	-0.0391152	RFIP3	CAPN15, DECR2
rs17689625	16	79748962	0.0234416	0.0239398	-0.00439596	-0.00185908	MAF
rs4783186	16	85415734	-0.0377245	-0.0313213	0.0224341	0.0506236	GSE1
rs1552272	16	85452695	-0.0198012	-0.0109668	0.019871	0.0374184	GSE1
rs1868871	16	85728651	-0.0213422	-0.0140774	0.0194237	0.0326883	CP074, PSF2	GINS2, C16orf74
rs4240804	16	87889412	0.0205241	0.0196147	-0.00913183	0.00443011	LAT1	SLC7A5			KLHDC4
rs118090537	16	88559762	0.0429963	0.0437737	-0.00762695	-0.0169511	FOG1
rs111350029	16	88796770	0.0400058	0.0393376	-0.0135536	-0.0197984	PIEZ1	PIEZO1, CTU2
rs35836333	16	9022902	-0.0246911	-0.013448	0.0246882	0.0411299	UBP7
rs12943566	17	2157774	0.0366082	0.0449142	0.00622188	-0.00882146	EST1A	SGSM2, SRR, TSR1
rs11656125	17	27415368	-0.030698	-0.00645725	0.050923	-0.00465137	MY18A	MYO18A, TIAF1	TIAF1
rs200504757	17	27880300	0.0567127	0.0041021	-0.111953	0.00284471	TAOK1
rs2107104	17	35835031	-0.0222268	-0.0241141	0.0021345	0.0121285	ACACA, DUS14, SYNRG, TAD2A	SYNRG, TADA2A, ACACA, DUSP14	SYNRG, TADA2A, DUSP14
rs75987362	17	4736838	-0.0430481	-0.0354406	0.0235037	0.0431049	MINK1	ENO3, KIF1C, GP1BA, C17orf107
rs114265791	17	48102566	-0.134398	-0.136086	0.0274761	0.0456497	DLX3
rs79141987	17	56398479	0.0341878	0.0324488	-0.0136649	-0.00665969	RIMB1	RAD51C
rs1295927	17	57929535	-0.0179942	-0.0208471	-0.00143232	0.0560889	TBD, VMP1	RPS6KB1, RNFT1	RPS6KB1
rs1801689	17	64210580	0.0862381	0.11199	0.0285055	-0.019664	APOH
rs9906320	17	72690829	0.025109	0.0288928	-0.00011401	-0.00471436	RAB37	CD300LF
rs3987888	17	75370274	-0.00624795	-0.00591441	0.00163676	0.0166666	2020-09-09	2020-09-09
rs1105813	17	7721542	0.033097	0.0383116	0.00052713	-0.0121561	DYH2
rs12458093	18	48679150	0.0239288	0.0233097	-0.00629007	-0.00371922	MEX3C	MEX3C
rs140436199	1	88102437	-0.046942	-0.0534806	0.000580603	0.0110909	LMO4
rs671339	18	9618005	0.0197006	-0.00163989	-0.04497	-0.0425571	PP4R1	RALBP1, PPP4R1	RALBP1, PPP4R1
rs34536443	19	10463118	-0.0648888	-0.071542	0.00533516	0.013276	TYK2
rs553314025	19	10686769	-0.0267589	-0.0318333	-0.00100189	0.0109778	AP1M2, KRI1	KRI1, SLC44A2, CDKN2D, S1PR5
rs36084354	19	1079959	-0.0230274	-0.000804147	0.0490767	-0.0158753	HMHA1	ABCA7, POLR2E, HMHA1
rs150665764	19	14499614	0.0395238	0.0344839	-0.0163654	-0.076512	CD97	EMR2
rs59508494	19	16211630	-0.225935	-0.13294	0.2309	0.214665	TPM4	TPM4	TPM4
rs61166126	19	17252974	0.0202778	0.0304755	0.0159208	-0.0245879	MYO9B
rs35719844	19	18363427	0.0197448	0.0203225	-0.00642455	-0.00189982	PDE4C	RAB3A, PDE4C, KIAA1683
rs2965185	19	19525792	0.031735	0.042091	0.0118927	-0.0163175	P66A	LPAR2, SUGP1, MAU2, NCAN, CILP2, GATAD2A, TSSK6, NDUFA13, HAPLN4, TM6SF2	LPAR2, MAU2, GATAD2A, TSSK6
rs116149671	1	92226041	0.0395973	0.0481529	0.00627439	-0.00132644	TGBR3
rs77152703	1	92829941	-0.0521904	-0.0567013	0.00811738	0.0224908	CA146, GFI1, RPAP2	FAM69A	FAM69A
rs139888769	1	93435677	-0.0561823	-0.0597768	0.0110181	0.020466	FA69A	FAM69A	FAM69A
rs7253820	19	38726076	0.0299429	0.0272408	-0.0116499	0.0104946	DPF1	PPP1R14A, C19orf33	C19orf33
rs12976598	19	39229959	0.0539079	0.0446122	-0.032397	-0.0254804	ACTN4, CAN12	CATSPERG, ACTN4, RASGRP4, EIF3K, CAPN12, LGALS7	CAPN12
rs157581	19	45395714	-0.0227662	-0.0291315	-0.00585467	0.0269423	PVRL2, TOM40	APOC1
rs35226705	19	46301456	-0.0214145	-0.0111801	0.0238643	0.0120871	RSH6A	DMPK, DMWD	DMPK
rs11165134	1	94860629	-0.0178546	-0.0202462	-0.000419183	0.0266264	ABCD3, RHG29	ABCD3
rs2287922	19	49232226	0.018626	0.00718056	-0.0256237	-0.00457649	MASTR, RAIN	SPHK2, CARD8, FAM83E, RASIP1, NTN5, MAMSTR, FUT2, IZUMO1	CARD8
rs3865444	19	51727962	-0.0205159	-0.0226919	0.00190554	-0.00861013	CD33	CD33, SIGLECL1	CD33	CD33	CD33
rs1613662	19	55536595	-0.0214205	0.00574531	0.0551683	0.0741152	GPVI	NLRP2, GP6, RDH13	NLRP2, RDH13
rs8106212	19	6802571	-0.0706332	-0.0257232	0.104428	0.138623	VAV
rs156355	20	1818613	0.0095486	0.0431456	0.0616745	0.0121223	SHPS1
rs35876927	20	1924740	-0.0436261	-0.0859325	-0.065762	-0.0157363	SHPS1	EBF4
rs6016547	20	39962991	0.0278748	0.0256464	-0.011525	-0.013659	EMIL3, LPIN3	LPIN3, EMILIN3
rs41307187	20	42839175	-0.0211522	-0.0193743	0.00768035	0.0153876	OSER1	OSER1	OSER1
rs16989483	20	43537200	-0.0077625	0.0065673	0.0285796	0.00957505	1433B, PAP1L	TOMM34, PABPC1L, YWHAB	PABPC1L, YWHAB	DDX11, YWHAB	CCDC91, CTSA, YWHAB, PABPC1L
rs16979901	20	54988877	0.0413973	0.0453784	-0.00308869	-0.0123322	CASS4	CASS4, CSTF1
rs163790	20	57575594	-0.0449226	-0.0262336	0.0467565	0.0610314	CATZ	NELFCD, CTSZ	NELFCD
rs2043671	20	57866842	-0.0801765	-0.111154	-0.0293711	0.390107	EDN3
rs10185855	2	101642260	0.0068098	0.00124429	-0.0109184	-0.0182766	RL31, TBCD8
rs10490695	2	106504995	-0.00917471	0.00386755	0.0251873	0.0271211	NCK2	NCK2
rs1984021	21	39836204	0.0491609	0.0582466	0.0037778	0.0104552	ERG
rs145104523	21	40644110	-0.0366799	-0.0323602	0.0170273	0.0152312	BRWD1, PSMG1	LCA5L, WRB, PSMG1, SH3BGR	WRB
rs72850634	2	145319439	-0.0533706	-0.0457959	0.0283393	0.0178245	ZEB2
rs72853263	2	145570419	-0.0354568	-0.0340947	0.0128241	0.0105228	ZEB2
rs7585866	2	192696255	0.021818	0.00253672	-0.0416257	-0.00799474	SDPR
rs4674237	2	218891888	0.0205095	0.011589	-0.0221811	-0.0254172	RUFY4	PNKD, TMBIM1, ARPC2
rs17572109	2	219093934	0.0390654	0.0251047	-0.0364097	-0.0512286	ARPC2	PNKD, TMBIM1, C2orf62, ARPC2, GPBAR1
rs1059196	22	19712094	-0.0307529	-0.012322	0.0415077	0.0424133	2020-09-05
rs56263467	2	234274667	-0.0311718	-0.0408425	-0.0103061	0.01266	DGKD
rs72796106	2	23901362	-0.0137532	-0.0333639	-0.0327724	-0.00348559	ATD2B, KLH29	TP53I3, ATAD2B, FKBP1B, UBXN2A, PFN4, FAM228A	UBXN2A
rs6414220	2	242646524	-0.0111352	-0.00132309	0.020601	0.0351018	ING5, KTHY	DTYMK, ING5, ATG4B
rs150609497	22	50354558	0.0718476	0.0668566	-0.0292799	-0.0333833	PIM3
rs655029	2	31477838	0.067094	0.0298351	-0.0872754	-0.136096	EHD3	EHD3
rs10166692	2	46077038	0.0225955	0.0214569	-0.00614735	0.00107858	KPCE
rs11125553	2	55186928	-0.0174869	-0.00586654	0.0270855	0.000371941	EMAL6	RTN4
rs3804749	3	122833003	-0.0373398	-0.0205525	0.0421243	0.0429961	PDIA5
rs3804755	3	122857849	-0.0316443	-0.0195728	0.0318555	0.0312101	PDIA5
rs332516	3	124441695	-0.00274468	-0.0243987	-0.0409532	0.0709822	ITB5, KALRN, UMPS	ITGB5, UMPS
rs6782228	3	128323424	0.0134456	0.00245318	-0.0224642	-0.0118887	RPN1	RPN1
rs6807029	3	15869857	0.0114048	-0.00100559	-0.0247683	-0.02498	ANR28	EAF1, BTD, ANKRD28, COLQ
rs9823325	3	167363212	0.0235835	0.00534716	-0.038947	0.000344154	NEUS, PDC10, WDR49	PDCD10, SERPINI1, WDR49
rs560539602	3	168788426	0.0528171	0.0754533	0.029327	0.0126124	EVI1
rs9290361	3	168910273	0.0492443	0.0674135	0.0226221	0.00530446	EVI1
rs6776656	3	169326566	-0.0259929	-0.0240347	0.0115583	0.00362416	EVI1
rs78565404	3	184090242	0.144021	0.154165	-0.0191752	-0.00919716	EI2BE
rs13086867	3	27529937	-0.0201651	-0.0256748	-0.00496922	0.0245162	S4A7	SLC4A7, NEK10
rs17057445	3	56949816	-0.0601447	-0.0164695	0.0993576	-0.00387632	ARHG3
rs6445967	3	58282576	-0.0303619	-0.0229168	0.0212211	0.0115361	ABHD6, KCTD6, PXK, RPP14	RPP14, ABHD6, DNASE1L3, PDHB, PXK		APOBR	BAIAP2
rs72952310	4	106206542	-0.0757337	-0.071308	0.0244835	0.0127217	TET2	PPA2
rs55661135	4	120506153	0.0210409	0.0242712	-0.000597324	-0.00230332	FABPI, PDE5A	PDE5A, FABP2, USP53, C4orf3	USP53, C4orf3
rs13118519	4	141851355	-0.0197812	-0.0263219	-0.00616385	-0.00629174	RN150
rs2048894	4	148451834	0.0162859	0.0235373	0.0109656	-0.020836	EDNRA
rs75501914	4	3449781	0.0550605	0.0486554	-0.0240163	0.00231383	HGFA
rs71633359	4	88183820	0.0268435	0.0227193	-0.0158905	-0.00438412	KLHL8
rs2438150	5	122199196	0.014677	0.0287087	0.0222466	-0.00255879	SNX2, SNX24	PRDM6, SNX24, PPIC, SNX2			ECE1, LMO7
rs152815	5	131026218	-0.0196845	-0.00740158	0.0292084	-0.00224218	ACSL6, C42S2, FNIP1, RPGF6	P4HA2, PDLIM4, CDC42SE2, RAPGEF6, ACSL6, HINT1, SLC22A5	SLC22A5
rs7732652	5	158589567	-0.0256433	0.00669355	0.0664887	0.0270996	RN145
rs6556405	5	158635102	-0.02595	0.00642123	0.0667432	0.0276788	RN145
rs2546965	5	159607629	-0.0467277	-0.0267402	0.0479645	0.0335461	FABP6	FABP6
rs464499	5	34660677	0.0194842	0.0192071	-0.00353166	0.00119618	RAI14	RAI14, LPCAT4
rs10062757	5	61535124	0.0167966	0.0024957	-0.0305729	-0.0121724	KIF2A	KIF2A
rs76525389	5	75953299	-0.124182	-0.0125698	0.234872	0.0381359	IQGA2
rs72763266	5	76273100	-0.0628332	-0.00391985	0.124732	0.0164693	AGGF1, CRHBP
rs114694170	5	88180196	0.157158	0.101336	-0.144949	-0.118389	MEF2C
rs2057149	6	110717493	0.02942	0.010206	-0.0423848	-0.0632807	OXDD
rs761841	6	131114386	0.0205025	0.0213375	-0.00418253	-0.008678	SMLR1
rs214053	6	25527963	-0.0456143	-0.0275219	0.046711	0.0393906	LR16A	SCGN
rs12665339	6	30601232	0.0508839	0.0314982	-0.0477547	-0.0023849	ATAT, MDC1, PP1RA	IER3, VARS2, HLA-C, POU5F1, PSORS1C2, PSORS1C1, DHX16, ABCF1, HLA-E, TRIM40, TRIM31, ZFP57, HCG27	POU5F1, ZFP57
rs9405048	6	30670292	0.0512586	0.0308394	-0.0498715	-0.00131582	ATAT, MDC1, PP1RA	IER3, VARS2, HLA-C, POU5F1, PSORS1C2, PSORS1C1, DHX16, ABCF1, HLA-E, TRIM40, TRIM31, ZFP57, HCG27	POU5F1, ZFP57
rs3819299	6	31322367	0.0947839	0.0875939	-0.0377589	-0.0626462	1B07	MICA
rs3130060	6	31577099	-0.0497049	-0.02993	0.0507339	0.0194916
rs2259571	6	31583827	0.0169806	0.0069018	-0.0237813	-0.0316325	AIF1, PRC2A	VARS2, C2, NOTCH4, EHMT2, SLC44A4, VARS, C6orf25, LY6G5C, CSNK2B, GPANK1, BAG6, PRRC2A, AIF1, MICA, HLA-C, CCHCR1, ATF6B, ATP6V1G2	LY6G5C, CSNK2B, BAG6, PRRC2A, AIF1
rs114387109	6	31852617	-0.0820398	-0.0371026	0.108134	0.0391647	ATF6B, CFAB, CO2, CTL4, DXO, EHMT2, FKBPL, G8, NEUR1, SKIV2, STK19, TENX	TCF19, HLA-DRB1, BTNL2, AGER, PRRT1, SKIV2L, NELFE, EHMT2, POU5F1, CCHCR1, PSORS1C2, HCG27, ATP6V1G2, PPT2, HLA-DQB2, EGFL8	SKIV2L
rs204885	6	32029929	-0.0794287	-0.0351125	0.106193	0.03964	ATF6B, CFAB, CO2, CP21A, CTL4, DXO, EGFL8, EHMT2, FKBPL, G8, PLCA, PPT2, PRRT1, SKIV2, STK19, TENX	TCF19, HLA-DRB1, BTNL2, AGER, PRRT1, SKIV2L, NELFE, EHMT2, POU5F1, CCHCR1, PSORS1C2, HCG27, ATP6V1G2, PPT2, CYP21A2, HLA-DQB2, EGFL8	SKIV2L
rs204879	6	32043157	-0.0803044	-0.0352888	0.108438	0.0407091	CO2, LSM2, LY66F, PRRT1, SKIV2, TENX	TCF19, HLA-DRB1, AGER, SKIV2L, NELFE, POU5F1, CCHCR1, PSORS1C2, HCG27, ATP6V1G2, HLA-DQB2	SKIV2L
rs915896	6	32187721	-0.0371121	-0.0198165	0.043289	0.0250062	NOTC4	HLA-DRB5, HLA-DMA, RNF5, APOM, MICB, C4B, CYP21A2, HLA-DQB2, HLA-B, PSMB9, C4A	C4B, C4A
rs116416291	6	32968136	-0.0738992	-0.0701803	0.0268068	0.0267191	DOA	HLA-DQB1, HLA-DRB5, HLA-DMA, RNF5, C4B, HLA-DPA1, CYP21A2, HLA-DQB2, PSMB9, HLA-DMB
rs111721461	6	33049902	-0.0810552	-0.0806583	0.0223211	0.0259699	DPB1	HLA-DQB1, HLA-DMA, HLA-DPA1, PSMB9, HLA-DMB
rs3216621	6	33548090	0.105018	0.113541	-0.0118266	-0.0122919	BAK	BAK1, ITPR3, UQCC2, DAXX, HSD17B8, TAPBP	BAK1
rs33959228	6	35259397	-0.072489	-0.0905701	-0.0133536	-0.0164567	CF106, ZNF76	C6orf106
rs111630711	6	37121312	-0.0214685	-0.0208474	0.00625902	0.00363378	PIM1
rs142602868	6	42023618	0.0172172	0.0246363	0.0120225	0.0199584	CCND3, TAF8	CCND3, TAF8
rs260291	6	42385914	0.181815	0.187409	-0.0336411	-0.0421038	TREF1	RRP36
rs6919440	6	43352898	0.0183585	0.0201134	-0.00255492	-0.00375263	ZN318	ABCC10, SLC22A7, CRIP3, LRRC73
rs9473147	6	47609592	0.0320675	0.0120599	-0.0433611	-0.0431968	CD2AP, GP111	GPR115, GPR111, CD2AP
rs11751587	6	6927427	0.00945952	0.0134771	0.00483476	-0.0269795	RREB1
rs564636753	7	100237202	-0.0271641	-0.0182411	0.0239432	0.00902541	TFR2	TRIP6, ACHE, TFR2, MOSPD3, EPO, SLC12A9, GIGYF1, GNB2, UFSP1	MOSPD3
rs56355906	7	116448803	0.0216116	0.0197078	-0.00917735	-0.0210646	CAZA2	MET, CAPZA2			TPM1, MBOAT7, CAPZA2
rs34574525	7	134019353	-0.00370981	-0.0166747	-0.020735	0.0253227	S35B4	SLC35B4
rs73162998	7	135628370	0.0417693	0.0327506	-0.0262146	-0.0504691	MTPN
rs76831645	7	139832174	-0.0339385	-0.0398055	-0.00273151	0.000166916	KDM7	KDM7A
rs11763888	7	143215748	0.0281041	0.0257105	-0.0121382	-0.0120218	T2R41
rs9918554	7	37460071	-0.018201	-0.00284986	0.0326768	0.0370933	ELMO1
rs7811282	7	80210064	0.0224523	0.0134399	-0.0232443	-0.0077947	CD36
rs12680058	8	128826703	-0.026498	-0.0299079	0.00186252	0.0102351	MYC
rs7833103	8	8206753	-0.00637699	-0.00194851	0.00835969	0.0317464	SG223	ERI1, SGK223
rs3748136	8	9030160	-0.00973172	6.08343e-05	0.0206049	0.0933054	PPR3B	ERI1, SGK223
rs3758253	9	100700654	0.0379048	0.0389688	-0.00932538	-0.0332968	HEMGN, NAP1	NANS, C9orf156
rs61751937	9	113312231	-0.0306173	-0.00911134	0.0488692	0.0657202	SVEP1
rs34305034	9	131654547	-0.0284509	-0.0382727	-0.00619591	0.00714156	LRC8A	PKN3, ENDOG, PHYHD1, C9orf114	PKN3
rs34722895	9	289481	-0.0249402	-0.0015088	0.0500738	-0.0427054
rs540869216	9	289481	-0.0249402	-0.0015088	0.0500738	-0.0427054	DOCK8	CBWD1
rs10974808	9	4840380	0.119509	0.135732	-0.00206415	-0.00565523	RCL1
rs10123976	9	4997333	-0.0279266	-0.0245599	0.0148285	0.0187895	JAK2	INSL6
rs915488	9	73113806	-0.0206385	-0.006862	0.0295378	0.0292615	TRPM3

## Sheet: Table S8
Analysis Type:	PANTHER Overrepresentation Test (Released 20190711)
Annotation Version and Release Date:	GO Ontology database Released 2019-07-03
Analyzed List:	Platelet loci (Homo sapiens)
Reference List:	Homo sapiens (all genes in database)
Test Type:	BINOMIAL
Correction:	BONFERRONI
Bonferroni count:	8911
GO biological process complete	Homo sapiens - REFLIST (20996)	Plt.GO (348)	Plt.GO (expected)	Plt.GO (over/under)	Plt.GO (fold Enrichment)	Plt.GO (P-value)
cellular metabolic process (GO:0044237)	7663	168	127.01	+	1.32	0.041
metabolic process (GO:0008152)	8396	181	139.16	+	1.3	0.0341
Unclassified (UNCLASSIFIED)	3181	33	52.72	-	0.63	0

## Sheet: Table S9
Traits	Posterior Probability	Regional Probability	Candidate SNP	Posterior explained by SNP
bipolar, t2d, Willer_HDL	0.9771	0.991	10:101912064	0.9998
SCZ, Willer_TC	0.8006	0.8218	10:101960966	0.5003
bipolar, t2d, Willer_HDL	0.977	0.991	10:101912064	0.9998
SCZ, Willer_TC	0.8006	0.8218	10:101960966	0.5003
bipolar, t2d, Willer_HDL	0.977	0.991	10:101912064	0.9998
SCZ, Willer_TC	0.8006	0.8218	10:101960966	0.5003
mch, mcv	0.7767	0.7852	10:103066248	0.4756
bipolar, SCZ	1	1	10:103721210	1
eo_p, eo_p_gran, mch, mcv	0.7583	0.7602	10:103338008	1
eo_p, eo_p_gran, mch, mcv	0.7582	0.7602	10:103338008	1
eo_p, eo_p_gran, mch, mcv	0.7584	0.7602	10:103338008	1
eo_p, eo_p_gran, mch, mcv	0.7584	0.7602	10:103338008	1
eo_p, eo_p_gran, mch, mcv	0.7591	0.7602	10:103338008	1
mch, mcv	0.9514	0.9546	10:103366837	0.9908
mch, mcv	0.9881	1	10:103885557	0.5349
hlr, hlr_p, ret, ret_p	0.9624	0.9776	10:104236552	0.6501
baso_neut_sum, gran, myeloid_wbc, neut, neut_eo_sum, wbc	0.7857	0.8158	10:104220301	0.9359
mch, mcv	0.988	1	10:103885557	0.5349
hlr, hlr_p, ibd, ret, ret_p	0.7249	0.7407	10:104245588	1
pct, plt, rbc	0.8855	0.8989	10:104220301	0.9995
mch, mcv	0.988	1	10:103885557	0.5349
mch, mcv	0.988	1	10:103885557	0.5349
mch, mcv	0.9879	1	10:103885557	0.5349
mch, mcv	0.9879	1	10:103885557	0.5349
mch, mcv	0.9878	1	10:103885557	0.5349
mch, mcv	0.9878	1	10:103885557	0.5349
Asthma, bipolar, hlr, hlr_p, irf, ret, ret_p, SCZ, Worry	0.9391	0.9577	10:104508202	1
cad, mono, UKBB_sbp	0.9848	0.9863	10:104504564	1
Asthma, bipolar, hlr, hlr_p, irf, ret, ret_p, SCZ, Worry	0.9335	0.9577	10:104508202	1
Asthma, hlr, hlr_p, ret, ret_p, Worry	0.7388	0.8273	10:104693917	0.5099
mch, mcv	0.8751	1	10:104671212	0.2555
cad, UKBB_sbp	0.9856	1	10:104638480	0.5942
gran_p_myeloid_wbc, mono_p, t2d	0.7719	0.8501	10:104560283	0.5447
cad, GIANT_bmi	0.9616	0.9995	10:104638480	0.6785
baso_neut_sum, gran, myeloid_wbc, neut, neut_eo_sum, wbc, WHRadjBMI	0.7396	0.7569	10:104487443	0.9996
mch, mcv	0.7489	1	10:104837816	0.1161
gran_p_myeloid_wbc, mono_p	0.9661	0.97	10:104560283	0.5444
baso_neut_sum, gran, myeloid_wbc, neut, neut_eo_sum, wbc, WHRadjBMI	0.7414	0.757	10:104487443	0.9996
mch, mcv	0.7309	1	10:104837816	0.0921
gran_p_myeloid_wbc, mono_p	0.9661	0.97	10:104560283	0.5444
baso_neut_sum, gran, myeloid_wbc, neut, neut_eo_sum, wbc, WHRadjBMI	0.7414	0.757	10:104487443	0.9996
mch, mcv	0.7309	1	10:104837816	0.0921
gran_p_myeloid_wbc, mono_p	0.9661	0.97	10:104560283	0.5444
cad, GIANT_bmi, UKBB_sbp	0.7005	0.9997	10:104864678	0.5269
baso_neut_sum, gran, myeloid_wbc, neut, neut_eo_sum, wbc, WHRadjBMI	0.7419	0.757	10:104487443	0.9996
mch, mcv	0.7322	1	10:104837816	0.0867
gran_p_myeloid_wbc, mono_p	0.9661	0.97	10:104560283	0.5444
baso_neut_sum, gran, myeloid_wbc, neut, neut_eo_sum, wbc, WHRadjBMI	0.7427	0.757	10:104487443	0.9996
mch, mcv	0.7322	1	10:104837816	0.0867
gran_p_myeloid_wbc, mono_p	0.9661	0.97	10:104560283	0.5444
baso_neut_sum, gran, myeloid_wbc, neut, neut_eo_sum, wbc, WHRadjBMI	0.7428	0.757	10:104487443	0.9996
mch, mcv	0.7302	1	10:104837816	0.0846
gran_p_myeloid_wbc, mono_p	0.9661	0.97	10:104560283	0.5444
baso_neut_sum, gran, myeloid_wbc, neut, neut_eo_sum, wbc, WHRadjBMI	0.7429	0.757	10:104487443	0.9996
mch, mcv	0.7311	1	10:104837816	0.08
gran_p_myeloid_wbc, mono_p	0.9661	0.97	10:104560283	0.5444
baso_neut_sum, gran, myeloid_wbc, neut, neut_eo_sum, wbc, WHRadjBMI	0.7429	0.757	10:104487443	0.9996
mch, mcv	0.7311	1	10:104837816	0.08
gran_p_myeloid_wbc, mono_p	0.9661	0.97	10:104560283	0.5444
baso_neut_sum, gran, myeloid_wbc, neut, neut_eo_sum, wbc, WHRadjBMI	0.7429	0.757	10:104487443	0.9996
mch, mcv	0.7311	1	10:104837816	0.08
gran_p_myeloid_wbc, mono_p	0.9661	0.97	10:104560283	0.5444
baso_neut_sum, gran, myeloid_wbc, neut, neut_eo_sum, wbc, WHRadjBMI	0.7429	0.757	10:104487443	0.9996
mch, mcv	0.7311	1	10:104837816	0.08
gran_p_myeloid_wbc, mono_p	0.9661	0.97	10:104560283	0.5444
GIANT_bmi, UKBB_sbp	0.971	0.9999	10:104901491	0.3739
baso_neut_sum, gran, myeloid_wbc, neut, neut_eo_sum, wbc, WHRadjBMI	0.7583	0.7679	10:104487443	1
mch, mcv	0.7311	1	10:104837816	0.08
gran_p_myeloid_wbc, mono_p	0.9661	0.97	10:104560283	0.5444
GIANT_bmi, UKBB_sbp	0.9668	0.9999	10:104906211	0.3608
mch, mcv	0.8939	1	10:104939232	0.6571
gran_p_myeloid_wbc, mono_p, t2d	0.7684	0.8501	10:104560283	0.5447
GIANT_bmi, UKBB_sbp	0.9668	0.9999	10:104906211	0.3608
mch, mcv	0.8939	1	10:104939232	0.6571
gran_p_myeloid_wbc, mono_p, t2d	0.7813	0.8501	10:104560283	0.5447
GIANT_bmi, UKBB_sbp	0.9668	0.9999	10:104906211	0.3608
mch, mcv	0.8939	1	10:104939232	0.6571
gran_p_myeloid_wbc, mono_p, t2d	0.7826	0.8501	10:104560283	0.5447
GIANT_bmi, UKBB_sbp	0.9668	0.9999	10:104906211	0.3608
mch, mcv	0.8939	1	10:104939232	0.6571
gran_p_myeloid_wbc, mono_p	0.9668	0.97	10:104560283	0.5444
GIANT_bmi, UKBB_sbp	0.9673	0.9999	10:104906211	0.3608
mch, mcv	0.8939	1	10:104939232	0.6571
mch, mcv	0.8939	1	10:104939232	0.6571
mch, mcv	0.8939	1	10:104939232	0.6571
mch, mcv	0.8939	1	10:104939232	0.6571
Asthma, hlr, hlr_p, irf, ret, ret_p, SCZ, Worry	0.7712	0.9021	10:104866958	0.9999
mch, mcv	0.8995	1	10:104939232	0.6572
cad, UKBB_sbp	0.8249	1	10:104857523	0.3759
Asthma, hlr, hlr_p, irf, ret, ret_p, SCZ, Worry	0.7712	0.9021	10:104866958	0.9999
mch, mcv	0.8995	1	10:104939232	0.6572
cad, UKBB_sbp	0.8249	1	10:104857523	0.3759
Asthma, hlr, hlr_p, irf, ret, ret_p, SCZ, Worry	0.7798	0.9021	10:104866958	0.9999
mch, mcv	0.9025	1	10:104939232	0.6583
cad, UKBB_sbp	0.8556	1	10:104857523	0.3762
Asthma, hlr, hlr_p, irf, ret, ret_p, SCZ, Worry	0.7856	0.9021	10:104866958	0.9999
mch, mcv	0.9053	1	10:104939232	0.6584
cad, UKBB_sbp	0.8569	1	10:104857523	0.3762
Asthma, hlr, hlr_p, irf, ret, ret_p, SCZ, Worry	0.826	0.9021	10:104866958	1
mch, mcv	0.9234	1	10:104939232	0.6647
cad, UKBB_sbp	0.9415	1	10:104857523	0.3768
mch, mcv	0.9487	0.9665	10:105639421	0.9181
cad, UKBB_sbp	0.8922	0.9968	10:105669622	0.5593
mch, mcv	0.9488	0.9666	10:105639421	0.9181
cad, UKBB_sbp	0.8922	0.9968	10:105669622	0.5593
SCZ, UKBB_sbp	0.9658	0.9991	10:105640978	0.3378
mch, mcv	0.9488	0.9666	10:105639421	0.9181
baso, baso_p, baso_p_gran, ibd	0.7156	0.7872	10:114186624	0.3587
BrCaC, SCZ	0.8274	0.9237	10:114732882	1
cad, GIANT_bmi, t2d, UKBB_chol	0.9708	0.9829	10:114758349	1
bipolar, gran_p_myeloid_wbc, mono, mono_p	0.9991	0.9995	10:114711983	1
BrCaC, SCZ	0.8274	0.9237	10:114732882	1
cad, GIANT_bmi, t2d, UKBB_chol	0.9708	0.9829	10:114758349	1
bipolar, gran_p_myeloid_wbc, mono, mono_p	0.9991	0.9995	10:114711983	1
BrCaC, SCZ	0.8274	0.9237	10:114732882	1
cad, GIANT_bmi, t2d, UKBB_chol	0.9708	0.9829	10:114758349	1
bipolar, gran_p_myeloid_wbc, mono, mono_p	0.9991	0.9995	10:114711983	1
bipolar, SCZ	1	1	10:115265207	1
bipolar, SCZ	1	1	10:115265207	1
bipolar, SCZ	1	1	10:115265207	1
bipolar, SCZ	1	1	10:115265207	1
BrCaC, UKBB_brca	0.9823	1	10:123348902	0.6574
rdw, SCZ	0.923	1	10:124648997	1
bipolar, SCZ	0.9998	1	10:130803158	1
eo_p, eo_p_gran, neut_p_gran	0.8212	0.8255	10:133778652	0.9575
eo_p, eo_p_gran, neut_p_gran	0.8212	0.8255	10:133778652	0.9575
mcv, SCZ	0.9633	0.9925	10:17200363	1
mono, SCZ	0.8916	0.9529	10:21838380	1
bipolar, SCZ	1	1	10:23630195	1
baso_neut_sum, gran, hlr, hlr_p, irf, lymph, mono, mono_p, myeloid_wbc, neut, neut_eo_sum, pct, pdw, plt, ret, ret_p, wbc	0.7742	0.8132	10:25218243	0.9519
hlr, hlr_p, irf, ret, ret_p	0.7752	0.7784	10:25546418	1
pct, plt	0.9623	0.9979	10:27444344	0.1159
bipolar, UKBB_sbp	0.9316	0.9787	10:28246274	0.9978
bipolar, SCZ	1	1	10:50343022	1
hct, hgb	0.7204	0.7228	10:50074767	0.5477
crohns, ibd	0.7579	0.7743	10:50294670	0.6911
bipolar, SCZ	0.8933	1	10:52555732	0.8193
bipolar, SCZ	0.9998	1	10:54379638	0.9998
bipolar, crohns, ibd, SCZ	0.8602	0.883	10:56663265	0.9963
crohns, lymph_p, neut_p	0.9604	0.9922	10:6069561	1
lymph, wbc	0.8022	0.8122	10:6077845	0.4873
crohns, lymph_p, neut_p	0.9604	0.9922	10:6069561	1
lymph, wbc	0.8022	0.8122	10:6077845	0.4873
crohns, lymph_p, neut_p	0.9611	0.9922	10:6069561	1
lymph, wbc	0.8027	0.8122	10:6077845	0.4873
bipolar, cad, pct	0.8609	0.8896	10:63811678	0.9892
lymph, lymph_p, mono_p	0.8008	0.8283	10:63721176	0.8696
bipolar, cad, pct, UKBB_sbp	0.9003	0.9217	10:63811678	0.9899
lymph, lymph_p, mono_p	0.8007	0.8283	10:63721176	0.8696
bipolar, SCZ	1	1	10:64214282	1
cad, pct, UKBB_sbp	0.8279	0.8652	10:63811678	0.4421
eo_p, eo_p_gran, neut_p_gran	0.9682	1	10:64398466	0.7339
crohns, ibd	0.998	1	10:64445564	1
mpv, SCZ	0.9621	0.9977	10:64401056	1
gran_p_myeloid_wbc, lymph, mono, pct	0.7287	0.8501	10:64566258	0.9721
eo_p, eo_p_gran, neut_p_gran	0.9682	1	10:64398466	0.7339
crohns, ibd	0.998	1	10:64445564	1
mpv, SCZ	0.9621	0.9977	10:64401056	1
gran_p_myeloid_wbc, lymph, mono, pct	0.7276	0.8501	10:64566258	0.9721
eo_p, eo_p_gran, neut_p_gran	0.9682	1	10:64398466	0.7339
crohns, ibd	0.998	1	10:64445564	1
mpv, SCZ	0.9621	0.9977	10:64401056	1
gran_p_myeloid_wbc, lymph, mono, pct	0.7132	0.8501	10:64566258	0.9721
crohns, ibd, mono	0.8753	0.9426	10:64611581	0.2794
SCZ, UKBB_sbp	0.9948	0.9988	10:64695143	0.9896
DepAffect, hlr, hlr_p, irf, mch, mcv, rbc	0.7918	0.8058	10:64926226	1
eo_p, eo_p_gran, lymph, neut_p_gran	0.8504	0.9282	10:64623708	0.295
crohns, ibd	0.9884	0.9985	10:64611581	0.5018
DepAffect, hlr, hlr_p, irf, mch, mcv, rbc	0.7917	0.8058	10:64926226	1
eo_p, eo_p_gran, lymph, neut_p_gran	0.8677	0.9282	10:64623708	0.2959
DepAffect, hlr, hlr_p, irf, mch, mcv	0.7657	0.7852	10:64926226	1
mpv, pct	0.8242	0.8376	10:65066186	0.9546
DepAffect, hlr, hlr_p, irf, mch, mcv	0.7539	0.7852	10:64926226	1
mpv, plt	0.9969	1	10:65066186	0.9882
DepAffect, hlr, hlr_p, irf, mch, mcv	0.7538	0.7852	10:64926226	1
mpv, plt	0.9969	1	10:65066186	0.9882
DepAffect, hlr, hlr_p, irf, mch, mcv	0.7538	0.7852	10:64926226	1
mpv, plt	0.9969	1	10:65066186	0.9882
DepAffect, hlr, hlr_p, irf, mch, mcv	0.7469	0.7848	10:64926226	0.9946
rbc, Willer_TG	0.8228	0.9169	10:65277026	0.3533
DepAffect, hlr, hlr_p, irf, mch, mcv	0.7472	0.7848	10:64926226	0.9946
rbc, Willer_TG	0.8202	0.9169	10:65277026	0.3533
DepAffect, hlr, hlr_p, irf, mch, mcv	0.7462	0.7848	10:64926226	0.9946
rbc, Willer_TG	0.8202	0.9169	10:65277026	0.3533
DepAffect, hlr, hlr_p, irf, mch, mcv	0.7462	0.7848	10:64926226	0.9946
rbc, Willer_TG	0.8075	0.9169	10:65277026	0.353
DepAffect, hlr, hlr_p, irf, mch, mcv	0.7453	0.7848	10:64926226	0.9946
rbc, Willer_TG	0.8093	0.9169	10:65277026	0.355
DepAffect, hlr, hlr_p, irf, mch, mcv	0.7468	0.7848	10:64926226	0.9946
rbc, Willer_TG	0.8093	0.9169	10:65277026	0.355
DepAffect, hlr, hlr_p, irf, mch, mcv	0.7468	0.7848	10:64926226	0.9946
rbc, Willer_TG	0.8119	0.9169	10:65277026	0.355
rbc, Willer_TG	0.8121	0.9169	10:65277026	0.355
rbc, Willer_TG	0.8197	0.9196	10:65277026	0.3736
rbc, Willer_TG	0.82	0.9196	10:65277026	0.3736
rbc, Willer_TG	0.8232	0.9205	10:65277026	0.3794
pct, plt	0.7022	0.7096	10:65133156	0.5124
pct, plt	0.701	0.7058	10:65261184	1
baso_neut_sum, myeloid_wbc, neut	0.8274	0.8461	10:69855363	0.982
mpv, UKBB_sbp	0.8506	0.8898	10:69848298	0.3061
bipolar, SCZ	1	1	10:70486325	1
hlr, hlr_p, irf, pct, plt, ret, ret_p	0.7826	0.8266	10:81114060	0.8677
bipolar, t2d	0.9704	1	10:80942620	1
hlr, hlr_p, irf, pct, plt, ret, ret_p	0.7826	0.8266	10:81114060	0.8677
bipolar, t2d	0.9704	1	10:80942620	1
hlr, hlr_p, irf, pct, plt, ret, ret_p	0.7826	0.8266	10:81114060	0.8677
bipolar, t2d	0.9704	1	10:80942620	1
hlr, hlr_p, irf, pct, plt, ret, ret_p, SCZ	0.7967	0.8491	10:81121960	1
bipolar, t2d	0.9704	1	10:80942620	1
hlr, hlr_p, irf, pct, plt, ret, ret_p, SCZ	0.7967	0.8491	10:81121960	1
bipolar, t2d	0.9704	1	10:80942620	1
hlr, hlr_p, irf, pct, plt, ret, ret_p, SCZ	0.7967	0.8491	10:81121960	1
bipolar, t2d	0.9704	1	10:80942620	1
hct, hgb	0.9658	0.9881	10:82181434	0.2809
SCZ, t2d	0.914	0.9705	10:88119015	1
SCZ, t2d	0.914	0.9705	10:88119015	1
SCZ, t2d	0.914	0.9705	10:88119015	1
eo_p, eo_p_gran, neut_p_gran	0.9855	1	10:9054325	0.8607
eo_p, eo_p_gran, neut_p_gran	0.9853	0.998	10:89731870	0.9902
eo_p, eo_p_gran, neut_p_gran	0.9853	0.998	10:89731870	0.9902
bipolar, SCZ	0.9744	1	10:90212662	0.9982
eo_p, eo_p_gran, neut_p_gran	0.9855	1	10:9054325	0.8607
eo_p, eo_p_gran, neut_p_gran	0.9855	1	10:9054325	0.8607
eo_p, eo_p_gran, neut_p_gran	0.9855	1	10:9054325	0.8607
eo_p, eo_p_gran, neut_p_gran	0.9855	1	10:9054325	0.8607
pct, plt	0.9976	1	10:94839642	0.6728
pct, plt	0.9976	1	10:94839642	0.6728
pct, plt	0.9976	1	10:94839642	0.6728
pct, plt	0.9976	1	10:94839642	0.6728
pct, plt	0.9976	1	10:94839642	0.6728
pct, plt	0.9976	1	10:94839642	0.6728
cad, pct	0.9261	0.9541	10:96036306	0.5533
cad, pct	0.9385	0.9564	10:96036306	0.5533
cad, pct	0.9385	0.9564	10:96036306	0.5533
cad, pct	0.9385	0.9564	10:96036306	0.5533
cad, pct	0.9386	0.9564	10:96036306	0.5533
cad, pct	0.9388	0.9564	10:96036306	0.5533
baso_neut_sum, gran, neut, neut_eo_sum	0.8653	0.8992	10:97069739	0.6786
mpv, plt	0.8206	0.825	10:97053775	0.998
gran_p_myeloid_wbc, hct, hgb, mono, mono_p, plt, rbc	0.8238	0.869	1:10431132	0.3944
gran_p_myeloid_wbc, hct, hgb, mono, mono_p, plt, rbc	0.8147	0.8696	1:10431132	0.3977
baso_neut_sum, gran, myeloid_wbc, neut, neut_eo_sum, wbc	0.8242	0.8322	1:10743363	0.7846
cad, lymph, UKBB_sbp	0.841	0.8766	1:10796866	0.8164
bipolar, SCZ	1	1	1:107548745	1
cad, lymph, UKBB_sbp	0.8411	0.8766	1:10796866	0.8164
cad, lymph, UKBB_sbp	0.8411	0.8766	1:10796866	0.8164
cad, lymph, UKBB_sbp	0.8411	0.8766	1:10796866	0.8164
bipolar, SCZ	1	1	1:108286632	1
bipolar, SCZ	1	1	1:108286632	1
UKBB_chol, Willer_LDL	0.9996	1	1:109817590	1
cad, UKBB_MI, Willer_HDL	0.8664	0.9996	1:109821511	0.998
GIANT_bmi, t2d	0.7662	0.7794	1:109955569	0.5706
UKBB_chol, Willer_LDL	0.9996	1	1:109817590	1
cad, UKBB_MI, Willer_HDL	0.8664	0.9996	1:109821511	0.998
GIANT_bmi, t2d	0.766	0.7794	1:109955569	0.5706
UKBB_chol, Willer_LDL	0.9996	1	1:109817590	1
cad, UKBB_MI, Willer_HDL	0.8664	0.9996	1:109821511	0.998
GIANT_bmi, t2d	0.766	0.7794	1:109955569	0.5706
SCZ, t2d	0.7836	0.805	11:99913789	0.9997
UKBB_chol, Willer_LDL	0.9996	1	1:109817590	1
cad, UKBB_MI, Willer_HDL	0.8664	0.9996	1:109821511	0.998
GIANT_bmi, t2d	0.7717	0.7844	1:109955569	0.5706
UKBB_chol, Willer_LDL	0.9996	1	1:109817590	1
cad, UKBB_MI, Willer_HDL	0.8664	0.9996	1:109821511	0.998
GIANT_bmi, t2d	0.7717	0.7844	1:109955569	0.5706
hlr, hlr_p, UKBB_sbp	0.9954	1	11:100610546	0.9986
ret, ret_p	0.9883	1	11:100456604	0.3005
pct, plt, wbc	0.9221	0.9294	11:100502331	0.9999
cad, irf	0.9824	0.9953	11:100624538	0.7195
UKBB_chol, Willer_LDL	0.9996	1	1:109817590	1
cad, UKBB_MI, Willer_HDL	0.8664	0.9996	1:109821511	0.998
GIANT_bmi, t2d	0.7717	0.7845	1:109955569	0.5706
hlr, hlr_p, UKBB_sbp	0.9954	1	11:100610546	0.9986
ret, ret_p	0.9883	1	11:100456604	0.3005
pct, plt, wbc	0.9225	0.9294	11:100502331	0.9999
cad, irf	0.9824	0.9953	11:100624538	0.7195
hlr, hlr_p, UKBB_sbp	0.9954	1	11:100610546	0.9986
ret, ret_p	0.9883	1	11:100456604	0.3005
pct, plt, wbc	0.9225	0.9294	11:100502331	0.9999
cad, irf	0.9824	0.9953	11:100624538	0.7195
Willer_LDL, Willer_TC	0.9998	1	1:109964605	0.9992
Willer_LDL, Willer_TC	0.9998	1	1:109964605	0.9992
Willer_LDL, Willer_TC	0.9998	1	1:109964605	0.9992
Willer_LDL, Willer_TC	0.9998	1	1:109964605	0.9992
hct, hgb, rbc	0.9855	1	11:10162445	0.6488
cad, UKBB_sbp	0.7131	0.7379	11:10275120	0.199
mchc, pdw	0.7368	0.8587	11:10257316	0.5491
hct, hgb, rbc	0.9855	1	11:10162445	0.6488
cad, UKBB_sbp	0.7141	0.7379	11:10275120	0.199
mchc, pdw	0.7677	0.8629	11:10257316	0.572
hct, hgb, rbc	0.9855	1	11:10162445	0.6488
cad, UKBB_sbp	0.7141	0.7379	11:10275120	0.199
mchc, pdw	0.7677	0.8629	11:10257316	0.572
hct, hgb, rbc	0.9855	1	11:10162445	0.6488
cad, UKBB_sbp	0.7141	0.7379	11:10275120	0.199
mchc, pdw	0.7685	0.8632	11:10257316	0.5723
baso_neut_sum, gran, mch, mcv, myeloid_wbc, neut, neut_eo_sum, pct, plt, rbc, wbc	0.9537	0.9917	11:108288808	0.9999
baso_neut_sum, gran, mch, mcv, myeloid_wbc, neut, neut_eo_sum, pct, plt, rbc, wbc	0.9372	0.9916	11:108288808	0.9875
baso_neut_sum, gran, mch, mcv, myeloid_wbc, neut, neut_eo_sum, pct, plt, rbc, wbc	0.9372	0.9916	11:108288808	0.9875
Willer_HDL, Willer_TC	0.8161	0.8228	11:110016519	0.9354
DepAffect, UKBB_sbp	0.924	0.9998	11:112849719	0.135
DepAffect, UKBB_sbp	0.924	0.9998	11:112849719	0.135
DepAffect, UKBB_sbp	0.924	0.9998	11:112849719	0.135
DepAffect, Worry	0.8349	0.9997	11:113386043	0.3472
DepAffect, Worry	0.835	0.9997	11:113386043	0.3472
DepAffect, Worry	0.8351	0.9997	11:113386043	0.3472
DepAffect, Worry	0.8351	0.9997	11:113386043	0.3472
DepAffect, Worry	0.8351	0.9997	11:113386043	0.3472
DepAffect, Worry	0.8351	0.9997	11:113386043	0.3472
DepAffect, Worry	0.8351	0.9997	11:113386043	0.3472
DepAffect, Worry	0.8351	0.9997	11:113386043	0.3472
DepAffect, Worry	0.8351	0.9997	11:113386043	0.3472
DepAffect, Worry	0.8351	0.9997	11:113386043	0.3472
DepAffect, Worry	0.8351	0.9997	11:113386043	0.3472
DepAffect, Worry	0.8351	0.9997	11:113386043	0.3472
DepAffect, Worry	0.8351	0.9997	11:113386043	0.3472
DepAffect, Worry	0.8351	0.9997	11:113386043	0.3472
DepAffect, Worry	0.8351	0.9997	11:113386043	0.3472
DepAffect, Worry	0.8351	0.9997	11:113386043	0.3472
DepAffect, Worry	0.8351	0.9997	11:113386043	0.3472
DepAffect, Worry	0.8351	0.9997	11:113386043	0.3472
DepAffect, Worry	0.8351	0.9997	11:113386043	0.3472
DepAffect, Worry	0.8351	0.9997	11:113386043	0.3472
DepAffect, Worry	0.8351	0.9997	11:113386043	0.3472
DepAffect, Worry	0.8351	0.9997	11:113386043	0.3472
DepAffect, Worry	0.8351	0.9997	11:113386043	0.3472
bipolar, rbc	0.9257	0.9386	11:113994505	1
gran_p_myeloid_wbc, mono_p	1	1	11:113952419	1
hct, hgb	0.7518	0.76	11:116423307	0.3399
bipolar, hlr, hlr_p, ret, ret_p	0.8909	0.9977	11:116571250	1
pdw, UKBB_chol, Willer_TG	0.9926	1	11:116639104	1
hct, hgb	0.7502	0.7586	11:116423307	0.3398
bipolar, hlr, hlr_p, ret, ret_p	0.8909	0.9977	11:116571250	1
pdw, UKBB_chol, Willer_TG	0.9926	1	11:116639104	1
hct, hgb	0.7502	0.7586	11:116423307	0.3398
bipolar, hlr, hlr_p, ret, ret_p	0.8909	0.9977	11:116571250	1
pdw, UKBB_chol, Willer_TG	0.9926	1	11:116639104	1
hct, hgb	0.7502	0.7586	11:116423307	0.3398
bipolar, hlr, hlr_p, ret, ret_p	0.8909	0.9977	11:116571250	1
pdw, UKBB_chol, Willer_TG	0.9926	1	11:116639104	1
hct, hgb	0.7502	0.7586	11:116423307	0.3398
bipolar, hlr, hlr_p, ret, ret_p	0.8909	0.9977	11:116571250	1
pdw, UKBB_chol, Willer_TG	0.9926	1	11:116639104	1
hct, hgb	0.7501	0.7585	11:116423307	0.3398
bipolar, hlr, hlr_p, ret, ret_p	0.8909	0.9977	11:116571250	1
pdw, UKBB_chol, Willer_TG	0.9926	1	11:116639104	1
hct, hgb	0.7501	0.7585	11:116423307	0.3398
bipolar, hlr, hlr_p, ret, ret_p	0.8909	0.9977	11:116571250	1
pdw, UKBB_chol, Willer_TG	0.9926	1	11:116639104	1
hct, hgb	0.7501	0.7585	11:116423307	0.3398
bipolar, hlr, hlr_p, ret, ret_p	0.8908	0.9977	11:116571250	1
pdw, UKBB_chol, Willer_TG	0.9926	1	11:116639104	1
hct, hgb	0.7503	0.7587	11:116423307	0.3398
bipolar, hlr, hlr_p, ret, ret_p	0.8908	0.9977	11:116571250	1
pdw, UKBB_chol, Willer_TG	0.9926	1	11:116639104	1
hct, hgb	0.7506	0.7589	11:116423307	0.3399
bipolar, hlr, hlr_p, ret, ret_p	0.8908	0.9977	11:116571250	1
pdw, UKBB_chol, Willer_TG	0.9926	1	11:116639104	1
hct, hgb	0.7506	0.7589	11:116423307	0.3399
bipolar, hlr, hlr_p, ret, ret_p	0.8908	0.9977	11:116571250	1
pdw, UKBB_chol, Willer_TG	0.9926	1	11:116639104	1
hct, hgb	0.7506	0.7589	11:116423307	0.3399
bipolar, hlr, hlr_p, ret, ret_p	0.8908	0.9977	11:116571250	1
pdw, UKBB_chol, Willer_TG	0.9926	1	11:116639104	1
hct, hgb	0.7506	0.7589	11:116423307	0.3399
bipolar, hlr, hlr_p, ret, ret_p	0.8908	0.9977	11:116571250	1
pdw, UKBB_chol, Willer_TG	0.9926	1	11:116639104	1
hct, hgb	0.7506	0.7589	11:116423307	0.3399
bipolar, hlr, hlr_p, ret, ret_p	0.8908	0.9977	11:116571250	1
pdw, UKBB_chol, Willer_TG	0.9926	1	11:116639104	1
hct, hgb	0.7506	0.7589	11:116423307	0.3399
bipolar, hlr, hlr_p, ret, ret_p	0.8908	0.9977	11:116571250	1
pdw, UKBB_chol, Willer_TG	0.9926	1	11:116639104	1
hct, hgb	0.7506	0.7589	11:116423307	0.3399
bipolar, hlr, hlr_p, ret, ret_p	0.8908	0.9977	11:116571250	1
pdw, UKBB_chol, Willer_TG	0.9926	1	11:116639104	1
hct, hgb	0.7506	0.7589	11:116423307	0.3399
bipolar, hlr, hlr_p, ret, ret_p	0.8908	0.9977	11:116571250	1
pdw, UKBB_chol, Willer_TG	0.9926	1	11:116639104	1
hct, hgb	0.7506	0.7589	11:116423307	0.3399
bipolar, hlr, hlr_p, ret, ret_p	0.8908	0.9977	11:116571250	1
pdw, UKBB_chol, Willer_TG	0.9926	1	11:116639104	1
hct, hgb	0.7507	0.759	11:116423307	0.3399
bipolar, hlr, hlr_p, ret, ret_p	0.8908	0.9977	11:116571250	1
pdw, UKBB_chol, Willer_TG	0.9926	1	11:116639104	1
hct, hgb	0.7507	0.759	11:116423307	0.3399
bipolar, hlr, hlr_p, ret, ret_p	0.8908	0.9977	11:116571250	1
pdw, UKBB_chol, Willer_TG	0.9926	1	11:116639104	1
hct, hgb	0.7507	0.759	11:116423307	0.3399
bipolar, hlr, hlr_p, ret, ret_p	0.8908	0.9977	11:116571250	1
pdw, UKBB_chol, Willer_TG	0.9926	1	11:116639104	1
bipolar, hlr, hlr_p, ret, ret_p	0.8908	0.9977	11:116571250	1
pdw, UKBB_chol, Willer_TG	0.9926	1	11:116639104	1
bipolar, hlr, hlr_p, ret, ret_p	0.8908	0.9977	11:116571250	1
pdw, UKBB_chol, Willer_TG	0.9926	1	11:116639104	1
bipolar, hlr, hlr_p, ret, ret_p	0.8908	0.9977	11:116571250	1
pdw, UKBB_chol, Willer_TG	0.9926	1	11:116639104	1
bipolar, hlr, hlr_p, ret, ret_p	0.8907	0.9977	11:116571250	1
pdw, UKBB_chol, Willer_TG	0.9926	1	11:116639104	1
bipolar, hlr, hlr_p, ret, ret_p	0.8909	0.9977	11:116571250	1
pdw, UKBB_chol, Willer_TG	0.9926	1	11:116639104	1
baso_neut_sum, gran, ibd, myeloid_wbc, neut, neut_eo_sum, uc, wbc	0.7608	0.8006	11:118083664	0.4672
Willer_LDL, Willer_TC	0.9255	0.9323	11:118486067	0.9915
Willer_LDL, Willer_TC	0.9243	0.9321	11:118486067	0.9895
Eczema, eo_p, eo_p_gran, neut_p_gran	0.8702	0.9085	11:118684610	0.5385
Willer_LDL, Willer_TC	0.9243	0.9321	11:118486067	0.9895
Eczema, eo_p, eo_p_gran, neut_p_gran	0.8702	0.9085	11:118684610	0.5385
Willer_LDL, Willer_TC	0.9243	0.9321	11:118486067	0.9895
Eczema, eo_p, eo_p_gran, neut_p_gran	0.8702	0.9085	11:118684610	0.5385
Willer_LDL, Willer_TC	0.9243	0.9321	11:118486067	0.9895
Eczema, eo_p, eo_p_gran, neut_p_gran	0.8702	0.9085	11:118684610	0.5385
Willer_LDL, Willer_TC	0.9243	0.9321	11:118486067	0.9895
Willer_LDL, Willer_TC	0.9245	0.9321	11:118486067	0.9895
Willer_LDL, Willer_TC	0.9292	0.9321	11:118486067	0.9931
Willer_LDL, Willer_TC	0.9294	0.9321	11:118486067	0.9931
pct, plt, ret	0.9541	1	11:119108112	0.6532
lymph, lymph_p, neut_p	0.7858	0.9265	11:119030752	0.7282
cad, t2d	0.8706	0.8814	11:118949083	0.6229
pct, plt, ret	0.9541	1	11:119108112	0.6532
lymph, lymph_p, neut_p	0.7858	0.9265	11:119030752	0.7282
cad, t2d	0.8703	0.8813	11:118949083	0.6229
pct, plt, ret	0.9541	1	11:119108112	0.6532
lymph, lymph_p, neut_p	0.7858	0.9265	11:119030752	0.7282
cad, t2d	0.8703	0.8813	11:118949083	0.6229
gran_p_myeloid_wbc, hlr, hlr_p, mono, mono_p, NagelNeuroticism, pct, ret_p, uc	0.7049	0.7682	11:119108112	0.6561
cad, pct, plt	0.8586	0.935	11:120224544	0.2306
cad, pct, plt	0.8586	0.935	11:120224544	0.2306
bipolar, SCZ	0.976	1	11:120441139	1
bipolar, SCZ	1	1	11:120441139	1
mch, rdw	0.7196	0.7256	11:122942908	0.3444
gran_p_myeloid_wbc, lymph, mono, mono_p, Willer_LDL	0.7832	0.8418	11:122557750	0.9847
Willer_HDL, Willer_TC	0.9978	0.9978	11:122563338	1
mch, rdw	0.7196	0.7256	11:122942908	0.3444
mch, rdw	0.7196	0.7256	11:122942908	0.3444
mch, rdw	0.7196	0.7256	11:122942908	0.3444
Willer_LDL, Willer_TC	0.9994	1	11:126243952	1
mch, mcv	0.956	0.9758	11:127936590	0.2972
ibd, uc	0.9794	0.9826	11:128385906	0.7537
lymph_p, neut_p	0.9755	0.985	11:128410836	0.4977
baso, baso_p, baso_p_gran, Eczema, eo_p, eo_p_gran, neut_p_gran	0.8006	0.8372	11:128186882	0.9997
baso_neut_sum, gran, lymph, mono, myeloid_wbc, neut, neut_eo_sum, wbc	0.7166	0.9997	11:128328913	1
baso, baso_p, baso_p_gran, Eczema, eo_p, eo_p_gran, neut_p_gran	0.8006	0.8372	11:128186882	0.9997
pct, pdw, plt	0.8677	0.8996	11:128326463	0.9998
crohns, ibd, uc	0.9008	0.912	11:128385906	0.8034
baso_neut_sum, gran, lymph, mono, myeloid_wbc, neut, neut_eo_sum, wbc	0.7166	0.9997	11:128328913	1
baso, baso_p, baso_p_gran, Eczema, eo_p, eo_p_gran, neut_p_gran	0.8009	0.8372	11:128186882	0.9997
pct, pdw, plt	0.867	0.8996	11:128326463	0.9998
crohns, ibd, uc	0.9008	0.912	11:128385906	0.8034
baso_neut_sum, gran, lymph, mono, myeloid_wbc, neut, neut_eo_sum, wbc	0.7166	0.9997	11:128328913	1
baso, baso_p, baso_p_gran, Eczema, eo_p, eo_p_gran, neut_p_gran	0.8009	0.8372	11:128186882	0.9997
pct, pdw, plt	0.867	0.8996	11:128326463	0.9998
crohns, ibd, uc	0.9008	0.912	11:128385906	0.8034
baso_neut_sum, gran, lymph, mono, myeloid_wbc, neut, neut_eo_sum, wbc	0.7166	0.9997	11:128328913	1
baso, baso_p, baso_p_gran, Eczema, eo_p, eo_p_gran, neut_p_gran	0.8009	0.8372	11:128186882	0.9997
pct, pdw, plt	0.8666	0.8996	11:128326463	0.9998
crohns, ibd, uc	0.9008	0.912	11:128385906	0.8034
baso_neut_sum, gran, lymph, mono, myeloid_wbc, neut, neut_eo_sum, wbc	0.7166	0.9997	11:128328913	1
pct, pdw, plt	0.8066	0.8996	11:128326463	0.9998
crohns, ibd, uc	0.8691	0.912	11:128385906	0.8034
baso_neut_sum, gran, lymph, mono, myeloid_wbc, neut, neut_eo_sum, wbc	0.9544	0.9987	11:128335578	0.5395
pct, plt	0.9984	0.9999	11:128571710	0.9754
crohns, ibd, uc	0.8691	0.912	11:128385906	0.8034
baso_neut_sum, gran, lymph, mono, myeloid_wbc, neut, neut_eo_sum, wbc	0.9652	0.9991	11:128349430	0.4752
pct, plt	0.9984	0.9999	11:128571710	0.9754
crohns, ibd, uc	0.8691	0.912	11:128385906	0.8034
lymph, lymph_p, neut_p	0.971	0.994	11:128410836	0.5212
mono, pct, plt	0.8142	0.8823	11:128571710	0.987
crohns, ibd, uc	0.8834	0.9169	11:128385906	1
bipolar, UKBB_sbp	0.8077	0.8135	11:134088682	1
bipolar, UKBB_sbp	0.8077	0.8135	11:134088682	1
bipolar, SCZ	1	1	11:134876110	1
crohns, wbc	0.9979	1	1:114377568	0.8048
crohns, wbc	0.9979	1	1:114377568	0.8048
crohns, wbc	0.9979	1	1:114377568	0.8048
crohns, wbc	0.9979	1	1:114377568	0.8048
mch, mcv	0.9892	1	1:114989211	0.2409
mch, rbc	0.9845	0.9875	1:115000060	0.5136
t2d, UKBB_sbp	0.7358	0.7572	1:115823387	0.3101
t2d, UKBB_sbp	0.7358	0.7572	1:115823387	0.3101
t2d, UKBB_sbp	0.7358	0.7572	1:115823387	0.3101
t2d, UKBB_sbp	0.7358	0.7572	1:115823387	0.3101
t2d, UKBB_sbp	0.7364	0.7572	1:115823387	0.3101
t2d, UKBB_sbp	0.7379	0.7572	1:115823387	0.3101
mcv, rdw	0.9929	1	11:16337880	0.5229
cad, hlr, hlr_p, ret, ret_p, t2d	0.7011	0.7272	11:16510972	0.7208
DepAffect, Worry	0.985	0.9931	11:16355771	0.8546
mch, rbc	0.9061	0.9221	11:16541291	0.4814
mcv, rdw	0.9929	1	11:16337880	0.5229
cad, hlr, hlr_p, ret, ret_p, t2d	0.7012	0.7272	11:16510972	0.7208
DepAffect, Worry	0.985	0.9931	11:16355771	0.8546
mch, rbc	0.9062	0.9221	11:16541291	0.4814
hlr, hlr_p, mch, mcv, rbc, ret, ret_p	0.983	0.9997	11:16775862	0.6648
hct, hgb	0.7913	0.8167	11:17028745	0.1184
hlr, hlr_p, mch, mcv, rbc, ret, ret_p	0.983	0.9997	11:16775862	0.6648
hct, hgb	0.7913	0.8167	11:17028745	0.1184
hlr, hlr_p, mch, mcv, rbc, ret, ret_p	0.983	0.9997	11:16775862	0.6648
hct, hgb	0.7913	0.8167	11:17028745	0.1184
GIANT_bmi, t2d, UKBB_sbp	0.7397	0.9074	11:17408630	0.9458
bipolar, SCZ	1	1	1:117550623	1
mch, mcv	0.7067	0.728	1:117999364	0.4679
bipolar, mch, mcv	0.9082	0.9487	1:117999364	1
mch, rbc	0.8307	0.855	1:11865804	0.1856
pct, plt	0.9993	1	1:12032030	0.9932
Willer_LDL, Willer_TC	0.9997	1	11:18656271	0.9999
baso_neut_sum, crohns, gran, gran_p_myeloid_wbc, ibd, lymph_p, mono, mono_p, myeloid_wbc, neut, neut_eo_sum, neut_p, wbc	0.9876	0.9876	11:308180	1
mch, rbc	0.8307	0.855	1:11865804	0.1856
pct, plt	0.9993	1	1:12032030	0.9932
eo_p, eo_p_gran	0.778	0.7828	1:12097568	0.8297
mch, rbc	0.8307	0.855	1:11865804	0.1856
pct, plt	0.9993	1	1:12032030	0.9932
eo_p, eo_p_gran	0.778	0.7828	1:12097568	0.8297
baso_neut_sum, crohns, gran, gran_p_myeloid_wbc, ibd, lymph_p, mono, mono_p, myeloid_wbc, neut, neut_eo_sum, neut_p, wbc	0.9876	0.9876	11:308180	1
baso_neut_sum, crohns, gran, gran_p_myeloid_wbc, ibd, lymph_p, mono, mono_p, myeloid_wbc, neut, neut_eo_sum, neut_p, wbc	0.9875	0.9876	11:308180	1
cad, t2d	0.7761	0.7793	11:2847069	0.871
pct, plt	0.994	0.997	11:2717680	0.9402
DepAffect, Willer_HDL, Willer_TG	0.8107	0.8321	11:27526105	0.9999
DepAffect, Willer_HDL, Willer_TG	0.8107	0.8321	11:27526105	0.9999
DepAffect, Willer_HDL, Willer_TG	0.8107	0.8321	11:27526105	0.9999
DepAffect, Willer_HDL, Willer_TG	0.8107	0.8321	11:27526105	0.9999
DepAffect, Willer_HDL, Willer_TG	0.8107	0.8321	11:27526105	0.9999
DepAffect, Willer_HDL, Willer_TG	0.8107	0.8321	11:27526105	0.9999
DepAffect, Willer_HDL, Willer_TG	0.8107	0.8321	11:27526105	0.9999
DepAffect, Willer_HDL, Willer_TG	0.8107	0.8321	11:27526105	0.9999
DepAffect, Willer_HDL, Willer_TG	0.8107	0.8321	11:27526105	0.9999
DepAffect, Willer_HDL, Willer_TG	0.8107	0.8321	11:27526105	0.9999
DepAffect, Willer_HDL, Willer_TG	0.8108	0.8321	11:27526105	0.9999
DepAffect, Willer_HDL, Willer_TG	0.8108	0.8321	11:27526105	0.9999
DepAffect, Willer_HDL, Willer_TG	0.8108	0.8321	11:27526105	0.9999
DepAffect, Willer_HDL, Willer_TG	0.8108	0.8321	11:27526105	0.9999
cad, t2d	0.7761	0.7793	11:2847069	0.871
pct, plt	0.9939	0.997	11:2717680	0.9402
bipolar, Willer_HDL	0.9141	0.9228	11:3036324	1
cad, t2d	0.7761	0.7793	11:2847069	0.871
pct, plt	0.9939	0.997	11:2717680	0.9402
bipolar, Willer_HDL	0.9141	0.9228	11:3036324	1
cad, t2d	0.7761	0.7793	11:2847069	0.871
pct, plt	0.9939	0.997	11:2717680	0.9402
ibd, uc	0.9984	0.9993	1:1194804	0.9838
bipolar, Willer_HDL	0.9126	0.9228	11:3036324	1
cad, t2d	0.7757	0.7793	11:2847069	0.871
pct, plt	0.9939	0.997	11:2717680	0.9402
bipolar, SCZ	0.8592	1	11:29250680	1
bipolar, hct, hgb, rbc	0.932	1	11:30760335	1
hct, hgb, rbc	0.7891	1	11:30945757	0.5856
irf, SCZ	0.8325	0.8528	11:31444646	0.9687
hct, hgb, rbc	0.9987	1	11:31424823	0.9983
irf, SCZ	0.8304	0.8528	11:31444646	0.9687
hct, hgb, rbc	0.9999	1	11:31424823	1
irf, SCZ	0.7106	0.7268	11:31561850	1
hlr, hlr_p, ret, ret_p	0.7962	0.7984	11:31993727	1
irf, SCZ	0.7106	0.7268	11:31561850	1
hlr, hlr_p, ret, ret_p	0.7962	0.7984	11:31993727	1
hlr, hlr_p, ret, ret_p	0.7963	0.7984	11:31993727	1
hlr, hlr_p, ret, ret_p	0.7963	0.7984	11:31993727	1
hlr, hlr_p, ret, ret_p	0.7963	0.7984	11:31993727	1
hlr, hlr_p, ret, ret_p	0.7963	0.7984	11:31993727	1
hlr, hlr_p, ret, ret_p	0.7963	0.7984	11:31993727	1
bipolar, SCZ	0.9992	1	11:32549463	0.9982
hlr, hlr_p	0.9879	0.9881	11:44553121	0.9996
hlr, hlr_p, irf, rdw, ret, ret_p	0.879	0.8958	11:44595224	0.5023
SCZ, t2d	0.9287	0.9992	11:45870177	1
DepAffect, UKBB_sbp	0.9452	0.9491	11:46231998	0.9996
bipolar, SCZ	1	1	11:46018139	1
DepAffect, UKBB_sbp	0.9444	0.9485	11:46231998	0.999
bipolar, SCZ	1	1	11:46018139	1
DepAffect, UKBB_sbp	0.9449	0.9487	11:46231998	0.999
bipolar, SCZ	1	1	11:46309968	1
bipolar, SCZ	0.9053	1	11:47179861	0.5838
hct, hgb, rbc	0.9155	0.9936	1:147285453	0.1545
lymph, lymph_p, mono, mono_p, UKBB_sbp, Willer_TC	0.7104	0.9263	11:47282024	0.7735
DepAffect, Worry	0.9958	1	11:47276675	0.4883
mch, mcv, rdw	0.8996	0.9066	11:47396654	1
lymph_p, mono, UKBB_sbp	0.7535	0.9823	11:47282024	0.2554
mch, mcv, rdw	0.9187	0.9768	11:47468569	0.5989
lymph_p, mono, UKBB_sbp	0.756	0.9823	11:47282024	0.2554
mch, mcv, rdw	0.9187	0.9768	11:47468569	0.5989
lymph_p, mono, UKBB_sbp	0.756	0.9823	11:47282024	0.2554
mch, mcv, rdw	0.9121	0.9768	11:47468569	0.5989
lymph_p, mono, UKBB_sbp	0.756	0.9823	11:47282024	0.2554
mch, mcv, rdw	0.9121	0.9768	11:47468569	0.5989
lymph_p, mono, UKBB_sbp	0.756	0.9823	11:47282024	0.2554
mch, mcv, rdw	0.9121	0.9768	11:47468569	0.5989
lymph_p, mono, UKBB_sbp	0.756	0.9823	11:47282024	0.2554
mch, mcv, rdw	0.9121	0.9768	11:47468569	0.5989
lymph_p, mono, UKBB_sbp	0.7559	0.9823	11:47282024	0.2554
mch, mcv, rdw	0.9121	0.9768	11:47468569	0.5989
Willer_HDL, Willer_TG	0.9638	0.9999	11:47294626	0.7266
lymph_p, mono, UKBB_sbp	0.7598	0.9823	11:47282024	0.2554
mch, mcv, rdw	0.9121	0.9768	11:47468569	0.5989
DepAffect, Worry	0.9957	1	11:47276675	0.4883
Willer_HDL, Willer_TG	0.9644	0.9999	11:47294626	0.7266
lymph_p, mono	0.8309	0.9659	11:47255317	0.1407
mch, mcv, rdw	0.9066	0.9768	11:47468569	0.5989
bipolar, pct, plt, t2d	0.7015	0.9998	11:47841862	0.6141
DepAffect, Worry	0.9468	0.9996	11:47461783	0.3589
mch, mcv, rdw	0.8942	0.9768	11:47468569	0.5989
DepAffect, Worry	0.95	0.9996	11:47461783	0.365
baso_neut_sum, gran, gran_p_myeloid_wbc, hct, hgb, mono_p, myeloid_wbc, neut, neut_eo_sum, pdw, wbc, Willer_TC	0.7195	0.9147	11:47752775	0.5992
mch, mcv, rdw, Willer_TG	0.7743	0.8258	11:47468569	0.718
DepAffect, Worry	0.9511	0.9996	11:47461783	0.3662
baso_neut_sum, gran, gran_p_myeloid_wbc, hct, hgb, mono_p, myeloid_wbc, neut, neut_eo_sum, pdw, wbc, Willer_TC	0.7195	0.9147	11:47752775	0.5992
mch, mcv, rdw, Willer_TG	0.7743	0.8258	11:47468569	0.718
DepAffect, Worry	0.9511	0.9996	11:47461783	0.3662
baso_neut_sum, gran, gran_p_myeloid_wbc, hct, hgb, mono_p, myeloid_wbc, neut, neut_eo_sum, pdw, wbc, Willer_TC	0.7195	0.9147	11:47752775	0.5992
mch, mcv, rdw, Willer_TG	0.7743	0.8258	11:47468569	0.718
DepAffect, Worry	0.9511	0.9996	11:47461783	0.3662
baso_neut_sum, gran, gran_p_myeloid_wbc, hct, hgb, mono_p, myeloid_wbc, neut, neut_eo_sum, pdw, wbc, Willer_TC	0.7195	0.9147	11:47752775	0.5992
mch, mcv, rdw, Willer_TG	0.7743	0.8258	11:47468569	0.718
DepAffect, Worry	0.9551	0.9996	11:47461783	0.386
baso_neut_sum, gran, gran_p_myeloid_wbc, hct, hgb, mono_p, myeloid_wbc, neut, neut_eo_sum, pdw, wbc, Willer_TC	0.7967	0.9039	11:47902883	0.8934
mch, mcv, rdw, Willer_TG	0.7739	0.8258	11:47468569	0.718
DepAffect, Worry	0.9551	0.9996	11:47461783	0.386
baso_neut_sum, gran, gran_p_myeloid_wbc, hct, hgb, mono_p, myeloid_wbc, neut, neut_eo_sum, pdw, wbc, Willer_TC	0.7967	0.9039	11:47902883	0.8934
mch, mcv, rdw, Willer_TG	0.7739	0.8258	11:47468569	0.718
DepAffect, Worry	0.9551	0.9996	11:47461783	0.386
baso_neut_sum, gran, gran_p_myeloid_wbc, hct, hgb, mono_p, myeloid_wbc, neut, neut_eo_sum, pdw, wbc, Willer_TC	0.7967	0.9039	11:47902883	0.8934
mch, mcv, rdw, Willer_TG	0.7739	0.8258	11:47468569	0.718
bipolar, pct, plt, t2d	0.7001	0.9998	11:47841862	0.6141
bipolar, pct, plt, t2d	0.7298	0.9998	11:47841862	0.6141
mcv, wbc	0.9982	1	11:47969152	0.9875
bipolar, pct, plt, t2d	0.7298	0.9998	11:47841862	0.6141
mcv, wbc	0.9982	1	11:47969152	0.9875
bipolar, pct, plt, t2d	0.7422	0.9998	11:47841862	0.6141
mcv, wbc	0.9981	1	11:47969152	0.9875
bipolar, pct, plt, t2d	0.752	0.9998	11:47841862	0.6141
mcv, wbc	0.9981	1	11:47969152	0.9875
bipolar, pct, plt, t2d	0.7553	0.9998	11:47841862	0.6141
mcv, wbc	0.9981	1	11:47969152	0.9875
lymph_p, UKBB_sbp, Willer_HDL	0.7151	0.775	11:47901269	0.6533
bipolar, GIANT_bmi, pct, plt, t2d	0.7548	0.9999	11:47841862	0.6306
lymph_p, UKBB_sbp, Willer_HDL	0.7047	0.775	11:47901269	0.6533
mcv, wbc	0.9981	1	11:47969152	0.9875
GIANT_bmi, pct, plt, SCZ, t2d	0.7935	0.9995	11:47860954	0.5654
mcv, wbc	0.9981	1	11:47969152	0.9875
GIANT_bmi, pct, plt, SCZ, t2d	0.8122	0.9995	11:47860954	0.5654
mcv, wbc	0.9981	1	11:47969152	0.9875
bipolar, GIANT_bmi, pct, plt, t2d	0.9069	0.9999	11:47841862	1
bipolar, GIANT_bmi, pct, plt, t2d	0.9183	0.9995	11:47864842	0.5332
lymph, UKBB_sbp, Willer_HDL	0.8323	0.9987	11:49339071	0.9094
bipolar, cad, gran_p_myeloid_wbc	0.7389	0.8883	1:149906413	1
bipolar, cad, gran_p_myeloid_wbc	0.7389	0.8883	1:149906413	1
bipolar, cad, gran_p_myeloid_wbc	0.7389	0.8883	1:149906413	1
bipolar, cad, gran_p_myeloid_wbc	0.7388	0.8883	1:149906413	1
bipolar, Eczema, SCZ	0.9986	1	1:150265704	1
hct, hgb, pct, plt	0.7102	0.7164	1:150267798	0.7588
bipolar, Eczema, SCZ	0.9986	1	1:150265704	1
hct, hgb, pct, plt	0.7102	0.7164	1:150267798	0.7588
bipolar, Eczema, SCZ	0.9986	1	1:150265704	1
hct, hgb, pct, plt	0.7102	0.7164	1:150267798	0.7588
bipolar, Eczema, pct	0.8328	0.9999	1:150430472	0.9534
bipolar, Eczema, pct	0.8328	0.9999	1:150430472	0.9534
bipolar, Eczema, pct	0.8328	0.9999	1:150430472	0.9534
bipolar, Eczema, pct	0.8328	0.9999	1:150430472	0.9534
baso_neut_sum, gran, myeloid_wbc, neut, neut_eo_sum, wbc	0.7114	0.7152	1:150103261	1
mch, mcv	0.8181	0.8185	1:150506263	0.9999
eo_p, eo_p_gran, gran_p_myeloid_wbc, mono, mono_p, mpv, neut_p_gran	0.984	0.9939	1:150595537	0.6768
hlr, hlr_p, ret, ret_p	0.9985	0.9986	1:150582438	1
ibd, uc	0.9997	0.9998	1:150679033	1
eo_p, eo_p_gran, gran_p_myeloid_wbc, mono, mono_p, mpv, neut_p_gran	0.984	0.9939	1:150595537	0.6768
hlr, hlr_p, ret, ret_p	0.9985	0.9986	1:150582438	1
ibd, uc	0.9997	0.9998	1:150679033	1
eo_p, eo_p_gran, gran_p_myeloid_wbc, mono, mono_p, mpv, neut_p_gran	0.9839	0.9939	1:150595537	0.6768
hlr, hlr_p, ret, ret_p	0.9985	0.9986	1:150582438	1
ibd, uc	0.9997	0.9998	1:150679033	1
eo_p, eo_p_gran, mono, neut_p_gran	0.9996	1	1:150782797	1
ibd, uc	0.9996	0.9998	1:150679033	1
eo_p, eo_p_gran, mono, neut_p_gran	0.9996	1	1:150782797	1
ibd, uc	0.9996	0.9998	1:150679033	1
gran_p_myeloid_wbc, lymph, mono, mono_p, neut_p, pct, plt	0.904	0.9808	1:151217738	0.5814
pdw, Worry	0.8429	0.9263	1:154187305	0.3121
pdw, Worry	0.8429	0.9263	1:154187305	0.3121
pdw, Worry	0.8429	0.9263	1:154187305	0.3121
bipolar, pdw, SCZ	0.8647	0.9985	1:154865125	1
eo_p, eo_p_gran, neut_p_gran	0.9433	0.9457	1:154995503	0.9998
crohns, rdw	0.7763	0.9855	1:155253583	0.3272
hlr, hlr_p, ret, ret_p	1	1	1:155310443	1
eo_p, eo_p_gran, neut_p_gran	0.9434	0.9457	1:154995503	0.9998
hlr, hlr_p, ret, ret_p	1	1	1:155310443	1
eo_p, eo_p_gran, neut_p_gran	0.9434	0.9457	1:154995503	0.9998
mono, SCZ	0.9519	0.9783	1:156224304	0.9511
baso, bipolar	0.7264	0.7368	1:156275281	1
pct, plt	0.9878	1	1:156434703	0.2318
mono, SCZ	0.9519	0.9783	1:156224304	0.9511
baso, bipolar	0.7264	0.7368	1:156275281	1
pct, plt	0.9878	1	1:156434703	0.2318
pct, plt	0.9812	1	1:156434703	0.1835
pct, plt	0.9812	1	1:156434703	0.1835
pct, plt	0.9812	1	1:156434703	0.1835
pct, plt	0.9812	1	1:156434703	0.1835
pct, plt	0.9812	1	1:156434703	0.1835
pct, plt	0.9812	1	1:156434703	0.1835
pct, plt	0.9812	1	1:156434703	0.1835
bipolar, SCZ	1	1	1:156480324	1
mpv, pdw	0.9894	0.9923	1:156869714	0.937
pct, plt	0.9834	1	1:156450873	0.2038
mch, mcv, UKBB_sbp	0.9772	0.9989	11:57450720	0.8601
mch, mcv, UKBB_sbp	0.9691	0.9989	11:57450720	0.8549
mch, mcv, UKBB_sbp	0.9661	0.9989	11:57450720	0.8549
mch, mcv, UKBB_sbp	0.9661	0.9989	11:57450720	0.8549
mch, mcv, UKBB_sbp	0.9661	0.9989	11:57450720	0.8549
mch, mcv, UKBB_sbp	0.9661	0.9989	11:57450720	0.8549
mch, mcv, UKBB_sbp	0.9661	0.9989	11:57450720	0.8549
mch, mcv, UKBB_sbp	0.9661	0.9989	11:57450720	0.8549
mch, mcv, UKBB_sbp	0.9661	0.9989	11:57450720	0.8549
mch, mcv, UKBB_sbp	0.9661	0.9989	11:57450720	0.8549
mch, mcv, UKBB_sbp	0.9662	0.9989	11:57450720	0.8549
mch, mcv, UKBB_sbp	0.9627	0.9961	11:57585662	0.544
lymph, lymph_p	0.9784	0.9993	1:160794456	0.2731
bipolar, SCZ	1	1	1:160957494	1
bipolar, SCZ	1	1	1:160957494	1
hct, hgb, rbc, Willer_LDL, Willer_TC	0.8506	0.9323	1:161485259	0.9979
pct, plt	0.8736	0.8737	1:161708194	1
baso, baso_p_gran	0.9875	0.988	1:161479745	0.999
mpv, rdw	0.903	1	11:61571382	0.6072
mpv, rdw	0.903	1	11:61571382	0.6072
mpv, rdw	0.903	1	11:61571382	0.6072
mpv, rdw	0.903	1	11:61571382	0.6072
mpv, rdw	0.903	1	11:61571382	0.6072
mpv, rdw	0.903	1	11:61571382	0.6072
mpv, rdw	0.903	1	11:61571382	0.6072
mpv, rdw	0.903	1	11:61571382	0.6072
mpv, rdw	0.903	1	11:61571382	0.6072
pct, plt	0.9599	0.9985	11:63979643	0.3343
hlr, ret	0.8141	0.8183	11:64026144	0.9797
pct, plt	0.9599	0.9985	11:63979643	0.3343
hlr, ret	0.8141	0.8183	11:64026144	0.9797
pct, plt	0.9599	0.9985	11:63979643	0.3343
hlr, ret	0.8146	0.8188	11:64026144	0.9798
pct, plt	0.9599	0.9985	11:63979643	0.3343
hlr, ret	0.8146	0.8188	11:64026144	0.9798
mch, mcv, plt	0.8262	0.9968	11:65412035	0.7452
cad, hlr, hlr_p, irf, ret, UKBB_sbp, Willer_HDL, Willer_TG	0.8238	0.8364	11:65391317	1
Eczema, eo_p, eo_p_gran, neut_p_gran	0.903	0.9397	11:65436888	0.3751
mch, mcv	0.9617	0.9965	11:65378028	0.4561
hlr, hlr_p, irf, ret, UKBB_sbp, Willer_HDL, Willer_TG	0.8004	0.8157	11:65391317	1
mch, mcv, plt	0.7848	0.9969	11:65412035	0.7125
hlr, hlr_p, irf, ret, UKBB_sbp, Willer_HDL, Willer_TG	0.7978	0.8157	11:65391317	1
bipolar, SCZ	1	1	1:165264856	1
bipolar, SCZ	1	1	1:165264856	1
bipolar, SCZ	1	1	1:165264856	1
bipolar, SCZ	1	1	1:165264856	1
bipolar, SCZ	1	1	1:165264856	1
hlr, hlr_p, irf, mch, mcv, ret, UKBB_sbp, Willer_HDL, Willer_TG	0.815	0.8525	11:65391317	1
eo_p_gran, neut_p_gran	0.9984	1	11:65665200	0.9639
Asthma, Eczema	0.9015	0.9146	11:65551957	1
hlr, hlr_p, irf, mch, mcv, ret, UKBB_sbp, Willer_HDL, Willer_TG	0.8151	0.8525	11:65391317	1
eo_p_gran, neut_p_gran	0.9984	1	11:65665200	0.9639
Asthma, Eczema	0.9015	0.9146	11:65551957	1
bipolar, SCZ	1	1	11:65817592	1
cad, irf, mcv, UKBB_sbp, Willer_TG	0.9564	0.972	11:65391317	1
Asthma, Eczema	0.9015	0.9146	11:65551957	1
bipolar, SCZ	1	1	11:65817592	1
mch, mcv	0.9728	0.9801	11:65854038	0.3969
bipolar, SCZ	1	1	11:65817592	1
mch, mcv	0.9724	0.9799	11:65854038	0.3968
Eczema, eo_p, eo_p_gran, neut_p_gran	0.901	0.9316	11:65935189	0.8241
bipolar, SCZ	1	1	11:65817592	1
mch, mcv	0.9724	0.9799	11:65854038	0.3968
Eczema, eo_p, eo_p_gran, neut_p_gran	0.901	0.9316	11:65935189	0.8241
bipolar, rbc	0.8797	0.971	11:66326362	0.953
rbc, SCZ	0.754	0.8631	11:66677366	1
mch, mcv, mono	0.7515	0.8152	11:67070017	0.8763
rbc, SCZ	0.754	0.8631	11:66677366	1
mch, mcv, mono	0.7515	0.8152	11:67070017	0.8763
rbc, SCZ	0.8162	0.8631	11:66677366	1
mch, mcv, mono	0.744	0.8455	11:67084761	0.495
mch, mcv, SCZ	0.952	1	11:67205462	0.3749
bipolar, rdw	0.8516	0.9408	11:66832528	1
mch, mcv, rbc, SCZ	0.9094	0.9563	11:67205462	0.3668
mch, mcv, rbc, SCZ	0.9094	0.9563	11:67205462	0.3668
baso_neut_sum, gran, myeloid_wbc, neut, neut_eo_sum, wbc	0.7095	0.7133	1:167487880	1
eo_p, eo_p_gran, neut_p_gran	0.8519	0.9348	1:167301998	0.1829
hlr, hlr_p, ret, ret_p	0.7255	0.749	1:168741270	0.9842
hlr, hlr_p, ret, ret_p	0.725	0.749	1:168741270	0.9842
SCZ, t2d	0.7575	0.9231	11:68860658	0.8272
hct, hgb	0.7905	0.7948	11:69304382	0.6865
hct, hgb	0.7906	0.7949	11:69304382	0.6865
eo_p, eo_p_gran, neut_p_gran	0.7738	0.8071	1:169662978	0.3457
ibd, uc	0.8608	0.9107	1:169602109	0.2523
ibd, SCZ, uc	0.7937	0.966	1:169583996	1
eo_p, eo_p_gran, neut_p_gran	0.7729	0.8071	1:169662978	0.3457
mpv, pdw, plt	0.9681	1	1:171949750	0.8216
bipolar, SCZ	1	1	1:171870596	1
mpv, pdw, plt	0.9681	1	1:171949750	0.8216
hct, hgb, rbc	0.9434	0.9986	1:172141312	0.389
mpv, pdw, plt	0.9681	1	1:171949750	0.8216
hct, hgb	0.9748	0.9997	1:172141312	0.2649
bipolar, irf, pct, rdw, ret, ret_p, SCZ	0.8556	0.9776	1:172388778	1
mpv, pdw, plt	0.9965	1	1:171949750	0.999
hct, hgb	0.9748	0.9997	1:172141312	0.2649
bipolar, irf, pct, rdw, ret, ret_p, SCZ	0.8556	0.9776	1:172388778	1
mpv, pdw, plt	0.9965	1	1:171949750	0.999
hct, hgb	0.9748	0.9997	1:172141312	0.2649
bipolar, irf, pct, rdw, ret, ret_p, SCZ	0.8553	0.9776	1:172388778	1
mpv, plt	0.9975	1	1:172095226	0.5336
hct, hgb	0.9748	0.9997	1:172141312	0.2649
bipolar, irf, mchc, mpv, pct, pdw, plt, rdw, ret, ret_p, SCZ	0.8025	0.8198	1:172434812	1
WHRadjBMI, Willer_TG	0.9011	0.9165	1:172452087	0.5378
crohns, ibd	0.976	1	1:172854334	0.1846
crohns, ibd	0.976	1	1:172854334	0.1846
mpv, pdw	0.9775	0.9799	1:172632057	0.6754
GIANT_bmi, mpv, t2d	0.8214	0.8312	11:72669777	0.9945
mpv, t2d	0.9026	0.9057	11:72721271	0.995
bipolar, SCZ	0.9828	1	1:17372511	0.9997
bipolar, SCZ	0.9828	1	1:17372511	0.9997
bipolar, SCZ	0.9828	1	1:17372511	0.9997
bipolar, SCZ	0.9828	1	1:17372511	0.9997
bipolar, SCZ	0.9828	1	1:17372511	0.9997
bipolar, Worry	0.9071	0.982	1:174259081	0.6766
bipolar, Worry	0.8841	0.9742	1:174383680	0.9111
bipolar, SCZ	1	1	1:177508044	1
GIANT_bmi, t2d	0.9867	1	1:177889480	0.9697
Willer_LDL, Willer_TC	0.7897	0.7925	1:177943736	0.8663
GIANT_bmi, t2d	0.9867	1	1:177889480	0.9697
Willer_LDL, Willer_TC	0.7897	0.7925	1:177943736	0.8663
GIANT_bmi, t2d	0.9867	1	1:177889480	0.9697
Willer_LDL, Willer_TC	0.7897	0.7925	1:177943736	0.8663
GIANT_bmi, t2d	0.9867	1	1:177889480	0.9697
Willer_LDL, Willer_TC	0.7897	0.7925	1:177943736	0.8663
GIANT_bmi, t2d	0.9867	1	1:177889480	0.9697
Willer_LDL, Willer_TC	0.7897	0.7925	1:177943736	0.8663
GIANT_bmi, t2d	0.9867	1	1:177889480	0.9697
Willer_LDL, Willer_TC	0.7897	0.7925	1:177943736	0.8663
GIANT_bmi, t2d	0.9867	1	1:177889480	0.9697
Willer_LDL, Willer_TC	0.7897	0.7925	1:177943736	0.8663
GIANT_bmi, t2d	0.9867	1	1:177889480	0.9697
Willer_LDL, Willer_TC	0.7897	0.7925	1:177943736	0.8663
GIANT_bmi, t2d	0.9867	1	1:177889480	0.9697
Willer_LDL, Willer_TC	0.7897	0.7925	1:177943736	0.8663
GIANT_bmi, t2d	0.9867	1	1:177889480	0.9697
Willer_LDL, Willer_TC	0.7896	0.7925	1:177943736	0.8663
bipolar, SCZ	0.7948	1	11:77811196	1
bipolar, SCZ	0.9999	1	11:77865936	1
bipolar, SCZ	0.9999	1	11:77865936	1
bipolar, SCZ	1	1	1:180833569	1
bipolar, SCZ	1	1	1:180833569	1
bipolar, SCZ	0.9836	1	11:8037597	1
bipolar, SCZ	0.9836	1	11:8037597	1
hlr, hlr_p, ret, ret_p	0.9762	0.9999	1:183843045	0.5199
hlr, hlr_p, ret, ret_p	0.9762	0.9999	1:183843045	0.5199
hlr, hlr_p, ret, ret_p	0.9762	0.9999	1:183843045	0.5199
pct, SCZ	0.8445	1	11:8815115	1
ibd, uc	0.7145	0.7327	11:8744219	0.3412
pct, SCZ	0.8445	1	11:8815115	1
ibd, uc	0.7145	0.7327	11:8744219	0.3412
pct, SCZ	0.8445	1	11:8815115	1
ibd, uc	0.7146	0.7327	11:8744219	0.3412
pct, SCZ	0.8315	1	11:8815115	1
ibd, uc	0.7114	0.7305	11:8744219	0.3407
hgb, pct	0.8383	1	11:8920704	0.1364
ibd, uc	0.7113	0.7304	11:8744219	0.3407
ibd, uc	0.7065	0.7269	11:8744219	0.3405
ibd, uc	0.7065	0.7269	11:8744219	0.3405
bipolar, DepAffect	0.8461	0.9142	11:88688233	0.9182
baso, baso_p, baso_p_gran, SCZ	0.7613	0.919	11:89923282	0.3112
bipolar, SCZ	1	1	11:90204266	1
baso, baso_p, baso_p_gran	0.9229	0.9602	11:89942062	0.8602
bipolar, Worry	0.8975	0.9246	11:95453761	0.7646
bipolar, Worry	0.8964	0.9246	11:95453761	0.7646
bipolar, Worry	0.8937	0.9246	11:95453761	0.7646
bipolar, Worry	0.8937	0.9246	11:95453761	0.7646
mpv, UKBB_sbp	0.7509	0.7682	1:197126649	0.1856
mpv, UKBB_sbp	0.7509	0.7682	1:197126649	0.1856
crohns, ibd	0.9701	1	1:197622528	0.4622
mpv, UKBB_sbp	0.7842	0.7844	1:197153767	1
crohns, ibd	0.9621	1	1:197622528	0.355
crohns, ibd	0.9525	1	1:197622528	0.3482
bipolar, SCZ	0.9956	1	1:197912389	0.9999
bipolar, SCZ	0.9956	1	1:197912389	0.9999
bipolar, SCZ	0.9956	1	1:197912389	0.9999
bipolar, SCZ	0.9956	1	1:197912389	0.9999
bipolar, SCZ	0.9956	1	1:197912389	0.9999
bipolar, SCZ	0.9956	1	1:197912389	0.9999
bipolar, SCZ	0.9956	1	1:197912389	0.9999
bipolar, SCZ	0.9956	1	1:197912389	0.9999
bipolar, SCZ	0.9956	1	1:197912389	0.9999
ibd, uc	0.7018	0.7141	1:20083197	0.7116
eo_p, eo_p_gran, mpv, neut_p_gran, pct, plt	0.7583	0.9094	1:198920036	0.2897
mch, mcv	1	1	1:198758216	1
hlr, hlr_p, irf, ret, ret_p	0.9557	0.9719	1:198836346	0.6065
crohns, lymph_p	0.9578	0.9665	1:198598663	0.875
gran_p_myeloid_wbc, mono_p	0.9213	0.9254	1:198450612	0.5615
eo_p, eo_p_gran, hlr, hlr_p, irf, lymph, lymph_p, mcv, mpv, neut_p_gran, pct, plt, rbc, ret_p	0.7474	0.8397	1:199010721	1
baso_neut_sum, gran, myeloid_wbc, neut, neut_eo_sum, wbc	0.9815	0.9819	1:198811372	1
hgb, ret	0.878	0.8872	1:198976492	0.4957
DepAffect, DepSx	0.7734	0.8623	11:99496535	0.1494
bipolar, SCZ	1	1	11:99593788	1
DepAffect, DepSx	0.7735	0.8623	11:99496535	0.1494
bipolar, SCZ	1	1	11:99593788	1
ibd, uc	0.9876	1	1:20171514	0.5778
ibd, uc	0.9876	1	1:20171514	0.5778
ibd, uc	0.9859	0.9998	1:200085004	0.3015
ibd, uc	0.9941	0.9996	1:200101920	0.8419
crohns, ibd, uc	0.9855	1	1:200877562	0.7235
eo_p, eo_p_gran, neut_p_gran	0.7585	0.8039	1:200848001	0.2395
bipolar, GIANT_bmi	0.9932	1	1:201790826	1
bipolar, GIANT_bmi	0.9932	1	1:201790826	1
bipolar, GIANT_bmi	0.9932	1	1:201790826	1
bipolar, GIANT_bmi	0.9932	1	1:201790826	1
bipolar, GIANT_bmi	0.9932	1	1:201790826	1
mch, mcv, rdw	0.71	0.9997	1:203308801	0.3192
bipolar, SCZ	1	1	1:203403393	1
mch, mcv	0.9654	1	1:203271930	0.8014
bipolar, SCZ	0.9387	1	1:203850090	0.9997
hct, rbc	0.8128	0.8216	1:204230052	0.9555
hct, hgb, rbc	0.8288	0.8511	1:204230052	0.9877
baso, baso_p, baso_p_gran, bipolar	0.831	0.9997	1:205028915	1
baso_neut_sum, gran, mono, myeloid_wbc, neut, neut_eo_sum, wbc	0.8454	0.8556	1:205241659	0.9855
bipolar, uc	0.9275	0.9494	1:205719532	1
ibd, uc	0.9394	0.9563	1:206904464	0.4211
ibd, uc, UKBB_sbp	0.839	0.8622	1:1846765	0.8572
baso_neut_sum, gran, mono, myeloid_wbc, neut, neut_eo_sum, wbc	0.9287	0.946	1:208030303	0.9986
hct, hgb, rbc	0.8089	0.8368	1:20735869	0.4354
lymph, mch, mcv	0.8697	0.8829	1:20915701	0.9686
hct, hgb, rbc	0.8091	0.8368	1:20735869	0.4354
lymph, mch, mcv	0.8698	0.8829	1:20915701	0.9686
crohns, ibd	0.9868	0.9961	1:209976215	0.3987
hct, hgb, rbc	0.8148	0.8375	1:20735869	0.4357
lymph, mch, mcv	0.8698	0.8829	1:20915701	0.9686
crohns, ibd	0.9847	0.9958	1:209976215	0.3959
pct, plt	0.871	0.8863	1:210333428	0.4341
bipolar, SCZ	1	1	1:212255695	1
pct, plt	0.9403	0.9413	1:212351469	0.9922
bipolar, SCZ	1	1	1:212255695	1
baso, baso_p, baso_p_gran, gran_p_myeloid_wbc, mono, mono_p	0.7039	0.9377	1:212476519	0.9026
bipolar, SCZ	1	1	1:212255695	1
baso, baso_p, baso_p_gran, gran_p_myeloid_wbc, mono_p, WHRadjBMI	0.7927	0.9818	1:212500693	0.5389
baso_p, baso_p_gran	0.9999	1	1:212626591	1
baso, gran_p_myeloid_wbc, mono, mono_p	0.9281	0.9407	1:212626591	0.9997
hct, hgb, rbc	0.9642	1	1:214176869	0.5149
hct, hgb, rbc	0.9642	1	1:214176869	0.5149
hct, hgb, rbc	0.9642	1	1:214176869	0.5149
hct, hgb, rbc	0.9642	1	1:214176869	0.5149
bipolar, SCZ	0.9998	1	1:214503489	1
bipolar, SCZ	0.9968	1	1:218417520	1
bipolar, SCZ	0.9968	1	1:218417520	1
bipolar, SCZ	0.9968	1	1:218417520	1
bipolar, UKBB_sbp	0.7325	0.7434	1:219013166	0.9995
bipolar, UKBB_sbp	0.7327	0.7434	1:219013166	0.9995
bipolar, UKBB_sbp	0.7327	0.7434	1:219013166	0.9995
hlr, hlr_p, irf, ret_p	0.9888	0.9904	1:22003793	1
t2d, WHRadjBMI	0.9755	1	1:219753509	0.9668
t2d, WHRadjBMI	0.9755	1	1:219753509	0.9668
t2d, WHRadjBMI	0.9755	1	1:219753509	0.9668
t2d, WHRadjBMI	0.9755	1	1:219753509	0.9668
baso_neut_sum, gran, gran_p_myeloid_wbc, hlr, hlr_p, irf, lymph_p, mono_p, myeloid_wbc, neut, neut_eo_sum, neut_p, ret, ret_p, wbc	0.7818	0.874	1:227175367	0.9667
baso_neut_sum, gran, myeloid_wbc, neut, neut_eo_sum, wbc	0.8681	0.87	1:227513033	1
Willer_HDL, Willer_TG	0.9953	1	1:230295691	0.9918
Willer_HDL, Willer_TG	0.9953	1	1:230295691	0.9918
Willer_HDL, Willer_TG	0.9953	1	1:230295691	0.9918
Willer_HDL, Willer_TG	0.9953	1	1:230295691	0.9918
Willer_HDL, Willer_TG	0.9953	1	1:230295691	0.9918
bipolar, mpv	0.8349	0.8484	1:231051707	0.9994
bipolar, SCZ	0.9998	1	1:23429122	0.9998
bipolar, SCZ	0.9998	1	1:23429122	0.9998
bipolar, ibd, uc	0.9729	0.9992	1:2513216	0.9986
bipolar, ibd, uc	0.9729	0.9992	1:2513216	0.9986
bipolar, ibd, uc	0.9729	0.9992	1:2513216	0.9986
bipolar, ibd, uc	0.9729	0.9992	1:2513216	0.9986
bipolar, SCZ	0.9183	1	1:241047551	0.3972
bipolar, pct	0.7708	0.7884	1:242027500	1
eo_p, eo_p_gran, neut_p_gran	0.8414	0.8417	1:242063452	1
bipolar, pct	0.7708	0.7884	1:242027500	1
eo_p, eo_p_gran, neut_p_gran	0.8414	0.8417	1:242063452	1
bipolar, SCZ	1	1	1:243449881	1
bipolar, SCZ	1	1	1:243449881	1
bipolar, SCZ	1	1	1:243449881	1
bipolar, SCZ	1	1	1:243449881	1
bipolar, SCZ	1	1	1:243449881	1
bipolar, SCZ	1	1	1:243449881	1
bipolar, SCZ	1	1	1:243598234	1
bipolar, SCZ	0.9973	1	1:243598234	1
bipolar, SCZ	0.9973	1	1:243598234	1
gran_p_myeloid_wbc, mono, mono_p	0.8582	0.8591	1:244498748	0.9999
hlr, irf	0.9996	1	1:247782600	1
lymph, mpv, pct, pdw, plt	0.8727	0.9944	1:247617376	0.9963
gran_p_myeloid_wbc, mono, mono_p	0.9797	0.9986	1:247427617	0.8639
ret, ret_p	0.9999	1	1:247622874	0.9999
hlr, irf	0.9996	1	1:247782600	1
lymph, mpv, pct, pdw, plt	0.8727	0.9944	1:247617376	0.9963
gran_p_myeloid_wbc, mono, mono_p	0.9797	0.9986	1:247427617	0.8639
ret, ret_p	0.9999	1	1:247622874	0.9999
baso_neut_sum, gran, gran_p_myeloid_wbc, myeloid_wbc, neut, neut_eo_sum, neut_p, wbc	0.7084	0.9985	1:247601595	0.9986
hlr, hlr_p, pdw	0.9615	1	1:247936441	0.7995
lymph, mpv, pct, plt	0.8395	0.9926	1:247617376	0.9964
baso_neut_sum, gran, gran_p_myeloid_wbc, myeloid_wbc, neut, neut_eo_sum, neut_p, wbc	0.7084	0.9985	1:247601595	0.9986
hlr, hlr_p, pdw	0.9597	1	1:247936441	0.7992
lymph, mpv, pct, plt	0.8395	0.9926	1:247617376	0.9964
bipolar, SCZ	1	1	1:249077807	1
crohns, ibd	0.785	0.8067	1:25286151	0.4869
crohns, ibd	0.9346	0.9615	1:25300436	0.4689
ret, ret_p	0.9989	0.9999	1:25541931	0.9698
Willer_HDL, Willer_TG	0.7971	0.8542	1:26712597	0.9971
bipolar, SCZ	1	1	1:27161670	1
bipolar, SCZ	0.9967	1	1:30501462	0.7114
bipolar, SCZ	0.9967	1	1:30501462	0.7114
bipolar, SCZ	0.9967	1	1:30501462	0.7114
bipolar, SCZ	0.9967	1	1:30501462	0.7114
hct, hgb	0.842	0.8426	1:3318532	0.9983
hct, hgb	0.842	0.8426	1:3318532	0.9983
hct, hgb	0.842	0.8426	1:3318532	0.9983
hct, hgb	0.842	0.8426	1:3318532	0.9983
hct, hgb	0.842	0.8426	1:3318532	0.9983
hct, hgb	0.842	0.8426	1:3318532	0.9983
baso_neut_sum, gran, myeloid_wbc, neut, neut_eo_sum, wbc	0.8011	0.8221	13:110454006	0.4686
mch, mcv, rbc	0.8751	0.8767	13:113858789	1
mpv, pdw	0.9001	0.9962	13:113909822	0.087
bipolar, SCZ	1	1	13:114318239	1
bipolar, SCZ	1	1	13:114318239	1
lymph, mono_p	0.8681	0.907	13:114752201	0.078
baso_neut_sum, gran, myeloid_wbc, neut, neut_eo_sum, wbc	0.9121	0.9966	1:31231254	0.4564
baso_neut_sum, gran, myeloid_wbc, neut, neut_eo_sum, wbc	0.9121	0.9966	1:31231254	0.4564
bipolar, t2d	0.9206	0.947	1:31510263	0.9817
bipolar, SCZ	0.9164	1	13:19626818	0.9646
ibd, uc	0.9845	1	13:27542030	0.5829
bipolar, SCZ	0.9998	1	13:28148726	1
bipolar, SCZ	0.9998	1	13:28148726	1
hct, hgb, rbc	0.9754	0.9943	13:29230581	0.9175
hct, hgb, rbc	0.9618	0.9938	13:29230581	0.737
cad, UKBB_sbp	0.9974	1	1:3329384	0.5727
hct, hgb	0.8422	0.8428	1:3318532	0.9983
cad, GIANT_bmi, mch, mcv, mpv, plt	0.9428	0.9723	13:33101817	0.9566
eo_p, eo_p_gran, neut_p_gran	0.9037	0.9517	13:32748881	0.5169
eo_p, eo_p_gran, neut_p_gran	0.9047	0.9518	13:32748881	0.5169
eo_p, eo_p_gran, neut_p_gran	0.9047	0.9518	13:32748881	0.5169
bipolar, SCZ	1	1	13:32920618	1
Willer_LDL, Willer_TC	0.9927	0.9986	13:32936646	0.4987
bipolar, SCZ	1	1	13:32920618	1
Willer_LDL, Willer_TC	0.9927	0.9986	13:32936646	0.4987
eo_p, eo_p_gran, neut_p_gran	0.9607	0.9997	13:40362229	0.5634
gran_p_myeloid_wbc, lymph_p, mono, mono_p, neut_p	0.9681	0.9992	13:41244260	1
pct, t2d	0.701	0.8951	13:41533052	0.0991
bipolar, SCZ	0.9998	1	13:42669014	0.9995
bipolar, SCZ	0.953	1	13:42888230	0.9996
crohns, ibd	0.9922	0.9999	13:44475398	0.3656
crohns, ibd	0.9922	0.9999	13:44475398	0.3656
crohns, ibd	0.9922	0.9999	13:44475398	0.3656
bipolar, SCZ	1	1	13:45415193	1
hlr, hlr_p, irf, lymph, lymph_p, ret, ret_p	0.8554	0.8614	13:45503333	0.7186
bipolar, SCZ	1	1	13:45415193	1
hlr, hlr_p, irf, lymph, lymph_p, ret, ret_p	0.8554	0.8614	13:45503333	0.7186
crohns, ibd	0.7548	0.7616	13:46439502	0.6833
bipolar, SCZ	0.881	1	13:47103703	1
mpv, pdw	0.8345	0.9995	13:47240933	0.4907
bipolar, SCZ	0.881	1	13:47103703	1
mpv, pdw	0.8345	0.9995	13:47240933	0.4907
bipolar, SCZ	0.9744	1	1:34734066	0.9976
bipolar, SCZ	0.9586	1	13:48271941	0.9616
baso_neut_sum, gran, lymph_p, mono, myeloid_wbc, neut, neut_eo_sum, wbc	0.8759	0.9422	13:50134358	0.5132
baso_neut_sum, gran, lymph_p, mono, myeloid_wbc, neut, neut_eo_sum, wbc	0.8759	0.9422	13:50134358	0.5132
hlr, hlr_p, irf, ret, ret_p	0.7885	0.8135	13:50354728	0.6743
hlr, hlr_p, irf, ret, ret_p	0.7907	0.8135	13:50354728	0.6743
Eczema, eo_p, eo_p_gran, neut_p_gran, WHRadjBMI	0.7378	0.7646	13:50842440	0.9234
hlr, ret, ret_p	0.7591	0.7659	13:50468730	0.5628
Eczema, eo_p, eo_p_gran, neut_p_gran, WHRadjBMI	0.7394	0.7646	13:50842440	0.9234
Eczema, eo_p, eo_p_gran, neut_p_gran, WHRadjBMI	0.7394	0.7646	13:50842440	0.9234
eo_p, eo_p_gran, neut_p_gran	0.9728	0.9992	13:50888893	0.6823
eo_p, eo_p_gran, neut_p_gran	0.9728	0.9992	13:50888893	0.6823
eo_p, eo_p_gran, neut_p_gran	0.9728	0.9992	13:50888893	0.6823
bipolar, SCZ	1	1	13:65959302	1
bipolar, SCZ	1	1	13:65959302	1
bipolar, SCZ	1	1	13:70700426	1
bipolar, SCZ	1	1	13:70700426	1
bipolar, DepAffect, SCZ, Worry	0.7561	0.9853	1:37196958	1
bipolar, DepAffect, SCZ, Worry	0.7561	0.9853	1:37196958	1
baso_neut_sum, gran, gran_p_myeloid_wbc, lymph_p, mono_p, myeloid_wbc, neut, neut_eo_sum, neut_p, wbc	0.8831	0.8856	1:36958213	1
bipolar, DepAffect, SCZ, Worry	0.7561	0.9853	1:37196958	1
baso_neut_sum, gran, gran_p_myeloid_wbc, lymph_p, mono_p, myeloid_wbc, neut, neut_eo_sum, neut_p, wbc	0.8831	0.8856	1:36958213	1
bipolar, DepAffect, SCZ, Worry	0.7561	0.9853	1:37196958	1
baso_neut_sum, gran, gran_p_myeloid_wbc, lymph_p, mono_p, myeloid_wbc, neut, neut_eo_sum, neut_p, wbc	0.8839	0.8856	1:36958213	1
bipolar, DepAffect, SCZ, Worry	0.7561	0.9853	1:37196958	1
baso_neut_sum, gran, gran_p_myeloid_wbc, lymph_p, mono_p, myeloid_wbc, neut, neut_eo_sum, neut_p, wbc	0.8849	0.8856	1:36958213	1
bipolar, DepAffect, SCZ, Worry	0.7561	0.9853	1:37196958	1
baso_neut_sum, gran, gran_p_myeloid_wbc, lymph_p, mono_p, myeloid_wbc, neut, neut_eo_sum, neut_p, wbc	0.8851	0.8856	1:36958213	1
bipolar, DepAffect, SCZ, Worry	0.7561	0.9853	1:37196958	1
baso_neut_sum, gran, gran_p_myeloid_wbc, lymph_p, mono_p, myeloid_wbc, neut, neut_eo_sum, neut_p, wbc	0.8851	0.8856	1:36958213	1
bipolar, DepAffect, SCZ, Worry	0.7561	0.9853	1:37196958	1
baso_neut_sum, gran, gran_p_myeloid_wbc, lymph_p, mono_p, myeloid_wbc, neut, neut_eo_sum, neut_p, wbc	0.8852	0.8856	1:36958213	1
bipolar, DepAffect, SCZ, Worry	0.7561	0.9853	1:37196958	1
baso_neut_sum, gran, gran_p_myeloid_wbc, lymph_p, mono_p, myeloid_wbc, neut, neut_eo_sum, neut_p, wbc	0.8852	0.8856	1:36958213	1
bipolar, DepAffect, SCZ, Worry	0.7561	0.9853	1:37196958	1
baso_neut_sum, gran, lymph_p, myeloid_wbc, neut, neut_eo_sum, neut_p, wbc	0.9169	0.9233	1:36976253	1
bipolar, pct, plt, SCZ	0.7623	0.8392	13:72366166	1
bipolar, DepAffect, Worry	0.7794	0.9884	1:37198130	0.9166
bipolar, DepAffect, Worry	0.7794	0.9884	1:37198130	0.9166
bipolar, SCZ	0.8833	1	13:79739129	0.9994
bipolar, SCZ	0.9643	1	1:39361615	0.9672
bipolar, SCZ	0.9643	1	1:39361615	0.9672
bipolar, SCZ	0.9654	1	1:39361615	0.9672
pct, plt	0.9888	1	13:95896321	0.2631
pct, plt	0.9888	1	13:95896321	0.2631
mchc, Willer_HDL, Willer_TG	0.8272	0.9948	1:39731550	0.4206
bipolar, SCZ	1	1	13:97973721	1
bipolar, SCZ	1	1	13:97973721	1
bipolar, SCZ	1	1	13:99994030	1
mch, rdw, t2d	0.937	1	1:40018509	0.684
mchc, mcv, pct, Willer_HDL, Willer_TG	0.7136	0.7547	1:40035686	0.9034
pct, plt	0.8898	0.9081	14:101067773	0.271
pct, plt, t2d	0.9899	0.9961	14:101124721	1
mch, mcv, mpv, pct, pdw, plt	0.7091	0.9684	14:101182470	0.9764
mch, mcv, mpv, pct, pdw, plt	0.7091	0.9684	14:101182470	0.9764
mch, mcv, mpv, pct, pdw, plt	0.7091	0.9684	14:101182470	0.9764
mch, mcv, mpv, pct, pdw, plt	0.7091	0.9684	14:101182470	0.9764
pct, plt	0.9851	0.9993	14:102515171	0.7967
lymph, lymph_p, neut_p, t2d	0.728	0.9332	14:103306215	0.5701
mpv, pct, pdw, plt	0.9282	0.9321	14:103566785	0.9956
hlr, hlr_p, irf, ret, ret_p	0.9766	0.9937	14:103789948	0.9399
lymph, lymph_p, neut_p, t2d	0.8974	0.9903	14:103382038	0.9029
crohns, GIANT_bmi, ibd, t2d	0.7246	0.9249	14:103862322	0.903
hlr, hlr_p, irf, ret_p	0.826	0.9908	14:103789948	0.9042
mch, mcv, rbc	0.7836	0.7941	14:103825318	1
mpv, plt	0.8314	0.832	14:103584674	1
hlr, hlr_p, irf, ret_p	0.8247	0.9908	14:103789948	0.9042
mch, mcv, rbc	0.7616	0.7941	14:103825318	1
hlr, hlr_p, irf, ret_p	0.8247	0.9908	14:103789948	0.9042
mch, mcv, rbc	0.7603	0.7941	14:103825318	1
hlr, hlr_p, irf, ret_p	0.8247	0.9908	14:103789948	0.9042
mch, mcv, rbc	0.76	0.7941	14:103825318	1
hlr, hlr_p, irf, ret_p	0.8247	0.9908	14:103789948	0.9042
mch, mcv, rbc	0.7462	0.7941	14:103825318	1
hlr, hlr_p, irf, ret_p	0.8247	0.9908	14:103789948	0.9042
mch, mcv, rbc	0.7343	0.7941	14:103825318	1
hlr, hlr_p, irf, ret_p	0.8247	0.9908	14:103789948	0.9042
mch, mcv, rbc	0.7343	0.7941	14:103825318	1
hlr, hlr_p, irf, ret_p	0.8247	0.9908	14:103789948	0.9042
mch, mcv, rbc	0.7343	0.7941	14:103825318	1
mch, mcv	1	1	14:103825318	1
mch, mcv	1	1	14:103825318	1
gran_p_myeloid_wbc, mono, mono_p	0.9831	1	14:104054572	0.847
crohns, GIANT_bmi	0.7584	0.7747	14:104149475	0.9913
crohns, GIANT_bmi	0.7624	0.7758	14:104149475	0.9927
bipolar, SCZ	1	1	14:104291330	1
gran_p_myeloid_wbc, mono_p	0.8272	0.8295	1:41343061	0.9572
gran_p_myeloid_wbc, mono_p	0.8272	0.8295	1:41343061	0.9572
gran_p_myeloid_wbc, mono_p	0.8273	0.8296	1:41343061	0.9572
bipolar, SCZ	1	1	1:41842350	1
bipolar, SCZ	1	1	1:41842350	1
bipolar, SCZ	1	1	1:41842350	1
bipolar, SCZ	1	1	1:41842350	1
bipolar, SCZ	1	1	1:41842350	1
bipolar, SCZ	1	1	1:41842350	1
bipolar, SCZ	1	1	1:41842350	1
bipolar, SCZ	1	1	1:41842350	1
bipolar, SCZ	1	1	1:41842350	1
bipolar, SCZ	1	1	1:41842350	1
bipolar, SCZ	1	1	1:41842350	1
bipolar, SCZ	1	1	1:41842350	1
bipolar, SCZ	1	1	1:41842350	1
bipolar, SCZ	1	1	1:41842350	1
hct, hgb, pct, plt, rbc, t2d, wbc	0.7227	0.7313	14:21565189	1
eo_p, eo_p_gran, gran_p_myeloid_wbc, mono, mono_p, neut_p, neut_p_gran	0.9991	0.9999	14:23589057	1
hlr, hlr_p, irf, rdw, ret, ret_p	0.9937	1	14:23494277	0.6967
mch, mcv	0.9975	1	14:23495048	0.5216
baso, baso_p, baso_p_gran	0.9863	1	14:23585333	0.6864
eo_p, eo_p_gran, gran_p_myeloid_wbc, mono, mono_p, neut_p, neut_p_gran	0.9991	0.9999	14:23589057	1
hlr, hlr_p, irf, rdw, ret, ret_p	0.9937	1	14:23494277	0.6967
mch, mcv	0.9975	1	14:23495048	0.5216
baso, baso_p, baso_p_gran	0.9863	1	14:23585333	0.6864
Willer_LDL, Willer_TC	0.998	1	14:24883887	0.9746
Willer_LDL, Willer_TC	0.998	1	14:24883887	0.9746
Willer_LDL, Willer_TC	0.998	1	14:24883887	0.9746
Willer_LDL, Willer_TC	0.998	1	14:24883887	0.9746
Willer_LDL, Willer_TC	0.998	1	14:24883887	0.9746
bipolar, SCZ	0.9919	1	14:27326991	1
bipolar, SCZ	0.9973	1	14:29733102	0.6366
bipolar, SCZ	0.9973	1	14:29733102	0.6366
bipolar, SCZ	0.9973	1	14:29733102	0.6366
bipolar, SCZ	0.9973	1	14:29733102	0.6366
bipolar, SCZ	0.9973	1	14:29733102	0.6366
bipolar, SCZ	0.9973	1	14:29733102	0.6366
bipolar, SCZ	0.9973	1	14:29733102	0.6366
bipolar, SCZ	0.9996	1	14:30190833	1
bipolar, SCZ	0.9996	1	14:30190833	1
bipolar, SCZ	0.9996	1	14:30190833	1
bipolar, SCZ	0.9996	1	14:30190833	1
bipolar, SCZ	0.9996	1	14:30190833	1
bipolar, SCZ	0.9996	1	14:30190833	1
hct, hgb, rbc	0.9903	0.998	14:34645544	0.687
eo_p, eo_p_gran, neut_p_gran	0.9881	0.9969	14:35884639	0.6956
eo_p, eo_p_gran, neut_p_gran	0.9881	0.9969	14:35884639	0.6956
mch, mcv, rbc	0.9739	0.9991	14:37846877	0.949
mch, mcv, rbc	0.9739	0.9991	14:37846877	0.949
mch, mcv, rbc	0.9911	0.9992	14:37846877	0.9902
mch, mcv, rbc	0.9944	0.9974	14:37911444	1
bipolar, hct, hgb, UKBB_sbp	0.7301	0.9986	1:43917409	0.9999
bipolar, hct, hgb, UKBB_sbp	0.7296	0.9986	1:43917409	0.9999
bipolar, hct, hgb, UKBB_sbp	0.7327	0.9986	1:43917409	0.9999
bipolar, hct, hgb, UKBB_sbp	0.7327	0.9986	1:43917409	0.9999
bipolar, hct, hgb, UKBB_sbp	0.7342	0.9986	1:43917409	0.9999
bipolar, hct, hgb, UKBB_sbp	0.7347	0.9986	1:43917409	0.9999
bipolar, hct, hgb, UKBB_sbp	0.7348	0.9986	1:43917409	0.9999
bipolar, hct, hgb, UKBB_sbp	0.7348	0.9986	1:43917409	0.9999
bipolar, hct, hgb, UKBB_sbp	0.7355	0.9986	1:43917409	0.9999
bipolar, hct, hgb, UKBB_sbp	0.7355	0.9986	1:43917409	0.9999
bipolar, hct, hgb, UKBB_sbp	0.7355	0.9986	1:43917409	0.9999
bipolar, hct, hgb, UKBB_sbp	0.7365	0.9986	1:43917409	0.9999
SCZ, Worry	0.8227	0.9373	14:41847254	0.9983
bipolar, mcv, rbc	0.8022	0.9107	1:44124703	1
pct, plt	0.9939	0.9973	1:44005928	0.9193
hct, hgb	0.9263	0.9542	1:44117006	0.2923
bipolar, mcv, rbc	0.8023	0.9107	1:44124703	1
pct, plt	0.9939	0.9973	1:44005928	0.9193
hct, hgb	0.9263	0.9542	1:44117006	0.2923
bipolar, mcv, rbc	0.8031	0.9107	1:44124703	1
pct, plt	0.9939	0.9973	1:44005928	0.9193
hct, hgb	0.9263	0.9542	1:44117006	0.2923
bipolar, mcv, rbc	0.8038	0.9107	1:44124703	1
pct, plt	0.9939	0.9973	1:44005928	0.9193
hct, hgb	0.9307	0.9558	1:44117006	0.2994
bipolar, mcv, rbc	0.8053	0.9107	1:44124703	1
pct, plt	0.9939	0.9973	1:44005928	0.9193
hct, hgb	0.9326	0.9566	1:44117006	0.3014
mpv, UKBB_sbp	0.9436	0.9439	14:51201711	1
mch, mcv, mpv	0.8262	0.8596	14:55412869	0.9844
pct, pdw, plt	0.8397	1	1:45920406	0.6985
irf, mpv	0.9768	1	1:45820164	0.8603
bipolar, SCZ	1	1	14:60686467	1
bipolar, SCZ	0.9996	1	14:63395660	1
hct, hgb, rbc, SCZ	0.9997	1	14:64703593	1
lymph, lymph_p, neut_p	0.9913	0.9999	14:64926097	0.6477
mpv, rdw	0.9755	0.9827	14:64467727	0.3337
hct, hgb, rbc, SCZ	0.9997	1	14:64703593	1
lymph, lymph_p, neut_p	0.96	0.9998	14:64926097	0.4052
mpv, rdw	0.9755	0.9827	14:64467727	0.3337
bipolar, SCZ	0.9985	1	14:65860038	1
mch, mchc, mcv, mpv, rbc	0.9331	0.9596	14:65555471	0.9979
pct, plt	1	1	14:65799876	1
eo_p, eo_p_gran, neut_p_gran	0.8153	0.8295	14:65612048	0.6443
bipolar, SCZ	0.9966	1	14:65860038	1
pct, plt	1	1	14:65799876	1
bipolar, SCZ	0.9731	1	14:67608948	1
pct, pdw, plt	0.7949	0.9997	1:46609736	1
pct, plt, rbc	0.8803	1	14:68463352	0.253
hct, hgb, mch, mcv, mpv, pct, plt, rbc	0.8705	0.9807	14:68519188	0.4488
hct, hgb, mch, mcv, mpv, pct, plt, rbc, UKBB_brca	0.8959	0.977	14:68599492	0.9642
crohns, ibd, uc	0.9128	0.9443	14:69271784	0.5717
crohns, ibd, uc	0.9569	0.9763	14:69281878	0.9268
cad, DepAffect, t2d	0.7547	0.8233	14:69450505	0.9772
crohns, ibd, uc	0.957	0.9763	14:69281878	0.9268
cad, DepAffect, t2d	0.7038	0.8206	14:69450505	0.9765
pct, pdw, plt	0.7102	0.7536	14:69452088	0.9983
baso_neut_sum, gran, myeloid_wbc, neut, neut_eo_sum, wbc	0.8394	0.8403	14:69821558	1
pct, pdw, plt	0.7109	0.7536	14:69452088	0.9983
baso_neut_sum, gran, myeloid_wbc, neut, neut_eo_sum, wbc	0.8395	0.8403	14:69821558	1
pct, pdw, plt	0.7109	0.7536	14:69452088	0.9983
baso_neut_sum, gran, myeloid_wbc, neut, neut_eo_sum, wbc	0.8395	0.8403	14:69821558	1
hct, hgb, rbc	0.8902	0.9078	1:46810530	0.6449
bipolar, SCZ	0.995	1	14:70559421	0.8935
mch, mcv, rdw	0.9976	0.9987	14:70354858	0.9995
hct, rbc	0.9318	0.949	14:73294981	0.3522
hct, rbc	0.9318	0.949	14:73294981	0.3522
hct, rbc	0.9316	0.9489	14:73294981	0.3522
bipolar, Worry	0.814	1	14:75164141	1
DepAffect, mono, pct, plt	0.9383	0.9676	14:75234101	0.8097
bipolar, Worry	0.814	1	14:75164141	1
DepAffect, mono, pct, plt	0.9383	0.9676	14:75234101	0.8097
bipolar, Worry	0.814	1	14:75164141	1
DepAffect, mono, pct, plt	0.9383	0.9676	14:75234101	0.8097
SCZ, Worry	0.8389	1	14:75278211	0.8969
DepAffect, mono, pct, plt	0.8698	0.9602	14:75253847	0.2469
SCZ, Worry	0.9088	1	14:75353855	1
DepAffect, mono, pct, plt	0.8497	0.9607	14:75253847	0.2398
SCZ, Worry	0.901	1	14:75353855	0.9991
DepAffect, mono, pct, plt	0.8404	0.9607	14:75253847	0.2392
SCZ, Worry	0.901	1	14:75353855	0.9991
DepAffect, mono, pct, plt	0.8366	0.9607	14:75253847	0.239
SCZ, Worry	0.901	1	14:75353855	0.9991
DepAffect, mono, pct, plt	0.8284	0.9607	14:75253847	0.239
SCZ, Worry	0.901	1	14:75353855	0.9991
DepAffect, mono, pct, plt	0.8284	0.9607	14:75253847	0.239
SCZ, Worry	0.901	1	14:75353855	0.9991
DepAffect, mono, pct, plt	0.8145	0.9607	14:75253847	0.239
SCZ, Worry	0.901	1	14:75353855	0.9991
DepAffect, mono, pct, plt	0.8141	0.9607	14:75253847	0.239
SCZ, Worry	0.901	1	14:75353855	0.9991
DepAffect, mono, pct, plt	0.8141	0.9607	14:75253847	0.239
SCZ, Worry	0.901	1	14:75353855	0.9991
DepAffect, mono, pct, plt	0.8138	0.9607	14:75253847	0.239
SCZ, Worry	0.901	1	14:75353855	0.9991
DepAffect, mono, pct, plt	0.8138	0.9607	14:75253847	0.239
SCZ, Worry	0.901	1	14:75353855	0.9991
DepAffect, mono, pct, plt	0.8138	0.9607	14:75253847	0.239
SCZ, Worry	0.901	1	14:75353855	0.9991
DepAffect, mono, pct, plt	0.8134	0.9607	14:75253847	0.239
SCZ, Worry	0.9073	1	14:75353855	0.9991
DepAffect, mono, pct, plt	0.8134	0.9607	14:75253847	0.239
SCZ, Worry	0.9264	1	14:75353855	0.9991
DepAffect, mono, pct, plt	0.8133	0.9607	14:75253847	0.239
SCZ, Worry	0.9264	1	14:75353855	0.9991
DepAffect, mono, pct, plt	0.8133	0.9607	14:75253847	0.239
SCZ, Worry	0.9481	1	14:75353855	0.9991
DepAffect, mono, pct, plt	0.8133	0.9607	14:75253847	0.239
GIANT_bmi, SCZ	0.9822	1	14:79899454	1
GIANT_bmi, SCZ	0.9822	1	14:79899454	1
GIANT_bmi, SCZ	0.9822	1	14:79899454	1
GIANT_bmi, SCZ	0.9822	1	14:79899454	1
baso_neut_sum, gran, myeloid_wbc, neut, neut_eo_sum, wbc	0.7831	0.811	14:81682392	0.3434
pct, plt	0.9908	0.9949	14:81884857	0.7212
bipolar, SCZ	1	1	14:91487598	1
mpv, pdw	0.9761	1	14:92279983	0.7092
mpv, pdw	0.9761	1	14:92279983	0.7092
mpv, pdw	0.9761	1	14:92279983	0.7092
mpv, pdw	0.9761	1	14:92279983	0.7092
mpv, pdw	0.9761	1	14:92279983	0.7092
baso_neut_sum, eo_p, gran, lymph_p, mono, myeloid_wbc, neut, neut_eo_sum, neut_p, wbc	0.8269	0.8553	14:93014489	0.7397
AlzD, pdw	0.9051	0.9623	14:92936600	0.1862
crohns, ibd	0.7542	0.7771	14:93453676	0.4814
crohns, ibd	0.7543	0.7771	14:93453676	0.4814
crohns, ibd	0.7543	0.7771	14:93453676	0.4814
bipolar, SCZ	0.9277	1	14:93994870	1
Willer_LDL, Willer_TC	0.9354	0.9371	14:94795492	0.9159
Willer_LDL, Willer_TC	0.9354	0.9371	14:94795492	0.9159
bipolar, SCZ	1	1	14:97589564	1
hct, hgb	0.9136	0.9279	1:50918388	0.23
bipolar, SCZ	1	1	15:100503127	1
baso, bipolar	0.7304	0.7445	15:101732862	1
bipolar, UKBB_brca	0.9149	0.9403	1:51262960	0.5845
bipolar, SCZ	0.9943	1	15:28291812	0.6462
bipolar, SCZ	0.9986	1	15:31130767	1
mch, mcv, rdw	0.7986	0.8058	15:32995298	0.9878
mch, mcv, rdw	0.7986	0.8058	15:32995298	0.9878
mono, mono_p	0.9376	0.9891	1:53217335	0.2901
hct, hgb, rbc	0.899	0.9806	15:33391788	0.3096
bipolar, SCZ	0.9942	1	15:36015136	1
bipolar, SCZ	1	1	15:38457024	1
bipolar, SCZ	0.9827	1	15:38871876	1
cad, eo_p, eo_p_gran, neut_p_gran, t2d	0.8606	0.9042	15:38834033	0.9817
hlr, ret, ret_p	0.9335	0.9396	15:40325860	0.9977
hlr, ret, ret_p	0.9335	0.9396	15:40325860	0.9977
eo_p_gran, neut_p_gran	0.9485	0.9837	15:43643901	0.1529
bipolar, SCZ	1	1	15:44486511	1
bipolar, SCZ	1	1	15:44486511	1
bipolar, SCZ	1	1	15:44486511	1
bipolar, SCZ	0.9818	1	15:46605277	1
bipolar, SCZ	0.8544	1	15:51891134	0.9534
bipolar, SCZ	0.8544	1	15:51891134	0.9534
bipolar, SCZ	0.8544	1	15:51891134	0.9534
bipolar, SCZ	0.8544	1	15:51891134	0.9534
bipolar, SCZ	0.8544	1	15:51891134	0.9534
bipolar, SCZ	0.8546	1	15:51891134	0.9534
mch, mcv, rdw	0.9671	0.9999	15:56409219	0.5629
hct, hgb, Willer_TG	0.8988	0.9561	15:58730498	0.9988
hct, hgb, Willer_TG	0.8988	0.9561	15:58730498	0.9988
hct, hgb, Willer_TG	0.8988	0.9561	15:58730498	0.9988
bipolar, SCZ	1	1	15:60611132	1
hlr, hlr_p, ret, ret_p	0.7521	0.7644	15:60910458	0.5843
bipolar, SCZ	1	1	15:60611132	1
hlr, hlr_p, ret, ret_p	0.7521	0.7644	15:60910458	0.5843
hlr, hlr_p, ret, ret_p	0.7521	0.7644	15:60910458	0.5843
hlr, hlr_p, ret, ret_p	0.7521	0.7644	15:60910458	0.5843
hlr, hlr_p, ret, ret_p	0.7523	0.7644	15:60910458	0.5843
hlr, hlr_p, ret, ret_p	0.7538	0.7644	15:60910458	0.5843
hlr, hlr_p, ret, ret_p	0.7538	0.7644	15:60910458	0.5843
hlr, hlr_p, ret, ret_p	0.7538	0.7644	15:60910458	0.5843
Willer_HDL, Willer_TG	0.9963	0.9999	15:63396867	0.866
mpv, pct, pdw, plt	0.9999	1	15:63341996	1
Willer_HDL, Willer_TG	0.9963	0.9999	15:63396867	0.866
mpv, pct, pdw, plt	0.9999	1	15:63341996	1
mpv, SCZ	0.9916	0.9997	15:63566702	1
hlr, hlr_p, irf, mchc, pdw, rdw, ret, ret_p	0.724	0.9077	15:63831984	1
bipolar, SCZ	1	1	15:64835122	1
mch, mchc, mcv, mono, rbc	0.7945	0.9979	15:65737946	0.6521
mch, mchc, rbc	0.8099	1	15:66070693	0.9932
bipolar, hgb	0.9596	0.9968	15:65955172	1
gran_p_myeloid_wbc, mono, mono_p, neut_p	0.8734	0.9999	15:66040030	0.1065
mcv, ret_p, Willer_HDL	0.8078	0.8175	15:66070693	0.9987
mch, mchc, rbc	0.8442	1	15:66070693	0.9943
bipolar, hgb	0.9621	0.9968	15:65955172	1
gran_p_myeloid_wbc, mono, mono_p, neut_p	0.8771	0.9999	15:66040030	0.1065
mcv, ret_p, Willer_HDL	0.8126	0.8179	15:66070693	0.9989
mch, mchc, rbc	0.8804	1	15:66070693	0.9943
bipolar, hgb	0.9631	0.9968	15:65955172	1
gran_p_myeloid_wbc, mono, mono_p, neut_p	0.8789	0.9999	15:66040030	0.1065
mcv, ret_p, Willer_HDL	0.8128	0.8179	15:66070693	0.9989
mch, mcv	0.9902	0.9995	15:66924801	0.3524
Asthma, cad, crohns, eo_p, eo_p_gran, ibd, neut_p_gran, uc	0.9727	0.9955	15:67442596	0.5011
Asthma, cad, crohns, eo_p, eo_p_gran, ibd, neut_p_gran, uc	0.9727	0.9955	15:67442596	0.5011
Asthma, cad, crohns, eo_p, eo_p_gran, ibd, neut_p_gran, uc	0.9727	0.9955	15:67442596	0.5011
Asthma, cad, crohns, eo_p, eo_p_gran, ibd, neut_p_gran, uc	0.9727	0.9955	15:67442596	0.5011
Asthma, cad, crohns, eo_p, eo_p_gran, ibd, neut_p_gran, uc	0.9727	0.9955	15:67442596	0.5011
bipolar, SCZ	0.9999	1	15:67654369	1
Asthma, cad, crohns, eo_p, eo_p_gran, ibd, neut_p_gran, uc	0.8341	0.9379	15:67464013	1
GIANT_bmi, t2d	0.7324	0.9655	15:68077168	0.3906
GIANT_bmi, t2d	0.7325	0.9655	15:68077168	0.3906
GIANT_bmi, t2d	0.7325	0.9655	15:68077168	0.3906
GIANT_bmi, t2d	0.7325	0.9655	15:68077168	0.3906
GIANT_bmi, t2d	0.7325	0.9655	15:68077168	0.3906
ibd, lymph, uc	0.7921	0.8481	15:69997327	0.5566
rbc, Willer_TG	0.898	0.9311	15:72227471	0.5328
hct, hgb	0.9303	0.9452	15:72112853	0.3993
bipolar, SCZ	0.9819	1	15:73150288	1
GIANT_bmi, Willer_TG	0.945	0.9753	15:73085815	0.6355
bipolar, SCZ	0.9819	1	15:73150288	1
GIANT_bmi, Willer_TG	0.945	0.9753	15:73085815	0.6355
hlr, hlr_p, ret, ret_p	0.7805	0.808	15:74331385	0.6487
hlr, hlr_p, ret, ret_p	0.7805	0.808	15:74331385	0.6487
hlr, hlr_p, ret, ret_p	0.7805	0.808	15:74331385	0.6487
hlr, hlr_p, ret, ret_p	0.7805	0.808	15:74331385	0.6487
bipolar, SCZ	1	1	15:74172013	1
hlr, hlr_p, ret, ret_p	0.7805	0.808	15:74331385	0.6487
bipolar, SCZ	1	1	15:74172013	1
hlr, hlr_p, ret, ret_p	0.7805	0.808	15:74331385	0.6487
mpv, pdw, plt	0.9497	0.9688	15:75670079	0.672
hct, hgb, rbc	0.8958	0.9224	15:76109863	0.3586
hct, hgb, rbc, SCZ	0.9981	1	15:76298132	1
hct, hgb, rbc, SCZ	0.9981	1	15:76298132	1
pct, plt	0.9954	0.999	15:77262489	0.8847
rdw, ret, ret_p	0.7867	0.7876	15:78320386	1
rdw, ret, ret_p	0.7867	0.7876	15:78320386	1
rdw, ret, ret_p	0.7867	0.7876	15:78320386	1
hct, hgb, hlr, hlr_p, mch, mchc, pct, plt, rbc, rdw, ret, ret_p	0.8763	0.9354	15:78539092	0.5149
rdw, ret	0.9999	0.9999	15:78664005	1
rdw, ret	0.9999	0.9999	15:78664005	1
rdw, ret	0.9999	0.9999	15:78664005	1
rdw, ret	0.9999	0.9999	15:78664005	1
gran_p_myeloid_wbc, mono, mono_p	0.8124	0.8202	15:80035570	0.9777
eo_p_gran, gran_p_myeloid_wbc, mono, mono_p, neut_p_gran	0.7526	1	15:80263217	0.5173
myeloid_wbc, wbc	0.8522	0.8644	15:80263345	0.3408
eo_p_gran, gran_p_myeloid_wbc, mono, mono_p, neut_p_gran	0.7526	1	15:80263217	0.5173
myeloid_wbc, wbc	0.8522	0.8644	15:80263345	0.3408
bipolar, SCZ	1	1	15:83294436	1
bipolar, SCZ	0.7143	1	15:83294436	1
bipolar, SCZ	1	1	15:84434423	1
bipolar, SCZ	0.8266	1	15:91631489	1
mpv, pdw, plt, rdw	0.8676	0.871	15:91512267	1
bipolar, SCZ	0.8266	1	15:91631489	1
mpv, pdw, plt, rdw	0.8676	0.871	15:91512267	1
bipolar, SCZ	0.8266	1	15:91631489	1
mpv, pdw, plt, rdw	0.8676	0.871	15:91512267	1
bipolar, SCZ	1	1	15:93479798	1
cad, UKBB_sbp	0.8858	0.9239	1:59646524	0.6291
cad, UKBB_sbp	0.8858	0.9239	1:59646524	0.6291
bipolar, SCZ	0.7785	1	15:96226294	1
pct, pdw, plt	0.9293	0.9356	15:99248132	0.841
pct, pdw, plt	0.9294	0.9356	15:99248132	0.841
pct, pdw, plt	0.9294	0.9356	15:99248132	0.841
pct, pdw, plt	0.9294	0.9356	15:99248132	0.841
pct, pdw, plt	0.9293	0.9356	15:99248132	0.841
bipolar, SCZ	0.9373	1	1:60637899	0.5825
mch, mcv	0.9991	1	16:840769	0.996
Asthma, eo_p, eo_p_gran, neut_p_gran	0.9759	1	16:11219041	0.7132
crohns, ibd	0.9848	0.9988	16:10965597	0.813
bipolar, SCZ	0.999	1	16:11288428	1
lymph, wbc	0.7828	0.7855	16:11299077	0.9808
bipolar, SCZ	0.999	1	16:11288428	1
lymph, wbc	0.7828	0.7855	16:11299077	0.9808
bipolar, SCZ	0.999	1	16:11288428	1
lymph, wbc	0.7827	0.7855	16:11299077	0.9808
bipolar, SCZ	1	1	16:11288428	1
lymph, wbc	0.7827	0.7855	16:11299077	0.9808
bipolar, SCZ	1	1	16:11288428	1
lymph, wbc	0.7836	0.7863	16:11299077	0.9808
eo_p, eo_p_gran, neut_p_gran	0.9833	1	16:11374866	0.7588
Asthma, lymph, wbc	0.8761	0.8805	16:11299077	0.9991
gran_p_myeloid_wbc, mono, mono_p	0.7923	0.8035	16:11708846	0.8258
hgb, mch, mchc, mcv, rbc	0.8659	0.9426	16:170328	1
bipolar, SCZ	0.9998	1	16:356689	1
hlr, hlr_p, irf, rdw, ret, ret_p	0.9998	0.9998	16:212649	1
bipolar, SCZ	1	1	16:14428853	1
bipolar, SCZ	1	1	16:14428853	1
bipolar, SCZ	1	1	16:14428853	1
bipolar, SCZ	1	1	16:14428853	1
bipolar, SCZ	1	1	16:14428853	1
GIANT_bmi, t2d, Willer_HDL	0.9151	0.9687	16:19935389	0.6708
GIANT_bmi, t2d, Willer_HDL	0.9151	0.9687	16:19935389	0.6708
GIANT_bmi, t2d, Willer_HDL	0.9151	0.9687	16:19935389	0.6708
GIANT_bmi, t2d, Willer_HDL	0.9151	0.9687	16:19935389	0.6708
GIANT_bmi, t2d, Willer_HDL	0.9151	0.9687	16:19935389	0.6708
GIANT_bmi, t2d, Willer_HDL	0.9151	0.9687	16:19935389	0.6708
bipolar, SCZ	1	1	16:21712743	1
bipolar, SCZ	0.9991	1	16:24704219	1
eo_p, eo_p_gran, neut_p_gran	0.804	0.8124	16:24701728	0.9763
bipolar, SCZ	0.9991	1	16:24704219	1
eo_p, eo_p_gran, neut_p_gran	0.804	0.8124	16:24701728	0.9763
bipolar, SCZ	0.9991	1	16:24704219	1
eo_p, eo_p_gran, neut_p_gran	0.804	0.8124	16:24701728	0.9763
bipolar, SCZ	0.9991	1	16:24704219	1
eo_p, eo_p_gran, neut_p_gran	0.804	0.8124	16:24701728	0.9763
bipolar, SCZ	0.9991	1	16:24704219	1
eo_p, eo_p_gran, neut_p_gran	0.804	0.8124	16:24701728	0.9763
Willer_TC, Willer_TG	0.9933	0.9934	1:62836976	1
crohns, GIANT_bmi, ibd, mch, mcv, rbc, uc	0.8947	0.9072	16:28490517	0.9988
crohns, GIANT_bmi, ibd, mch, mcv, rbc, uc	0.8868	0.9072	16:28490517	0.9988
mpv, pct, plt	0.9961	0.9996	16:28549508	1
mpv, pct, plt	0.9942	0.9996	16:28549508	1
mpv, pct, plt	0.9914	0.9996	16:28549508	0.9964
mpv, pct, plt	0.9914	0.9996	16:28549508	0.9964
mpv, pct, plt	0.9903	0.9996	16:28549508	0.9955
mpv, pct, plt	0.9903	0.9996	16:28549508	0.9955
mpv, pct, plt	0.9897	0.9996	16:28549508	0.9953
mpv, pct, plt	0.9887	0.9996	16:28549508	0.9946
mpv, pct, plt	0.986	0.9996	16:28549508	0.9937
mpv, pct, plt	0.986	0.9996	16:28549508	0.9937
mpv, pct, plt	0.986	0.9996	16:28549508	0.9937
mpv, pct, plt	0.986	0.9996	16:28549508	0.9937
mpv, pct, plt	0.986	0.9996	16:28549508	0.9937
mpv, pct, plt	0.986	0.9996	16:28549508	0.9937
mpv, pct, plt	0.986	0.9996	16:28549508	0.9937
mpv, pct, plt	0.986	0.9996	16:28549508	0.9937
mpv, pct, plt	0.986	0.9996	16:28549508	0.9937
bipolar, crohns, GIANT_bmi, ibd, mch, mcv, rbc, uc	0.8394	0.8991	16:28825605	1
mpv, pct, plt	0.986	0.9996	16:28549508	0.9937
bipolar, crohns, GIANT_bmi, ibd, mch, mcv, rbc, uc	0.796	0.9524	16:28841777	1
mpv, pct, plt	0.986	0.9996	16:28549508	0.9937
bipolar, crohns, GIANT_bmi, ibd, mch, mcv, rbc, uc	0.796	0.9524	16:28841777	1
mpv, pct, plt	0.986	0.9996	16:28549508	0.9937
bipolar, crohns, GIANT_bmi, ibd, mch, mcv, rbc, uc	0.796	0.9524	16:28841777	1
mpv, pct, plt	0.986	0.9996	16:28549508	0.9937
bipolar, crohns, GIANT_bmi, ibd, mch, mcv, rbc, uc	0.749	0.9524	16:28841777	1
mpv, pct, plt	0.986	0.9996	16:28549508	0.9937
bipolar, crohns, GIANT_bmi, ibd, mch, mcv, rbc, uc	0.749	0.9524	16:28841777	1
mpv, pct, plt	0.986	0.9996	16:28549508	0.9937
mpv, pct, plt	0.9674	0.9983	16:28583215	0.343
mpv, pct, plt	0.9674	0.9983	16:28583215	0.343
mpv, pct, plt	0.9674	0.9983	16:28583215	0.343
mpv, pct, plt	0.98	0.9982	16:28589719	0.459
mpv, pct, plt	0.9944	0.9983	16:28606173	1
mpv, pct, plt	0.9944	0.9983	16:28606173	1
bipolar, SCZ	1	1	16:29661217	1
eo_p, eo_p_gran, GIANT_bmi, neut_p_gran, Worry	0.7148	0.8757	16:30082508	0.8065
mch, mcv, rbc	0.9843	1	16:30141847	0.8163
pct, plt	0.7151	0.7206	16:29673203	0.7874
AlzD, t2d	0.77	0.7879	16:30030699	0.4274
eo_p, eo_p_gran, GIANT_bmi, neut_p_gran, Worry	0.7147	0.8757	16:30082508	0.8065
mch, mcv, rbc	0.9843	1	16:30141847	0.8163
AlzD, mono, pct, t2d	0.8224	0.8846	16:30030699	0.4356
eo_p, eo_p_gran, GIANT_bmi, neut_p_gran, Worry	0.7147	0.8757	16:30082508	0.8065
mch, mcv, rbc	0.9843	1	16:30141847	0.8163
AlzD, mono, pct, t2d	0.8224	0.8846	16:30030699	0.4356
eo_p, eo_p_gran, GIANT_bmi, neut_p_gran, Worry	0.7148	0.8757	16:30082508	0.8065
mch, mcv, rbc	0.9843	1	16:30141847	0.8163
AlzD, mono, pct, t2d	0.8241	0.8846	16:30030699	0.4356
eo_p, eo_p_gran, GIANT_bmi, neut_p_gran, Worry	0.7148	0.8757	16:30082508	0.8065
mch, mcv, rbc	0.9843	1	16:30141847	0.8163
AlzD, mono, pct, t2d	0.8241	0.8846	16:30030699	0.4356
eo_p, eo_p_gran, GIANT_bmi, neut_p_gran, Worry	0.7148	0.8757	16:30082508	0.8065
mch, mcv, rbc	0.9843	1	16:30141847	0.8163
AlzD, mono, pct, t2d	0.8241	0.8846	16:30030699	0.4356
eo_p, eo_p_gran, GIANT_bmi, neut_p_gran, Worry	0.7148	0.8757	16:30082508	0.8065
mch, mcv, rbc	0.9843	1	16:30141847	0.8163
AlzD, mono, pct, t2d	0.8241	0.8846	16:30030699	0.4356
eo_p, eo_p_gran, GIANT_bmi, neut_p_gran, Worry	0.7149	0.8757	16:30082508	0.8065
mch, mcv, rbc	0.9843	1	16:30141847	0.8163
AlzD, mono, pct, t2d	0.8248	0.8846	16:30030699	0.4356
eo_p, eo_p_gran, GIANT_bmi, neut_p_gran, Worry	0.7149	0.8757	16:30082508	0.8065
mch, mcv, rbc	0.9843	1	16:30141847	0.8163
AlzD, mono, pct, t2d	0.8248	0.8846	16:30030699	0.4356
eo_p, eo_p_gran, neut_p_gran	0.864	0.8774	16:30785824	0.4141
eo_p, eo_p_gran, neut_p_gran	0.864	0.8774	16:30785824	0.4141
bipolar, rbc	0.7611	0.9999	16:31092075	0.537
eo_p, eo_p_gran, neut_p_gran	0.864	0.8774	16:30785824	0.4141
bipolar, rbc	0.7611	0.9999	16:31092075	0.537
eo_p, eo_p_gran, neut_p_gran	0.864	0.8774	16:30785824	0.4141
bipolar, rbc	0.7611	0.9999	16:31092075	0.537
eo_p, eo_p_gran, neut_p_gran	0.864	0.8774	16:30785824	0.4141
mch, mcv, rbc	0.9193	1	16:30946506	0.8146
mch, mcv, rbc	0.9193	1	16:30946506	0.8146
bipolar, rdw	0.7223	0.7716	16:31347748	0.8748
bipolar, rdw	0.7223	0.7716	16:31347748	0.8748
bipolar, SCZ	1	1	1:63415029	1
baso_neut_sum, gran, myeloid_wbc, neut, neut_eo_sum, uc, wbc	0.7961	0.7996	16:3867081	0.9992
mch, mcv, rbc	0.9908	0.9944	16:4294231	1
mch, mcv, rdw	0.7092	0.9833	16:50095506	0.1614
crohns, ibd	0.982	1	16:50363559	0.6541
mch, mcv, rdw	0.7092	0.9833	16:50095506	0.1614
crohns, ibd	0.982	1	16:50363559	0.6541
crohns, ibd	0.9999	1	16:50756881	1
crohns, ibd	0.9999	1	16:50756881	1
crohns, ibd	0.9999	1	16:50756881	1
crohns, ibd	0.9999	1	16:50756881	1
BrCaC, UKBB_brca, UKBB_sbp	0.9033	0.9184	16:52599188	0.9923
bipolar, t2d	0.9822	0.9998	16:53544993	0.8446
bipolar, t2d	0.9821	0.9998	16:53544993	0.8446
bipolar, t2d	0.9821	0.9998	16:53544993	0.8446
bipolar, t2d	0.9824	0.9998	16:53544993	0.8446
bipolar, t2d	0.9824	0.9998	16:53544993	0.8446
bipolar, SCZ, t2d	0.989	1	16:53544993	1
SCZ, t2d	0.8838	0.9999	16:53544993	1
GIANT_bmi, t2d	0.9989	1	16:53877592	0.9886
GIANT_bmi, t2d	0.9989	1	16:53877592	0.9886
bipolar, SCZ	1	1	16:54469637	1
Willer_HDL, Willer_TC	0.9328	0.9596	16:56490549	0.9981
cad, Willer_LDL, Willer_TC	0.957	0.9999	16:56989590	0.9961
cad, Willer_LDL, Willer_TC	0.957	0.9999	16:56989590	0.9961
cad, Willer_LDL, Willer_TC	0.957	0.9999	16:56989590	0.9961
cad, Willer_LDL, Willer_TC	0.957	0.9999	16:56989590	0.9961
cad, Willer_LDL, Willer_TC	0.957	0.9999	16:56989590	0.9961
bipolar, SCZ	1	1	16:5851861	1
baso_neut_sum, gran, mch, mcv, myeloid_wbc, neut, neut_eo_sum, wbc	0.7641	0.9951	1:66054995	1
bipolar, SCZ	0.9454	1	16:58573946	0.8828
bipolar, SCZ	0.9454	1	16:58573946	0.8828
bipolar, SCZ	0.9454	1	16:58573946	0.8828
bipolar, SCZ	1	1	16:5851861	1
bipolar, SCZ	1	1	16:5851861	1
baso_neut_sum, gran, gran_p_myeloid_wbc, myeloid_wbc, neut, neut_eo_sum, neut_p, wbc	0.9886	1	1:66105944	0.9999
bipolar, SCZ	1	1	16:60511482	1
baso_neut_sum, gran, gran_p_myeloid_wbc, mono_p, myeloid_wbc, neut, neut_eo_sum, wbc	0.9902	1	1:66105944	0.9999
bipolar, SCZ	1	1	1:66367191	1
bipolar, hlr_p, ret_p, SCZ	0.7996	0.899	16:67863451	1
hct, hgb, Willer_HDL, Willer_TC	0.9844	1	16:67928042	0.9206
eo_p, eo_p_gran, neut_p_gran	0.9473	0.9475	16:67727069	1
bipolar, hlr_p, ret_p, SCZ	0.7849	0.899	16:67863451	1
hct, hgb, Willer_HDL, Willer_TC	0.9751	1	16:67928042	0.92
eo_p, eo_p_gran, neut_p_gran	0.9472	0.9475	16:67727069	1
hct, hgb, Willer_HDL, Willer_TC	0.9158	0.9999	16:67985706	0.9769
mch, rdw, ret, ret_p	0.7217	0.828	16:68439070	0.962
eo_p, eo_p_gran, GIANT_bmi, neut_p_gran	0.8	0.8552	16:68304392	0.993
mcv, rbc	0.7214	0.9287	16:67969930	0.3831
hct, hgb, Willer_HDL, Willer_TC	0.9158	0.9999	16:67985706	0.9769
mch, rdw, ret, ret_p	0.7217	0.828	16:68439070	0.962
eo_p, eo_p_gran, GIANT_bmi, neut_p_gran	0.8	0.8552	16:68304392	0.993
mcv, rbc	0.7214	0.9287	16:67969930	0.3831
hct, hgb, Willer_HDL, Willer_TC	0.7628	0.9997	16:68099821	0.7438
eo_p, eo_p_gran, GIANT_bmi, neut_p_gran	0.7934	0.8552	16:68304392	0.993
hct, hgb, Willer_HDL, Willer_TC	0.7809	0.9997	16:68099821	0.9495
eo_p, eo_p_gran, GIANT_bmi, neut_p_gran	0.7933	0.8552	16:68304392	0.993
bipolar, rbc, SCZ	0.9356	0.9872	16:68403945	1
mcv, rdw	0.9379	0.9964	16:68754312	0.3486
bipolar, SCZ	1	1	16:69477185	1
GIANT_bmi, t2d	0.8019	0.8503	16:69556715	0.7561
bipolar, SCZ	1	1	16:69477185	1
GIANT_bmi, t2d	0.8019	0.8503	16:69556715	0.7561
GIANT_bmi, t2d	0.7966	0.8469	16:69556715	0.7559
Willer_LDL, Willer_TC	0.9718	0.9728	16:71408940	0.9822
Willer_LDL, Willer_TC	0.9974	0.9982	16:71649416	1
Willer_LDL, Willer_TC	0.9974	0.9982	16:71649416	1
cad, UKBB_chol, Willer_LDL, Willer_TC	0.9977	1	16:72108093	1
hlr, hlr_p, ret, ret_p	0.8459	0.8775	16:71864108	0.3213
cad, UKBB_chol, Willer_LDL, Willer_TC	0.974	1	16:72108093	1
hlr, hlr_p, ret, ret_p	0.8459	0.8775	16:71864108	0.3213
crohns, ibd, uc	0.9786	1	1:67417555	0.4893
hlr, hlr_p, ret, ret_p	0.8458	0.8775	16:71864108	0.3213
hct, hgb	0.914	0.9439	16:72283147	0.2367
bipolar, SCZ	0.9975	1	16:72221457	1
hct, hgb	0.9215	0.9448	16:72283147	0.2477
eo_p, eo_p_gran, neut_p_gran	0.8352	0.8441	16:7530601	0.8264
eo_p, eo_p_gran, neut_p_gran	0.8352	0.8441	16:7530601	0.8264
BrCaC, SCZ	0.7011	0.7073	16:75281964	1
BrCaC, SCZ	0.7008	0.7073	16:75281964	1
bipolar, SCZ	1	1	1:67843708	1
ibd, uc	1	1	1:67705958	1
bipolar, SCZ	1	1	1:67843708	1
ibd, uc	1	1	1:67705958	1
bipolar, SCZ	0.873	1	16:7535379	1
eo_p, eo_p_gran, neut_p_gran	0.8353	0.8441	16:7530601	0.8264
bipolar, SCZ	0.873	1	16:7535379	1
eo_p, eo_p_gran, neut_p_gran	0.8353	0.8441	16:7530601	0.8264
bipolar, SCZ	0.873	1	16:7535379	1
eo_p, eo_p_gran, neut_p_gran	0.8353	0.8441	16:7530601	0.8264
bipolar, SCZ	0.873	1	16:7535379	1
eo_p, eo_p_gran, neut_p_gran	0.8353	0.8441	16:7530601	0.8264
bipolar, SCZ	0.873	1	16:7535379	1
eo_p, eo_p_gran, neut_p_gran	0.8353	0.8441	16:7530601	0.8264
bipolar, SCZ	0.873	1	16:7535379	1
eo_p, eo_p_gran, neut_p_gran	0.8353	0.8441	16:7530601	0.8264
bipolar, SCZ	0.873	1	16:7535379	1
eo_p, eo_p_gran, neut_p_gran	0.8353	0.8441	16:7530601	0.8264
bipolar, SCZ	0.873	1	16:7535379	1
eo_p, eo_p_gran, neut_p_gran	0.8353	0.8441	16:7530601	0.8264
bipolar, SCZ	0.873	1	16:7535379	1
eo_p, eo_p_gran, neut_p_gran	0.8353	0.8441	16:7530601	0.8264
bipolar, SCZ	0.873	1	16:7535379	1
eo_p, eo_p_gran, neut_p_gran	0.8353	0.8441	16:7530601	0.8264
bipolar, SCZ	0.873	1	16:7535379	1
eo_p, eo_p_gran, neut_p_gran	0.8353	0.8441	16:7530601	0.8264
bipolar, SCZ	0.873	1	16:7535379	1
eo_p, eo_p_gran, neut_p_gran	0.8353	0.8441	16:7530601	0.8264
bipolar, SCZ	0.873	1	16:7535379	1
eo_p, eo_p_gran, neut_p_gran	0.8353	0.8441	16:7530601	0.8264
bipolar, SCZ	0.9036	1	1:67865150	1
ibd, uc	1	1	1:67705958	1
bipolar, SCZ	0.9036	1	1:67865150	1
ibd, uc	1	1	1:67705958	1
bipolar, SCZ	0.9036	1	1:67865150	1
ibd, uc	1	1	1:67705958	1
mch, mcv	0.9991	1	16:840769	0.996
pct, plt	0.9759	0.9991	16:79748962	0.3458
eo_p, eo_p_gran, neut_p_gran	0.9673	0.9755	16:79652541	0.6552
pct, plt	0.9759	0.9991	16:79748962	0.3458
eo_p, eo_p_gran, neut_p_gran	0.9673	0.9755	16:79652541	0.6552
t2d, WHRadjBMI, Willer_HDL, Willer_TG	0.9948	0.9949	16:81534790	1
t2d, WHRadjBMI, Willer_HDL, Willer_TG	0.9948	0.9949	16:81534790	1
crohns, ibd	0.9463	0.9537	16:82867456	0.5358
bipolar, SCZ	1	1	16:82891089	1
crohns, ibd	0.9462	0.9537	16:82867456	0.5358
bipolar, SCZ	1	1	16:83569881	1
bipolar, SCZ	0.9975	1	16:8305699	0.997
mpv, pdw	0.9725	0.9885	16:85452695	0.9781
pct, plt	0.9996	0.9996	16:85428947	1
gran_p_myeloid_wbc, mono, mono_p, neut_p	0.9996	1	16:85947327	1
mpv, pct, pdw, plt	0.8861	0.9043	16:85706633	0.976
eo_p, eo_p_gran, neut_p_gran	0.9892	0.9983	16:85810349	0.9878
hct, hgb, rbc	0.8518	0.854	16:86356582	0.9999
bipolar, DepAffect	0.7552	0.7632	16:87409266	1
bipolar, DepAffect	0.7552	0.7632	16:87409266	1
bipolar, DepAffect	0.7552	0.7632	16:87409266	1
bipolar, DepAffect	0.7552	0.7632	16:87409266	1
bipolar, DepAffect	0.7552	0.7632	16:87409266	1
pct, plt	0.9993	1	16:88559201	0.9948
baso, lymph, wbc	0.9137	0.9197	16:88533971	0.9994
hgb, mchc	0.9996	0.9998	16:88802494	1
pct, plt	0.9993	1	16:88559201	0.9948
hct, hgb, rbc	0.9997	1	16:88813114	1
baso, lymph, wbc	0.9137	0.9197	16:88533971	0.9994
eo_p, eo_p_gran, neut_p_gran, pct, plt	0.9927	0.9999	16:88559201	1
eo_p, eo_p_gran, neut_p_gran, pct, plt	0.9927	0.9999	16:88559201	1
pct, plt	0.9937	1	16:88782676	0.6448
hct, hgb	0.737	0.7408	16:9133509	0.5766
bipolar, SCZ	0.8507	1	16:89154654	1
hct, hgb, mch, SCZ	0.8197	0.9908	16:89740609	1
hct, hgb, mch, SCZ	0.8198	0.9908	16:89740609	1
hct, hgb, mch, SCZ	0.8198	0.9908	16:89740609	1
hct, hgb, mch, SCZ	0.8198	0.9908	16:89740609	1
hct, hgb, mch, SCZ	0.8198	0.9908	16:89740609	1
hct, hgb, mch, SCZ	0.8198	0.9908	16:89740609	1
hct, hgb, mch, SCZ	0.8198	0.9908	16:89740609	1
hct, hgb, mch, SCZ	0.82	0.9908	16:89740609	1
hct, hgb, mch, SCZ	0.82	0.9908	16:89740609	1
hct, hgb	0.986	0.9897	16:89764549	0.9878
hlr, hlr_p, irf, lymph, pdw, ret, ret_p	0.7201	0.8331	16:89953773	0.4969
hlr, hlr_p, irf, lymph, pdw, ret, ret_p	0.7201	0.8331	16:89953773	0.4969
hlr, hlr_p, irf, lymph, pdw, ret, ret_p	0.7292	0.8331	16:89953773	0.4969
hlr, hlr_p, ret, ret_p	0.7902	0.8037	17:1520606	0.6475
AlzD, mpv	0.8656	0.8729	17:1443039	0.3487
mch, mcv	0.9201	0.9242	17:16883680	0.6341
mch, mcv	0.9201	0.9242	17:16883680	0.6341
mch, mcv	0.9201	0.9242	17:16883680	0.6341
mono, SCZ	0.7917	0.93	17:17847936	0.991
cad, lymph, WHRadjBMI	0.7655	0.8814	17:17878159	0.7516
mono, SCZ	0.8995	0.9728	17:18012730	0.9745
cad, lymph, WHRadjBMI	0.7655	0.8814	17:17878159	0.7516
mono, SCZ	0.8995	0.9728	17:18012730	0.9745
cad, lymph, WHRadjBMI	0.7655	0.8814	17:17878159	0.7516
mono, SCZ	0.8995	0.9728	17:18012730	0.9745
mono, pct, wbc	0.97	1	17:2001825	0.7005
hlr, hlr_p, ret, ret_p	0.8933	0.8983	17:2001856	1
bipolar, hlr, hlr_p, irf, mch, mcv, mpv, rbc, ret, ret_p, SCZ, UKBB_sbp, Worry	0.7807	0.9922	17:19927699	1
bipolar, hlr, hlr_p, irf, mch, mcv, mpv, rbc, ret, ret_p, SCZ, UKBB_sbp, Worry	0.7768	0.9922	17:19927699	1
bipolar, SCZ	0.8317	1	1:72136346	1
bipolar, SCZ	0.8317	1	1:72136346	1
bipolar, SCZ	0.9619	1	17:21104817	1
hlr, hlr_p, irf, rdw	0.962	0.969	17:21162773	1
bipolar, SCZ	0.8317	1	1:72136346	1
pct, plt	0.9473	1	17:2009752	0.3929
hlr, hlr_p, ret, ret_p	0.8933	0.8983	17:2001856	1
pct, plt	0.9473	1	17:2009752	0.3929
hlr, hlr_p, ret, ret_p	0.8933	0.8983	17:2001856	1
pct, plt	0.9473	1	17:2009752	0.3929
hlr, hlr_p, ret, ret_p	0.8933	0.8983	17:2001856	1
pct, plt	0.9473	1	17:2009752	0.3929
hlr, hlr_p, ret, ret_p	0.8933	0.8983	17:2001856	1
pct, plt	0.9964	1	17:2255138	0.9908
lymph, lymph_p	0.9734	0.9763	17:2715373	0.7748
lymph, lymph_p, neut_p, wbc	0.7564	0.7629	17:2729652	1
lymph, lymph_p, wbc	0.9677	0.9719	17:2729652	1
lymph, lymph_p, wbc	0.9677	0.9719	17:2729652	1
lymph, lymph_p, wbc	0.9677	0.9719	17:2729652	1
lymph, lymph_p, wbc	0.9677	0.9719	17:2729652	1
lymph, lymph_p, wbc	0.9677	0.9719	17:2729652	1
lymph, lymph_p, wbc	0.9677	0.9719	17:2729652	1
lymph, lymph_p, wbc	0.9677	0.9719	17:2729652	1
lymph, lymph_p, wbc	0.9677	0.9719	17:2729652	1
cad, ret, ret_p	0.946	0.956	17:27009749	0.9747
cad, ret, ret_p	0.946	0.956	17:27009749	0.9747
bipolar, SCZ	1	1	17:2886642	1
bipolar, SCZ	1	1	17:2886642	1
mpv, plt	0.9982	1	17:27549806	0.8721
mpv, plt	0.9982	1	17:27549806	0.8721
cad, lymph	0.9816	0.9983	17:27935688	0.3423
mch, mcv	0.9998	1	17:29262773	1
hct, hgb	0.8201	0.9138	17:29025184	0.4115
mch, mcv	0.9998	1	17:29262773	1
hct, hgb	0.8201	0.9138	17:29025184	0.4115
mch, mcv	0.9998	1	17:29262773	1
hct, hgb	0.8261	0.9158	17:29025184	0.4169
mch, mcv	0.9998	1	17:29262773	1
hct, hgb	0.8261	0.9158	17:29025184	0.4169
bipolar, mpv, SCZ	0.7888	0.7951	17:29259899	1
mch, mcv	0.9998	1	17:29262773	1
hct, hgb	0.7973	0.8923	17:29158515	0.1377
bipolar, SCZ	1	1	17:3119871	1
hlr, hlr_p, irf, pdw, rdw, ret, ret_p	0.9398	0.9823	17:31184631	0.4476
hlr, hlr_p, irf, pdw, rdw, ret, ret_p	0.94	0.9823	17:31184631	0.4476
hlr, hlr_p, pct, pdw, plt	0.7471	1	17:33902635	0.5992
ret, ret_p	1	1	17:33873772	1
hlr, hlr_p, pct, pdw, plt	0.7471	1	17:33902635	0.5992
ret, ret_p	1	1	17:33873772	1
hlr, hlr_p, ret, ret_p	0.9653	0.9977	17:34264546	0.9893
bipolar, SCZ	1	1	17:35910735	1
lymph, mono, pct, plt, wbc	0.7308	0.781	17:35835031	0.2262
ProstateCa, t2d	0.9938	1	17:36098040	1
bipolar, SCZ	1	1	17:35910735	1
ProstateCa, t2d	0.9947	1	17:36101156	0.9566
bipolar, SCZ	1	1	17:35910735	1
ProstateCa, t2d	0.9947	1	17:36101156	0.9566
crohns, ibd, SCZ, uc	0.9763	1	17:38040119	0.9999
Asthma, bipolar	0.9771	1	17:38074046	0.7116
baso, baso_neut_sum, gran, gran_p_myeloid_wbc, lymph_p, mono_p, myeloid_wbc, neut, neut_eo_sum, neut_p, wbc	0.9701	1	17:38114469	0.7319
crohns, eo_p, eo_p_gran, ibd, lymph, mpv, neut_p_gran, SCZ, uc	0.727	0.9964	17:38040119	1
crohns, eo_p, ibd, lymph, mpv, SCZ, uc	0.8918	0.9953	17:38040119	1
Asthma, bipolar	0.9771	1	17:38074046	0.7116
eo_p_gran, neut_p_gran	1	1	17:38128648	1
crohns, eo_p, ibd, lymph, mpv, SCZ, uc	0.9071	0.9953	17:38040119	1
Asthma, bipolar	0.9771	1	17:38074046	0.7116
eo_p_gran, neut_p_gran	1	1	17:38128648	1
crohns, eo_p, ibd, lymph, mpv, SCZ, uc	0.9073	0.9953	17:38040119	1
Asthma, bipolar	0.9771	1	17:38074046	0.7116
eo_p_gran, neut_p_gran	1	1	17:38128648	1
crohns, eo_p, ibd, lymph, mpv, SCZ, uc	0.9073	0.9953	17:38040119	1
Asthma, bipolar	0.9771	1	17:38074046	0.7116
eo_p_gran, neut_p_gran	1	1	17:38128648	1
crohns, eo_p, ibd, lymph, mpv, SCZ, uc	0.9076	0.9953	17:38040119	1
Asthma, bipolar	0.9771	1	17:38074046	0.7116
eo_p_gran, neut_p_gran	1	1	17:38128648	1
crohns, eo_p, ibd, lymph, mpv, SCZ, uc	0.9076	0.9953	17:38040119	1
Asthma, bipolar	0.9771	1	17:38074046	0.7116
eo_p_gran, neut_p_gran	1	1	17:38128648	1
crohns, eo_p, ibd, lymph, mpv, SCZ, uc	0.9076	0.9953	17:38040119	1
Asthma, bipolar	0.9771	1	17:38074046	0.7116
eo_p_gran, neut_p_gran	1	1	17:38128648	1
crohns, eo_p, ibd, lymph, mpv, SCZ, uc	0.9076	0.9953	17:38040119	1
Asthma, bipolar	0.9771	1	17:38074046	0.7116
eo_p_gran, neut_p_gran	1	1	17:38128648	1
crohns, eo_p, ibd, lymph, mpv, SCZ, uc	0.9078	0.9953	17:38040119	1
Asthma, bipolar	0.9771	1	17:38074046	0.7116
eo_p_gran, neut_p_gran	1	1	17:38128648	1
crohns, eo_p, ibd, lymph, mpv, SCZ, uc	0.9078	0.9953	17:38040119	1
Asthma, bipolar	0.9771	1	17:38074046	0.7116
eo_p_gran, neut_p_gran	1	1	17:38128648	1
crohns, eo_p, ibd, lymph, mpv, SCZ, uc	0.9078	0.9953	17:38040119	1
Asthma, bipolar	0.9771	1	17:38074046	0.7116
eo_p_gran, neut_p_gran	1	1	17:38128648	1
crohns, eo_p, ibd, lymph, mpv, SCZ, uc	0.9085	0.9953	17:38040119	1
Asthma, bipolar	0.9771	1	17:38074046	0.7116
eo_p_gran, neut_p_gran	1	1	17:38128648	1
crohns, eo_p, ibd, lymph, mpv, SCZ, uc	0.9133	0.9953	17:38040119	1
Asthma, bipolar	0.9771	1	17:38074046	0.7116
eo_p_gran, neut_p_gran	1	1	17:38128648	1
crohns, eo_p, ibd, lymph, mpv, SCZ, uc	0.9135	0.9953	17:38040119	1
eo_p_gran, neut_p_gran	1	1	17:38128648	1
mch, mcv	0.8895	0.8927	17:38289003	0.7233
crohns, eo_p, ibd, lymph, mpv, SCZ, uc	0.9135	0.9953	17:38040119	1
eo_p_gran, neut_p_gran	1	1	17:38128648	1
mch, mcv	0.8895	0.8927	17:38289003	0.7233
crohns, eo_p, ibd, lymph, mpv, SCZ, uc	0.9135	0.9953	17:38040119	1
eo_p_gran, neut_p_gran	1	1	17:38128648	1
mch, mcv	0.8897	0.8929	17:38289003	0.7233
bipolar, SCZ	1	1	17:38593294	1
ibd, uc	0.9596	0.9753	17:38756969	0.4004
eo_p, eo_p_gran, neut_p_gran	0.7431	0.7525	17:38545193	0.9999
hlr, hlr_p, irf, mch, ret, ret_p	0.7081	0.7729	17:40049473	0.4735
Willer_HDL, Willer_TG	0.7543	0.9814	17:41878166	0.6738
Willer_HDL, Willer_TG	0.7543	0.9814	17:41878166	0.6738
hlr, hlr_p, ret, ret_p	0.8917	0.9417	17:42082641	0.2175
Willer_HDL, Willer_TG	0.7543	0.9814	17:41878166	0.6738
Willer_HDL, Willer_TG	0.7543	0.9814	17:41878166	0.6738
pct, UKBB_sbp	0.9492	0.9902	17:42671099	0.2546
SCZ, UKBB_sbp	0.9025	1	17:43163851	0.7604
gran_p_myeloid_wbc, mono_p	0.9969	0.9994	17:43401540	0.6068
SCZ, UKBB_sbp	0.9025	1	17:43163851	0.7604
gran_p_myeloid_wbc, mono_p	0.9969	0.9994	17:43401540	0.6068
eo_p, eo_p_gran, mono, neut_p_gran, rbc, rdw	0.8889	0.9999	17:43709415	0.5741
gran_p_myeloid_wbc, mono_p	0.9969	0.9994	17:43401540	0.6068
eo_p, eo_p_gran, mono, neut_p_gran, rbc, rdw	0.8889	0.9999	17:43709415	0.5741
gran_p_myeloid_wbc, mono_p	0.9969	0.9994	17:43401540	0.6068
eo_p, eo_p_gran, mono, neut_p_gran, rbc, rdw	0.7596	0.9999	17:43731719	0.1324
gran_p_myeloid_wbc, mono_p	0.9969	0.9994	17:43401540	0.6068
eo_p, eo_p_gran, mono, neut_p_gran, rbc, rdw	0.7418	0.9999	17:43731719	0.1158
gran_p_myeloid_wbc, mono_p	0.9969	0.9994	17:43401540	0.6068
gran_p_myeloid_wbc, mono_p	0.9969	0.9994	17:43401540	0.6068
bipolar, SCZ	1	1	17:43871147	1
bipolar, SCZ	1	1	17:43871147	1
bipolar, SCZ	1	1	17:43871147	1
bipolar, SCZ	1	1	17:43871147	1
bipolar, SCZ	1	1	17:43871147	1
bipolar, SCZ	1	1	17:43871147	1
bipolar, SCZ	1	1	17:43871147	1
bipolar, SCZ	1	1	17:43871147	1
bipolar, SCZ	1	1	17:43871147	1
bipolar, SCZ	1	1	17:43871147	1
bipolar, SCZ	1	1	17:43871147	1
bipolar, SCZ	1	1	17:43871147	1
bipolar, SCZ	1	1	17:43871147	1
bipolar, SCZ	1	1	17:43871147	1
bipolar, SCZ	1	1	17:43871147	1
bipolar, SCZ	1	1	17:43871147	1
bipolar, SCZ	1	1	17:43871147	1
bipolar, SCZ	1	1	17:43871147	1
bipolar, SCZ	1	1	17:43871147	1
bipolar, SCZ	1	1	17:43871147	1
bipolar, SCZ	1	1	17:43871147	1
bipolar, SCZ	1	1	17:43871147	1
bipolar, SCZ	1	1	17:43871147	1
bipolar, SCZ	1	1	17:43871147	1
bipolar, SCZ	1	1	17:43871147	1
bipolar, SCZ	1	1	17:43871147	1
bipolar, SCZ	1	1	17:43871147	1
bipolar, SCZ	1	1	17:43871147	1
bipolar, SCZ	1	1	17:43871147	1
bipolar, SCZ	1	1	17:43871147	1
bipolar, SCZ	1	1	17:43926789	1
bipolar, mpv	0.7524	0.9998	17:43968415	1
bipolar, mpv	0.7524	0.9998	17:43968415	1
bipolar, SCZ	1	1	17:43973498	1
hct, hgb, rdw	0.9808	1	17:44828931	0.9997
SCZ, UKBB_sbp	0.9906	1	17:45004788	1
hct, hgb, rdw	0.9808	1	17:44828931	0.9997
hct, hgb, rdw	0.9808	1	17:44828931	0.9997
hct, hgb, rdw	0.9808	1	17:44828931	0.9997
hct, hgb, rdw	0.9808	1	17:44828931	0.9997
hct, hgb, rdw	0.9808	1	17:44828931	0.9997
hct, hgb, rdw	0.9808	1	17:44828931	0.9997
hct, hgb, rdw	0.9808	1	17:44828931	0.9997
hct, hgb, rdw	0.9808	1	17:44828931	0.9997
hct, hgb, rdw	0.9808	1	17:44828931	0.9997
SCZ, UKBB_chol	0.987	0.9996	17:45583375	0.9999
hct, hgb, rbc, rdw	0.8897	0.9274	17:45158791	0.249
GIANT_bmi, Willer_HDL	0.7845	0.8772	17:46149680	0.6747
bipolar, SCZ	0.9995	1	17:46407528	1
GIANT_bmi, Willer_HDL	0.785	0.8774	17:46149680	0.6747
bipolar, SCZ	0.9963	1	17:46464739	0.7921
hct, hgb, rbc	0.9042	0.9895	17:46500673	0.3282
ret, ret_p, UKBB_sbp	0.7333	0.8333	17:46686840	0.4108
bipolar, SCZ	1	1	17:4880893	1
Asthma, cad, Eczema, eo_p, eo_p_gran, neut_p_gran, UKBB_MI	0.9748	0.9787	17:47340153	1
Asthma, cad, Eczema, eo_p, eo_p_gran, neut_p_gran, UKBB_MI	0.9748	0.9787	17:47340153	1
Asthma, Eczema, eo_p, eo_p_gran, neut_p_gran	0.977	0.9996	17:47468147	0.6908
AlzD, cad, SCZ, UKBB_MI	0.821	0.9438	17:47428573	0.9946
t2d, UKBB_sbp	0.7778	0.7911	17:47091420	0.7908
Asthma, Eczema, eo_p, eo_p_gran, neut_p_gran	0.977	0.9996	17:47468147	0.6908
AlzD, cad, SCZ, UKBB_MI	0.821	0.9438	17:47428573	0.9946
Asthma, Eczema, eo_p, eo_p_gran, neut_p_gran	0.977	0.9996	17:47468147	0.6908
Asthma, Eczema, eo_p, eo_p_gran, neut_p_gran	0.977	0.9996	17:47468147	0.6908
baso_neut_sum, gran, myeloid_wbc, neut, neut_eo_sum, wbc	0.8917	0.9125	17:5042894	0.7559
eo_p, eo_p_gran, ibd, lymph, lymph_p, neut_p_gran, uc	0.8622	0.8684	17:4621773	1
bipolar, SCZ	0.9941	1	17:49347641	0.7822
GIANT_bmi, Worry	0.8497	0.8621	17:5283252	0.6034
lymph, wbc	0.8299	0.8301	17:54988151	1
bipolar, SCZ	0.996	1	17:55835623	0.7826
mpv, pct, plt	0.9392	0.9403	17:55498377	1
gran_p_myeloid_wbc, mono_p	0.9687	1	17:56584205	0.2374
mchc, rdw	0.7755	0.7758	17:56644816	1
gran_p_myeloid_wbc, mono_p	0.9628	1	17:56584205	0.2203
mchc, rdw	0.7752	0.7754	17:56644816	0.9999
gran_p_myeloid_wbc, mono_p	0.9608	1	17:56584205	0.2154
mchc, rdw	0.7752	0.7754	17:56644816	0.9999
gran_p_myeloid_wbc, mono_p	0.9464	1	17:56584205	0.1914
mchc, rdw	0.7746	0.775	17:56644816	0.9999
gran_p_myeloid_wbc, mono_p	0.9329	1	17:56584205	0.1693
mchc, rdw	0.7742	0.7746	17:56644816	0.9999
mono, mono_p	0.841	1	17:56993407	0.1118
mchc, rdw	0.8228	0.8231	17:56871200	0.9999
mono, mono_p	0.8461	1	17:56993407	0.1558
mchc, rdw	0.8227	0.823	17:56871200	0.9999
gran_p_myeloid_wbc, mono, mono_p	0.9899	1	17:57885709	0.8331
Willer_LDL, Willer_TC	0.7178	0.7197	17:57790206	0.9964
gran_p_myeloid_wbc, mono, mono_p	0.9899	1	17:57885709	0.8331
Willer_LDL, Willer_TC	0.7182	0.7201	17:57790206	0.9964
gran_p_myeloid_wbc, mono, mono_p	0.9899	1	17:57885709	0.8331
Willer_LDL, Willer_TC	0.7298	0.7304	17:57790206	0.9995
cad, plt	0.7983	0.8674	17:59236766	0.2894
hlr, hlr_p, irf, ret	0.7667	0.7865	17:59496238	0.5837
hct, hgb, rbc	0.9938	1	17:59456589	0.9359
mch, mcv	0.9844	0.9938	17:59693918	0.2824
cad, plt	0.7983	0.8674	17:59236766	0.2894
hlr, hlr_p, irf, ret	0.7666	0.7865	17:59496238	0.5837
hct, hgb, rbc	0.9938	1	17:59456589	0.9359
mch, mcv	0.9829	0.9944	17:59704935	0.2931
cad, plt	0.8057	0.8658	17:59236766	0.3107
hlr, hlr_p, irf, ret	0.7666	0.7865	17:59496238	0.5837
hct, hgb, rbc	0.9939	1	17:59456589	0.9359
mch, mcv	0.9703	0.9935	17:59704935	0.2285
hct, hgb, rbc	0.9939	1	17:59456589	0.9359
mch, mcv	0.964	0.9931	17:59704935	0.2081
hct, hgb, rbc	0.9939	1	17:59456589	0.9359
mch, mcv	0.964	0.9931	17:59704935	0.2081
hct, hgb, rbc	0.9939	1	17:59456589	0.9359
mch, mcv	0.964	0.9931	17:59704935	0.2081
hct, hgb, rbc	0.9939	1	17:59456589	0.9359
mch, mcv	0.964	0.9931	17:59704935	0.2081
hct, hgb, rbc	0.9939	1	17:59456589	0.9359
mch, mcv	0.9347	0.9957	17:59867229	0.4212
hct, hgb, rbc	0.9939	1	17:59456589	0.9359
mch, mcv	0.9124	0.9947	17:59867229	0.4173
bipolar, SCZ	1	1	17:61782920	1
bipolar, SCZ	1	1	17:61782920	1
bipolar, SCZ	1	1	17:61782920	1
bipolar, SCZ	1	1	17:61782920	1
bipolar, SCZ	1	1	17:61782920	1
bipolar, SCZ	1	1	17:61782920	1
cad, mpv, UKBB_sbp	0.924	1	17:62387091	0.9965
bipolar, pct, plt	0.9482	0.9971	17:64308473	0.8686
bipolar, pct, plt	0.9512	0.9971	17:64308473	0.8686
bipolar, SCZ	0.9994	1	17:66344703	1
cad, Eczema, hlr, hlr_p, mchc, rdw, ret, ret_p	0.7426	0.7913	17:66449122	0.9999
hct, hgb, mch, mcv, UKBB_chol, Willer_LDL, Willer_TC	0.8459	0.8477	17:67150176	1
cad, Willer_HDL	0.9813	0.9857	17:66882466	0.8419
ProstateCa, SCZ	0.9826	1	17:69109773	1
SCZ, UKBB_sbp	0.9939	1	17:7185062	0.8267
[truncated: 5,774 more rows]

## Sheet: Table S10
Traits	Posterior Probability	Regional Probability	Candidate SNP	Posterior explained by SNP
bipolar, ibd, mono_p, SCZ	0.8645	1	10:101287764	1
bipolar, ibd, mono_p, SCZ	0.8645	1	10:101287764	1
T2D, Willer_HDL, bipolar	0.9766	0.9905	10:101912064	0.9998
T2D, Willer_HDL, bipolar	0.9766	0.9905	10:101912064	0.9998
T2D, Willer_HDL, bipolar	0.9766	0.9905	10:101912064	0.9998
bipolar, SCZ	1	1	10:103721210	1
eo_p, mcv	0.7712	0.7725	10:103338008	1
eo_p, mcv	0.7712	0.7725	10:103338008	1
eo_p, mcv	0.7713	0.7725	10:103338008	1
eo_p, mcv	0.7713	0.7725	10:103338008	1
eo_p, mcv	0.7719	0.7725	10:103338008	1
mcv, rbc	0.9159	0.9178	10:103937244	0.998
mcv, rbc	0.9159	0.9178	10:103937244	0.998
mcv, rbc	0.9159	0.9178	10:103937244	0.998
mcv, rbc	0.9159	0.9178	10:103937244	0.998
mcv, rbc	0.9159	0.9178	10:103937244	0.998
mcv, rbc	0.9147	0.9178	10:103937244	0.998
plt, wbc	0.8114	0.8404	10:104220301	0.8807
bipolar, wbc	0.8676	0.9058	10:104269217	1
mcv, rbc	0.9146	0.9178	10:103937244	0.998
baso, plt	0.7059	0.7409	10:104342804	0.4503
baso, plt	0.7059	0.7409	10:104342804	0.4503
Asthma, bipolar, irf, ret, SCZ, Worry	0.9163	0.9359	10:104508202	1
cad, mono, UKBB_sbp	0.9848	0.9863	10:104504564	1
mcv, wbc	0.9223	0.9613	10:104487443	0.9772
Asthma, bipolar, irf, ret, SCZ, Worry	0.9078	0.9359	10:104508202	1
mcv, wbc	0.9113	0.9561	10:104487443	0.9763
BMI, cad, UKBB_sbp	0.9469	0.9997	10:104638480	0.7856
baso, plt, wbc	0.7226	0.8654	10:104342804	0.4722
BMI, cad	0.9616	0.9995	10:104638480	0.6785
baso, plt, wbc	0.8721	0.9295	10:104342804	0.5151
BMI, cad, UKBB_sbp	0.7005	0.9997	10:104864678	0.5269
BMI, UKBB_sbp	0.971	0.9999	10:104901491	0.3739
BMI, UKBB_sbp	0.9668	0.9999	10:104906211	0.3608
BMI, UKBB_sbp	0.9668	0.9999	10:104906211	0.3608
BMI, UKBB_sbp	0.9668	0.9999	10:104906211	0.3608
BMI, UKBB_sbp	0.9668	0.9999	10:104906211	0.3608
BMI, UKBB_sbp	0.9673	0.9999	10:104906211	0.3608
cad, UKBB_sbp	0.8249	1	10:104857523	0.3759
cad, UKBB_sbp	0.8249	1	10:104857523	0.3759
cad, UKBB_sbp	0.8556	1	10:104857523	0.3762
cad, UKBB_sbp	0.8569	1	10:104857523	0.3762
Asthma, irf, ret, SCZ, Worry	0.7453	0.8443	10:104866958	0.9998
cad, UKBB_sbp	0.9415	1	10:104857523	0.3768
SCZ, UKBB_sbp	0.9658	0.9991	10:105640978	0.3378
bipolar, SCZ	0.7732	1	10:114158908	0.9934
Willer_HDL, Willer_LDL, Willer_TG	0.9515	1	10:113921354	0.5501
baso, ibd	0.7759	0.7915	10:114153633	0.3359
BrCaC, SCZ	0.8274	0.9237	10:114732882	1
T2D, BMI, cad, UKBB_chol	0.9708	0.9829	10:114758349	1
bipolar, mono, mono_p	0.999	0.9992	10:114711983	1
BrCaC, SCZ	0.8274	0.9237	10:114732882	1
T2D, BMI, cad, UKBB_chol	0.9708	0.9829	10:114758349	1
bipolar, mono, mono_p	0.999	0.9992	10:114711983	1
BrCaC, SCZ	0.8274	0.9237	10:114732882	1
T2D, BMI, cad, UKBB_chol	0.9708	0.9829	10:114758349	1
bipolar, mono, mono_p	0.999	0.9992	10:114711983	1
bipolar, SCZ	1	1	10:115265207	1
bipolar, SCZ	1	1	10:115265207	1
bipolar, SCZ	1	1	10:115265207	1
lymph, mchc, plt, wbc	0.7211	0.7482	10:115729981	0.5898
bipolar, SCZ	1	1	10:115265207	1
rdw, SCZ	0.923	1	10:124648997	1
bipolar, SCZ	0.9998	1	10:130803158	1
mcv, SCZ	0.9633	0.9925	10:17200363	1
mono, SCZ	0.8916	0.9529	10:21838380	1
bipolar, SCZ	1	1	10:23630195	1
irf, lymph, mono, plt, ret, wbc	0.9542	1	10:25218243	0.604
irf, ret	0.7634	0.7647	10:25546418	1
bipolar, UKBB_sbp	0.9316	0.9787	10:28246274	0.9978
bipolar, ibd, SCZ	0.7591	0.7889	10:49493061	1
bipolar, ibd, SCZ	0.7591	0.7889	10:49493061	1
Willer_TG, hgb	0.7072	0.7663	10:5196273	0.9999
bipolar, SCZ	1	1	10:50343022	1
Willer_TG, hgb	0.726	0.8334	10:5247302	0.3277
bipolar, SCZ	0.8933	1	10:52555732	0.8193
bipolar, SCZ	0.9998	1	10:54379638	0.9998
bipolar, ibd, SCZ	0.9662	0.9822	10:56663265	0.9957
lymph, wbc	0.8022	0.8122	10:6077845	0.4873
lymph, wbc	0.8022	0.8122	10:6077845	0.4873
lymph, wbc	0.8027	0.8122	10:6077845	0.4873
bipolar, cad	0.8084	0.8206	10:63811678	0.9859
ibd, UKBB_sbp	0.8656	0.8679	10:63551773	0.9999
lymph, lymph_p, mono_p	0.8008	0.8283	10:63721176	0.8696
bipolar, cad, UKBB_sbp	0.8762	0.8989	10:63811678	0.9868
lymph, lymph_p, mono_p	0.8007	0.8283	10:63721176	0.8696
bipolar, SCZ	1	1	10:64214282	1
cad, UKBB_sbp	0.7139	0.7275	10:63811678	0.3529
mpv, SCZ	0.9621	0.9977	10:64401056	1
lymph, mono	0.8455	0.9698	10:64566258	0.7065
mpv, SCZ	0.9621	0.9977	10:64401056	1
lymph, mono	0.8424	0.9697	10:64566258	0.7065
mpv, SCZ	0.9621	0.9977	10:64401056	1
lymph, mono	0.8423	0.9697	10:64566258	0.7065
bipolar, ibd	0.878	0.9921	10:64590819	1
irf, mcv, rbc	0.9643	0.9699	10:64926226	1
eo_p, lymph	0.7793	0.8318	10:64623708	0.1517
irf, mcv, rbc	0.9643	0.9699	10:64926226	1
irf, mcv	0.9999	1	10:64926226	1
irf, mcv	0.9999	1	10:64926226	1
mpv, plt	0.9969	1	10:65066186	0.9882
irf, mcv	0.9999	1	10:64926226	1
mpv, plt	0.9969	1	10:65066186	0.9882
irf, mcv	0.9999	1	10:64926226	1
mpv, plt	0.9969	1	10:65066186	0.9882
irf, mcv	0.9988	1	10:64926226	0.9614
Willer_TG, mono_p, pdw, rbc, wbc	0.7564	0.9769	10:65277026	0.505
Willer_HDL, mpv, plt	0.9789	0.9999	10:65066186	0.9997
irf, mcv	0.9988	1	10:64926226	0.9614
Willer_TG, mono_p, pdw, rbc, wbc	0.7554	0.9769	10:65277026	0.505
Willer_HDL, mpv, plt	0.9789	0.9999	10:65066186	0.9997
irf, mcv	0.9986	1	10:64926226	0.9605
Willer_TG, mono_p, pdw, rbc, wbc	0.7554	0.9769	10:65277026	0.505
Willer_HDL, mpv, plt	0.9789	0.9999	10:65066186	0.9997
irf, mcv	0.9986	1	10:64926226	0.9605
Willer_TG, mono_p, pdw, rbc, wbc	0.7496	0.9769	10:65277026	0.505
Willer_HDL, mpv, plt	0.9789	0.9999	10:65066186	0.9997
irf, mcv	0.9981	1	10:64926226	0.9591
Willer_TG, mono_p, pdw, rbc, wbc	0.7521	0.9769	10:65277026	0.5064
Willer_HDL, mpv, plt	0.98	0.9999	10:65066186	0.9997
irf, mcv	0.9982	1	10:64926226	0.9592
Willer_TG, mono_p, pdw, rbc, wbc	0.7521	0.9769	10:65277026	0.5064
Willer_HDL, mpv, plt	0.98	0.9999	10:65066186	0.9997
irf, mcv	0.9982	1	10:64926226	0.9592
Willer_TG, mono_p, pdw, rbc, wbc	0.7532	0.9769	10:65277026	0.5064
Willer_HDL, mpv, plt	0.98	0.9999	10:65066186	0.9997
irf, mcv	0.9964	1	10:65278281	0.9409
Willer_TG, mono_p, pdw, rbc, wbc	0.7532	0.9769	10:65277026	0.5064
Willer_HDL, mpv, plt	0.98	0.9999	10:65066186	0.9997
irf, mcv	0.9965	1	10:65278281	0.9409
Willer_TG, mono_p, pdw, rbc, wbc	0.7617	0.9775	10:65277026	0.527
Willer_HDL, mpv, plt	0.9813	0.9999	10:65066186	0.9997
irf, mcv	0.9965	1	10:65278281	0.9409
Willer_TG, mono_p, pdw, rbc, wbc	0.7838	0.9775	10:65277026	0.527
Willer_HDL, mpv, plt	0.9846	0.9999	10:65066186	1
irf, mcv	0.9965	1	10:65278281	0.9409
Willer_TG, mono_p, pdw, wbc	0.8193	0.9973	10:65277026	0.48
Willer_HDL, mpv, plt	0.9759	0.9998	10:65104500	1
irf, mcv	0.9966	1	10:65278281	0.941
irf, mcv	0.9966	1	10:65278281	0.941
irf, mcv	0.9967	1	10:65278281	0.941
mpv, UKBB_sbp	0.8506	0.8898	10:69848298	0.3061
bipolar, SCZ	1	1	10:70486325	1
hgb, irf, lymph_p, mcv, rbc, rdw, ret, UKBB_chol	0.7459	0.7854	10:71093392	1
hgb, irf, lymph_p, mcv, rbc, rdw, ret, UKBB_chol	0.7459	0.7854	10:71093392	1
hgb, irf, lymph_p, mcv, rbc, rdw, ret, UKBB_chol	0.746	0.7854	10:71093392	1
T2D, bipolar	0.9704	1	10:80942620	1
irf, mcv, rbc, rdw	0.7138	0.9224	10:80801063	0.397
ibd, lymph_p	0.9492	0.9983	10:81048611	0.8019
plt, ret	0.9313	0.9777	10:81136129	0.3186
T2D, bipolar	0.9704	1	10:80942620	1
irf, mcv, rbc, rdw	0.7138	0.9224	10:80801063	0.397
ibd, lymph_p	0.9492	0.9983	10:81048611	0.8019
plt, ret	0.9313	0.9777	10:81136129	0.3186
T2D, bipolar	0.9704	1	10:80942620	1
irf, mcv, rbc, rdw	0.7138	0.9224	10:80801063	0.397
ibd, lymph_p	0.9492	0.9983	10:81048611	0.8019
plt, ret	0.9313	0.9777	10:81136129	0.3186
T2D, bipolar	0.9704	1	10:80942620	1
irf, plt, ret, SCZ	0.9129	0.9866	10:81121960	1
ibd, lymph_p	0.9492	0.9983	10:81048611	0.8019
T2D, bipolar	0.9704	1	10:80942620	1
irf, plt, ret, SCZ	0.9129	0.9866	10:81121960	1
ibd, lymph_p	0.9492	0.9983	10:81048611	0.8019
T2D, bipolar	0.9704	1	10:80942620	1
irf, plt, ret, SCZ	0.9129	0.9866	10:81121960	1
ibd, lymph_p	0.9492	0.9983	10:81048611	0.8019
ibd, irf, mono, wbc	0.7715	0.8095	10:82271341	0.6382
T2D, SCZ	0.9053	0.9614	10:88119015	1
T2D, SCZ	0.9052	0.9614	10:88119015	1
T2D, SCZ	0.9052	0.9614	10:88119015	1
Asthma, eo_p	0.9878	1	10:9054325	0.4929
bipolar, SCZ	0.9744	1	10:90212662	0.9982
Asthma, eo_p	0.9878	1	10:9054325	0.4929
Asthma, eo_p	0.9878	1	10:9054325	0.4929
Asthma, eo_p	0.9878	1	10:9054325	0.4929
Asthma, eo_p	0.9878	1	10:9054325	0.4929
cad, mono	0.7381	0.759	10:96013824	0.3444
cad, mono	0.7384	0.7593	10:96013824	0.3444
cad, mono	0.7384	0.7593	10:96013824	0.3444
cad, mono	0.7389	0.7597	10:96013824	0.3444
cad, mono	0.7397	0.7603	10:96013824	0.3444
mpv, plt	0.8206	0.825	10:97053775	0.998
hgb, mono, mono_p, plt, rbc	0.7644	0.8133	1:10431132	0.3
hgb, mono, mono_p, plt, rbc	0.7501	0.8155	1:10431132	0.31
cad, lymph, UKBB_sbp	0.841	0.8766	1:10796866	0.8164
bipolar, SCZ	1	1	1:107548745	1
cad, lymph, UKBB_sbp	0.8411	0.8766	1:10796866	0.8164
cad, lymph, UKBB_sbp	0.8411	0.8766	1:10796866	0.8164
cad, lymph, UKBB_sbp	0.8411	0.8766	1:10796866	0.8164
bipolar, SCZ	1	1	1:108286632	1
bipolar, SCZ	1	1	1:108286632	1
T2D, BMI	0.7445	0.7574	1:109955569	0.5708
T2D, BMI	0.7443	0.7573	1:109955569	0.5708
T2D, BMI	0.7443	0.7573	1:109955569	0.5708
T2D, SCZ	0.7368	0.7572	11:99913789	0.9997
T2D, BMI	0.7495	0.7619	1:109955569	0.5708
T2D, BMI	0.7495	0.7619	1:109955569	0.5708
T2D, BMI	0.7495	0.7619	1:109955569	0.5708
mono, mono_p	0.8712	0.8809	1:110373749	0.8073
mono, mono_p	0.8712	0.8809	1:110373749	0.8073
mono, mono_p	0.8712	0.8809	1:110373749	0.8073
mono, mono_p	0.8712	0.8809	1:110373749	0.8073
hgb, rbc	0.9946	1	11:10162445	0.4962
cad, UKBB_sbp	0.7131	0.7379	11:10275120	0.199
mchc, pdw	0.7368	0.8587	11:10257316	0.5491
hgb, rbc	0.9946	1	11:10162445	0.4962
cad, UKBB_sbp	0.7141	0.7379	11:10275120	0.199
mchc, pdw	0.7677	0.8629	11:10257316	0.572
hgb, rbc	0.9946	1	11:10162445	0.4962
cad, UKBB_sbp	0.7141	0.7379	11:10275120	0.199
mchc, pdw	0.7677	0.8629	11:10257316	0.572
hgb, rbc	0.9946	1	11:10162445	0.4962
cad, UKBB_sbp	0.7141	0.7379	11:10275120	0.199
mchc, pdw	0.7685	0.8632	11:10257316	0.5723
mcv, plt, rbc, wbc	0.9262	0.9979	11:108288808	0.9761
mcv, plt, rbc, wbc	0.8829	0.9968	11:108288808	0.5686
mcv, plt, rbc, wbc	0.8829	0.9968	11:108288808	0.5686
bipolar, rbc	0.9257	0.9386	11:113994505	1
mcv, mpv, plt, wbc	0.8074	0.8858	11:113981241	0.9827
bipolar, ret	0.8805	0.9996	11:116571250	1
Willer_TG, pdw, UKBB_chol	0.9926	1	11:116639104	1
cad, mchc	0.9855	1	11:116662579	0.9977
bipolar, ret	0.8805	0.9996	11:116571250	1
Willer_TG, pdw, UKBB_chol	0.9926	1	11:116639104	1
cad, mchc	0.9855	1	11:116662579	0.9977
bipolar, ret	0.8805	0.9996	11:116571250	1
Willer_TG, pdw, UKBB_chol	0.9926	1	11:116639104	1
cad, mchc	0.9855	1	11:116662579	0.9977
bipolar, ret	0.8805	0.9996	11:116571250	1
Willer_TG, pdw, UKBB_chol	0.9926	1	11:116639104	1
cad, mchc	0.9855	1	11:116662579	0.9977
bipolar, ret	0.8805	0.9996	11:116571250	1
Willer_TG, pdw, UKBB_chol	0.9926	1	11:116639104	1
cad, mchc	0.9855	1	11:116662579	0.9977
bipolar, ret	0.8805	0.9996	11:116571250	1
Willer_TG, pdw, UKBB_chol	0.9926	1	11:116639104	1
cad, mchc	0.9855	1	11:116662579	0.9977
bipolar, ret	0.8805	0.9996	11:116571250	1
Willer_TG, pdw, UKBB_chol	0.9926	1	11:116639104	1
cad, mchc	0.9855	1	11:116662579	0.9977
bipolar, ret	0.8805	0.9996	11:116571250	1
Willer_TG, pdw, UKBB_chol	0.9926	1	11:116639104	1
cad, mchc	0.9855	1	11:116662579	0.9977
bipolar, ret	0.8805	0.9996	11:116571250	1
Willer_TG, pdw, UKBB_chol	0.9926	1	11:116639104	1
cad, mchc	0.9855	1	11:116662579	0.9977
bipolar, ret	0.8805	0.9996	11:116571250	1
Willer_TG, pdw, UKBB_chol	0.9926	1	11:116639104	1
cad, mchc	0.9855	1	11:116662579	0.9977
bipolar, ret	0.8805	0.9996	11:116571250	1
Willer_TG, pdw, UKBB_chol	0.9926	1	11:116639104	1
cad, mchc	0.9855	1	11:116662579	0.9977
bipolar, ret	0.8805	0.9996	11:116571250	1
Willer_TG, pdw, UKBB_chol	0.9926	1	11:116639104	1
cad, mchc	0.9855	1	11:116662579	0.9977
bipolar, ret	0.8805	0.9996	11:116571250	1
Willer_TG, pdw, UKBB_chol	0.9926	1	11:116639104	1
cad, mchc	0.9855	1	11:116662579	0.9977
bipolar, ret	0.8805	0.9996	11:116571250	1
Willer_TG, pdw, UKBB_chol	0.9926	1	11:116639104	1
cad, mchc	0.9855	1	11:116662579	0.9977
bipolar, ret	0.8805	0.9996	11:116571250	1
Willer_TG, pdw, UKBB_chol	0.9926	1	11:116639104	1
cad, mchc	0.9855	1	11:116662579	0.9977
bipolar, ret	0.8805	0.9996	11:116571250	1
Willer_TG, pdw, UKBB_chol	0.9926	1	11:116639104	1
cad, mchc	0.9855	1	11:116662579	0.9977
bipolar, ret	0.8805	0.9996	11:116571250	1
Willer_TG, pdw, UKBB_chol	0.9926	1	11:116639104	1
cad, mchc	0.9855	1	11:116662579	0.9977
bipolar, ret	0.8805	0.9996	11:116571250	1
Willer_TG, pdw, UKBB_chol	0.9926	1	11:116639104	1
cad, mchc	0.9855	1	11:116662579	0.9977
bipolar, ret	0.8805	0.9996	11:116571250	1
Willer_TG, pdw, UKBB_chol	0.9926	1	11:116639104	1
cad, mchc	0.9855	1	11:116662579	0.9977
bipolar, ret	0.8805	0.9996	11:116571250	1
Willer_TG, pdw, UKBB_chol	0.9926	1	11:116639104	1
cad, mchc	0.9855	1	11:116662579	0.9977
bipolar, ret	0.8805	0.9996	11:116571250	1
Willer_TG, pdw, UKBB_chol	0.9926	1	11:116639104	1
cad, mchc	0.9855	1	11:116662579	0.9977
bipolar, ret	0.8805	0.9996	11:116571250	1
Willer_TG, pdw, UKBB_chol	0.9926	1	11:116639104	1
cad, mchc	0.9855	1	11:116662579	0.9977
bipolar, ret	0.8805	0.9996	11:116571250	1
Willer_TG, pdw, UKBB_chol	0.9926	1	11:116639104	1
cad, mchc	0.9855	1	11:116662579	0.9977
bipolar, ret	0.8805	0.9996	11:116571250	1
Willer_TG, pdw, UKBB_chol	0.9926	1	11:116639104	1
cad, mchc	0.9855	1	11:116662579	0.9977
bipolar, ret	0.8805	0.9996	11:116571250	1
Willer_TG, pdw, UKBB_chol	0.9926	1	11:116639104	1
cad, mchc	0.9855	1	11:116662579	0.9977
bipolar, ret	0.8809	0.9996	11:116571250	1
Willer_TG, pdw, UKBB_chol	0.9926	1	11:116639104	1
cad, mchc	0.9855	1	11:116662579	0.9977
Eczema, eo_p	0.9565	0.9815	11:118683564	0.5985
Eczema, eo_p	0.9565	0.9815	11:118683564	0.5985
Eczema, eo_p	0.9565	0.9815	11:118683564	0.5985
Eczema, eo_p	0.9565	0.9815	11:118683564	0.5985
plt, ret	0.9758	1	11:119108112	0.393
plt, ret	0.9758	1	11:119108112	0.393
plt, ret	0.9758	1	11:119108112	0.393
plt, ret	0.9758	1	11:119108112	0.393
cad, plt	0.9082	0.9416	11:120238721	0.1618
cad, plt	0.9082	0.9416	11:120238721	0.1618
bipolar, SCZ	0.976	1	11:120441139	1
cad, plt	0.8607	0.9348	11:120294861	0.1765
bipolar, SCZ	1	1	11:120441139	1
cad, plt	0.8607	0.9348	11:120294861	0.1765
cad, plt	0.8618	0.9349	11:120294861	0.1765
cad, plt	0.8618	0.9349	11:120294861	0.1765
Willer_LDL, lymph, mono, mono_p	0.7016	0.7853	11:122557750	0.9454
plt, wbc	0.732	0.9997	11:128328913	1
baso, lymph, mono	0.8128	0.9961	11:128335578	0.9549
bipolar, lymph_p	0.8298	0.9984	11:128477472	1
bipolar, lymph_p	0.8298	0.9984	11:128477472	1
bipolar, lymph_p	0.8298	0.9984	11:128477472	1
bipolar, lymph_p	0.8298	0.9984	11:128477472	1
bipolar, lymph_p	0.887	0.999	11:128477472	1
bipolar, lymph_p	0.887	0.999	11:128477472	1
baso, lymph, mono, wbc	0.9869	0.9978	11:128335578	0.9921
bipolar, lymph_p	0.887	0.999	11:128477472	1
baso, lymph, mono, wbc	0.9455	0.9858	11:128339789	0.6977
bipolar, lymph_p	0.8871	0.999	11:128477472	1
bipolar, UKBB_sbp	0.8077	0.8135	11:134088682	1
bipolar, UKBB_sbp	0.8077	0.8135	11:134088682	1
bipolar, SCZ	1	1	11:134876110	1
rbc, SCZ	0.7047	0.7873	1:115040932	1
bipolar, SCZ	0.9974	1	11:16041305	1
bipolar, SCZ	0.9975	1	11:16223830	0.93
mcv, rdw	0.9929	1	11:16337880	0.5229
cad, ret	0.9849	0.9989	11:16510972	0.3294
bipolar, SCZ	0.9975	1	11:16223830	0.93
mcv, rdw	0.9929	1	11:16337880	0.5229
cad, ret	0.9849	0.9989	11:16510972	0.3294
mcv, rbc, ret	0.9765	0.9994	11:16775862	0.5545
mcv, rbc, ret	0.9765	0.9994	11:16775862	0.5545
mcv, rbc, ret	0.9765	0.9994	11:16775862	0.5545
T2D, BMI, UKBB_sbp	0.7397	0.9074	11:17408630	0.946
bipolar, SCZ	1	1	1:117550623	1
bipolar, mcv	0.8961	0.9169	1:117999364	1
ibd, lymph_p, mono, mono_p, wbc	0.9663	0.9665	11:308180	1
mpv, plt, ret	0.8659	0.9281	11:204147	0.702
ibd, lymph_p, mono, mono_p, wbc	0.9663	0.9665	11:308180	1
mpv, plt, ret	0.8659	0.9281	11:204147	0.702
ibd, lymph_p, mono, mono_p, wbc	0.9663	0.9665	11:308180	1
mpv, plt, ret	0.8658	0.9281	11:204147	0.702
T2D, cad	0.7761	0.7793	11:2847069	0.8712
T2D, cad	0.7761	0.7793	11:2847069	0.8712
Willer_HDL, bipolar	0.9141	0.9228	11:3036324	1
T2D, cad	0.7761	0.7793	11:2847069	0.8712
Willer_HDL, bipolar	0.9141	0.9228	11:3036324	1
T2D, cad	0.7761	0.7793	11:2847069	0.8712
Willer_HDL, bipolar	0.9126	0.9228	11:3036324	1
T2D, cad	0.7757	0.7793	11:2847069	0.8712
bipolar, SCZ	0.8592	1	11:29250680	1
bipolar, hgb, rbc	0.939	1	11:30760335	1
bipolar, rbc	0.9516	1	11:30760335	1
irf, SCZ	0.8325	0.8528	11:31444646	0.9687
hgb, rbc	0.9993	1	11:31424823	0.9899
irf, SCZ	0.8304	0.8528	11:31444646	0.9687
hgb, rbc	0.9999	1	11:31424823	1
irf, SCZ	0.7106	0.7268	11:31561850	1
irf, SCZ	0.7106	0.7268	11:31561850	1
bipolar, SCZ	0.9992	1	11:32549463	0.9982
irf, rdw, ret	0.7553	0.7793	11:44595224	0.4106
bipolar, SCZ	1	1	1:145547963	1
T2D, Willer_HDL, SCZ	0.8009	0.96	11:45870177	1
T2D, SCZ	0.9286	0.999	11:45870177	1
bipolar, SCZ	1	1	11:46018139	1
bipolar, SCZ	1	1	11:46018139	1
bipolar, SCZ	1	1	11:46309968	1
bipolar, SCZ	0.9053	1	11:47179861	0.5838
hgb, rbc	0.9593	0.991	1:147285453	0.1284
AlzD, bipolar, irf	0.7065	0.8498	11:47423340	0.9495
lymph, lymph_p, mono, mono_p, UKBB_sbp	0.7087	0.9916	11:47282024	0.3157
mcv, rdw	0.8186	0.8248	11:47396654	1
hgb, mono_p, pdw, wbc	0.7783	0.9133	11:47486885	0.9999
T2D, BMI, plt	0.9576	0.9999	11:47529947	1
lymph_p, mono, UKBB_sbp	0.7535	0.9823	11:47282024	0.2554
mcv, rdw	0.9096	0.947	11:47468569	0.3279
hgb, mono_p, pdw, wbc	0.7575	0.9053	11:47486885	0.7357
T2D, BMI, plt	0.9576	0.9999	11:47529947	1
lymph_p, mono, UKBB_sbp	0.756	0.9823	11:47282024	0.2554
hgb, irf, mono_p, pdw, wbc	0.7317	0.8863	11:47486885	0.6844
T2D, BMI, plt	0.9407	0.9999	11:47529947	1
lymph_p, mono, UKBB_sbp	0.756	0.9823	11:47282024	0.2554
mcv, rdw	0.9017	0.947	11:47468569	0.3279
hgb, irf, mono_p, pdw, wbc	0.7317	0.8863	11:47486885	0.6844
T2D, BMI, plt	0.9407	0.9999	11:47529947	1
lymph_p, mono, UKBB_sbp	0.756	0.9823	11:47282024	0.2554
mcv, rdw	0.9017	0.947	11:47468569	0.3279
hgb, irf, mono_p, pdw, wbc	0.7194	0.8878	11:47486885	0.5764
T2D, BMI, plt	0.9375	0.9999	11:47529947	1
lymph_p, mono, UKBB_sbp	0.756	0.9823	11:47282024	0.2554
mcv, rdw	0.9017	0.947	11:47468569	0.3279
hgb, irf, mono_p, pdw, wbc	0.7194	0.8878	11:47486885	0.5764
T2D, BMI, plt	0.9375	0.9999	11:47529947	1
lymph_p, mono, UKBB_sbp	0.756	0.9823	11:47282024	0.2554
mcv, rdw	0.9017	0.947	11:47468569	0.3279
hgb, irf, mono_p, pdw, wbc	0.7021	0.8929	11:47486885	0.3506
T2D, BMI, plt	0.9265	0.9999	11:47529947	0.6179
lymph_p, mono, UKBB_sbp	0.7559	0.9823	11:47282024	0.2554
mcv, rdw	0.9017	0.947	11:47468569	0.3279
Willer_HDL, Willer_TG	0.9638	0.9999	11:47294626	0.7266
lymph_p, mono, UKBB_sbp	0.7598	0.9823	11:47282024	0.2554
mcv, rdw	0.9017	0.947	11:47468569	0.3279
Willer_HDL, Willer_TG, mono_p	0.7643	0.9997	11:47294626	0.7649
lymph_p, mono	0.8309	0.9659	11:47255317	0.1407
mcv, rdw	0.8951	0.9469	11:47468569	0.3279
T2D, bipolar, plt	0.7223	0.9997	11:47841862	0.6073
hgb, mono_p, pdw, wbc, Worry	0.7908	0.92	11:47687147	0.6378
mcv, rdw	0.8802	0.9468	11:47468569	0.3279
hgb, mono_p, pdw, wbc, Worry	0.7967	0.9189	11:47687147	0.6287
hgb, mono_p, pdw, wbc, Worry	0.7971	0.9189	11:47687147	0.6287
hgb, mono_p, pdw, wbc, Worry	0.7971	0.9189	11:47687147	0.6287
hgb, mono_p, pdw, wbc, Worry	0.7971	0.9189	11:47687147	0.6287
hgb, mono_p, pdw, wbc, Worry	0.7877	0.9169	11:47687147	0.6175
hgb, mono_p, pdw, wbc, Worry	0.7877	0.9169	11:47687147	0.6175
hgb, mono_p, pdw, wbc, Worry	0.7877	0.9169	11:47687147	0.6175
T2D, bipolar, plt	0.715	0.9997	11:47841862	0.6073
hgb, mono_p, pdw, Worry	0.7732	0.8989	11:47687147	0.2147
mcv, wbc	1	1	11:47969152	1
Willer_HDL, lymph_p	0.8988	0.9185	11:47558220	0.9721
T2D, bipolar, plt	0.7519	0.9997	11:47841862	0.6073
pdw, Worry	0.8666	0.8919	11:47648042	0.2642
T2D, bipolar, plt	0.7519	0.9997	11:47841862	0.6073
pdw, Worry	0.8666	0.8919	11:47648042	0.2642
T2D, bipolar, plt	0.7633	0.9997	11:47841862	0.6073
hgb, mono_p, pdw, Worry	0.7783	0.8974	11:47687147	0.2751
mcv, wbc	0.9981	1	11:47969152	0.9875
T2D, bipolar, plt	0.782	0.9997	11:47841862	0.6073
hgb, mono_p, pdw, Worry	0.7745	0.8974	11:47687147	0.2751
mcv, wbc	0.9981	1	11:47969152	0.9875
T2D, bipolar, plt	0.7854	0.9997	11:47841862	0.6073
hgb, mono_p, pdw, Worry	0.7736	0.8936	11:47687147	0.3216
mcv, wbc	0.9981	1	11:47969152	0.9875
T2D, BMI, bipolar, plt	0.7804	0.9998	11:47841862	0.6248
hgb, mono_p, pdw, Worry	0.8232	0.8775	11:47687147	0.6675
mcv, wbc	0.9981	1	11:47969152	0.9875
T2D, BMI, plt, SCZ	0.7477	0.9993	11:47860954	0.4398
mcv, wbc	0.9981	1	11:47969152	0.9875
T2D, BMI, plt, SCZ	0.7679	0.9993	11:47860954	0.4398
mcv, wbc	0.9981	1	11:47969152	0.9875
T2D, BMI, bipolar, plt	0.9164	0.9998	11:47841862	1
mcv, wbc	0.9981	1	11:47969152	0.9875
T2D, BMI, bipolar, plt	0.9033	0.9991	11:47864842	0.5394
mcv, wbc	0.9981	1	11:47969152	0.9875
Willer_HDL, lymph, UKBB_sbp	0.8323	0.9987	11:49339071	0.9094
bipolar, cad	0.8953	0.8975	1:149906413	0.9998
bipolar, cad	0.8953	0.8975	1:149906413	0.9998
bipolar, cad	0.8953	0.8975	1:149906413	0.9998
bipolar, cad	0.8953	0.8975	1:149906413	0.9998
bipolar, SCZ	0.847	1	1:150165849	0.9525
bipolar, SCZ	0.847	1	1:150165849	0.9525
Eczema, bipolar, SCZ	0.9986	1	1:150265704	1
hgb, plt	0.7327	0.7352	1:150267798	0.6306
Eczema, bipolar, SCZ	0.9986	1	1:150265704	1
hgb, plt	0.7327	0.7352	1:150267798	0.6306
Eczema, bipolar, SCZ	0.9986	1	1:150265704	1
hgb, plt	0.7327	0.7352	1:150267798	0.6306
Eczema, SCZ	0.9833	0.9999	1:150265704	1
eo_p, mono, mono_p	0.7187	0.7311	1:150343609	0.5869
Eczema, SCZ	0.9833	0.9999	1:150265704	1
eo_p, mono, mono_p	0.7187	0.7311	1:150343609	0.5869
Eczema, SCZ	0.9833	0.9999	1:150265704	1
eo_p, mono, mono_p	0.7187	0.7311	1:150343609	0.5869
Eczema, SCZ	0.9833	0.9999	1:150265704	1
T2D, cad, mono, mono_p	0.7446	0.7548	1:150504947	1
eo_p, mono, mono_p, mpv	0.9771	0.9879	1:150584103	0.6578
eo_p, mono, mono_p, mpv	0.9771	0.9879	1:150584103	0.6578
eo_p, mono, mono_p, mpv	0.9769	0.9879	1:150584103	0.6578
eo_p, mono	0.9999	1	1:150782797	1
Willer_HDL, ret	0.9788	0.9806	1:150940625	0.8582
eo_p, mono	0.9999	1	1:150782797	1
Willer_HDL, ret	0.9788	0.9806	1:150940625	0.8582
lymph, mono, mono_p, plt	0.888	0.9627	1:151174772	0.2832
Asthma, Eczema, cad, hgb, mono, mono_p, mpv, plt, rdw	0.8208	0.8965	1:154426264	0.9605
Asthma, Eczema, cad, hgb, mono, mono_p, mpv, plt, rdw	0.8208	0.8965	1:154426264	0.9605
Asthma, Eczema, cad, hgb, mono, mono_p, mpv, plt, rdw	0.8208	0.8965	1:154426264	0.9605
bipolar, pdw, SCZ	0.8647	0.9985	1:154865125	1
BrCaC, SCZ	0.8511	0.8617	1:155197462	1
mpv, plt	0.9875	0.9921	11:5701883	1
BrCaC, SCZ	0.8511	0.8617	1:155197462	1
mono, SCZ	0.9519	0.9783	1:156224304	0.9511
baso, bipolar	0.7264	0.7368	1:156275281	1
mono, SCZ	0.9519	0.9783	1:156224304	0.9511
baso, bipolar	0.7264	0.7368	1:156275281	1
bipolar, SCZ	1	1	1:156480324	1
mpv, pdw	0.9894	0.9923	1:156869714	0.937
mcv, UKBB_sbp	0.9873	0.9977	11:57450720	0.8098
mcv, UKBB_sbp	0.9802	0.9974	11:57450720	0.7699
mcv, UKBB_sbp	0.9768	0.9974	11:57450720	0.7682
mcv, UKBB_sbp	0.9768	0.9974	11:57450720	0.7682
mcv, UKBB_sbp	0.9768	0.9974	11:57450720	0.7682
mcv, UKBB_sbp	0.9768	0.9974	11:57450720	0.7682
mcv, UKBB_sbp	0.9768	0.9974	11:57450720	0.7682
mcv, UKBB_sbp	0.9768	0.9974	11:57450720	0.7682
mcv, UKBB_sbp	0.9768	0.9974	11:57450720	0.7682
mcv, UKBB_sbp	0.9768	0.9974	11:57450720	0.7682
baso, mono, mono_p, wbc	0.9967	0.9976	1:159175354	1
AlzD, lymph_p	0.8888	0.9998	11:59945745	0.4065
lymph, lymph_p	0.9784	0.9993	1:160794456	0.2731
bipolar, SCZ	1	1	1:160957494	1
mono_p, mpv, pdw, plt	0.9332	0.9515	1:161188893	0.9514
bipolar, SCZ	1	1	1:160957494	1
bipolar, SCZ	1	1	11:61454190	1
bipolar, hgb, rbc	0.9509	0.9963	1:161678311	1
ibd, wbc	0.9977	0.9993	1:161472158	1
mpv, rdw	0.903	1	11:61571382	0.6072
mpv, rdw	0.903	1	11:61571382	0.6072
mpv, rdw	0.903	1	11:61571382	0.6072
mpv, rdw	0.903	1	11:61571382	0.6072
mpv, rdw	0.903	1	11:61571382	0.6072
mpv, rdw	0.903	1	11:61571382	0.6072
mpv, rdw	0.903	1	11:61571382	0.6072
mpv, rdw	0.903	1	11:61571382	0.6072
mpv, rdw	0.903	1	11:61571382	0.6072
plt, SCZ	0.8417	0.9995	11:63964605	1
plt, SCZ	0.8417	0.9995	11:63964605	1
plt, SCZ	0.8417	0.9995	11:63964605	1
plt, SCZ	0.8417	0.9995	11:63964605	1
mcv, plt	0.806	0.9796	11:65412035	0.7636
Willer_HDL, Willer_TG, cad, irf, ret, UKBB_sbp	0.7752	0.7888	11:65391317	1
Eczema, eo_p	0.9774	0.9933	11:65436888	0.1904
Willer_HDL, Willer_TG, cad, irf, mcv, ret, UKBB_sbp	0.8008	0.816	11:65391317	1
Eczema, eo_p	0.8368	0.9575	11:65495211	0.5953
bipolar, BrCaC, eo_p, wbc	0.8394	0.957	11:65574535	0.968
Willer_HDL, Willer_TG, irf, mcv, ret, UKBB_sbp	0.7696	0.7887	11:65391317	1
Asthma, Eczema	0.9025	0.9146	11:65551957	1
bipolar, SCZ	1	1	1:165264856	1
bipolar, SCZ	1	1	1:165264856	1
bipolar, SCZ	1	1	1:165264856	1
bipolar, SCZ	1	1	1:165264856	1
bipolar, SCZ	1	1	1:165264856	1
Willer_HDL, Willer_TG, irf, mcv, ret, UKBB_sbp	0.7683	0.7887	11:65391317	1
Asthma, Eczema	0.9015	0.9146	11:65551957	1
Willer_HDL, Willer_TG, irf, mcv, ret, UKBB_sbp	0.7684	0.7887	11:65391317	1
Asthma, Eczema	0.9015	0.9146	11:65551957	1
bipolar, SCZ	1	1	11:65817592	1
Willer_TG, cad, irf, mcv, UKBB_sbp	0.9564	0.972	11:65391317	1
Asthma, Eczema	0.9015	0.9146	11:65551957	1
eo_p, wbc	0.7507	0.9883	11:65665200	0.9607
bipolar, SCZ	1	1	11:65817592	1
bipolar, SCZ	1	1	11:65817592	1
Eczema, eo_p	0.7607	0.7795	11:65935189	0.8651
bipolar, SCZ	1	1	11:65817592	1
Eczema, eo_p	0.7607	0.7795	11:65935189	0.8651
bipolar, rbc	0.8797	0.971	11:66326362	0.953
rbc, SCZ	0.754	0.8631	11:66677366	1
rbc, SCZ	0.754	0.8631	11:66677366	1
rbc, SCZ	0.8162	0.8631	11:66677366	1
mcv, rbc, SCZ	0.8807	0.9363	11:67200819	0.4345
bipolar, rdw	0.8516	0.9408	11:66832528	1
mcv, rbc, SCZ	0.8809	0.9363	11:67200819	0.4345
mcv, rbc, SCZ	0.8809	0.9363	11:67200819	0.4345
bipolar, eo_p	0.974	0.9942	1:167198536	0.8543
T2D, SCZ	0.7388	0.9008	11:68860658	0.8272
mono, wbc	0.8666	0.8767	11:69494592	0.3858
mono, wbc	0.8666	0.8768	11:69494592	0.3858
ibd, SCZ	0.8818	0.9772	1:169583996	1
BMI, mono, wbc	0.736	0.7631	11:69481969	0.8313
mpv, pdw, plt	0.9681	1	1:171949750	0.8216
bipolar, SCZ	1	1	1:171870596	1
mpv, pdw, plt	0.9681	1	1:171949750	0.8216
hgb, rbc	0.9762	0.997	1:172141312	0.2896
mpv, pdw, plt	0.9681	1	1:171949750	0.8216
bipolar, irf, rdw, ret, SCZ	0.8918	0.9956	1:172388778	1
mpv, pdw, plt	0.9965	1	1:171949750	0.999
bipolar, irf, rdw, ret, SCZ	0.8918	0.9956	1:172388778	1
mpv, pdw, plt	0.9965	1	1:171949750	0.999
bipolar, irf, rdw, ret, SCZ	0.8917	0.9956	1:172388778	1
mpv, plt	0.9975	1	1:172095226	0.5336
bipolar, irf, mchc, mpv, pdw, plt, rdw, ret, SCZ	0.7699	0.7896	1:172434812	1
WHRadjBMI, Willer_TG	0.9011	0.9165	1:172452087	0.5378
mpv, pdw	0.9775	0.9799	1:172632057	0.6754
T2D, BMI, mpv	0.8214	0.8312	11:72669777	0.9945
T2D, mpv	0.9027	0.9057	11:72721271	0.995
bipolar, SCZ	0.9828	1	1:17372511	0.9997
bipolar, SCZ	0.9828	1	1:17372511	0.9997
bipolar, SCZ	0.9828	1	1:17372511	0.9997
bipolar, SCZ	0.9828	1	1:17372511	0.9997
bipolar, SCZ	0.9828	1	1:17372511	0.9997
bipolar, Worry	0.9071	0.982	1:174259081	0.6766
bipolar, Worry	0.8841	0.9742	1:174383680	0.9111
bipolar, SCZ	1	1	1:177508044	1
T2D, BMI	0.9867	1	1:177889480	0.9697
T2D, BMI	0.9867	1	1:177889480	0.9697
T2D, BMI	0.9867	1	1:177889480	0.9697
T2D, BMI	0.9867	1	1:177889480	0.9697
T2D, BMI	0.9867	1	1:177889480	0.9697
T2D, BMI	0.9867	1	1:177889480	0.9697
T2D, BMI	0.9867	1	1:177889480	0.9697
T2D, BMI	0.9867	1	1:177889480	0.9697
T2D, BMI	0.9867	1	1:177889480	0.9697
T2D, BMI	0.9867	1	1:177889480	0.9697
bipolar, SCZ	0.7948	1	11:77811196	1
bipolar, SCZ	0.9999	1	11:77865936	1
bipolar, SCZ	0.9999	1	11:77865936	1
bipolar, SCZ	1	1	1:180833569	1
bipolar, SCZ	1	1	1:180833569	1
bipolar, SCZ	0.9836	1	11:8037597	1
bipolar, SCZ	0.9836	1	11:8037597	1
plt, SCZ	0.9162	1	11:8815115	1
plt, SCZ	0.9155	1	11:8815115	1
plt, SCZ	0.9152	1	11:8815115	1
plt, SCZ	0.9152	1	11:8815115	1
baso, SCZ	0.8171	0.8611	11:89923282	0.2929
bipolar, SCZ	1	1	11:90204266	1
bipolar, Worry	0.8975	0.9246	11:95453761	0.7646
irf, ret	0.9979	0.9998	11:95320986	0.9972
bipolar, Worry	0.8964	0.9246	11:95453761	0.7646
irf, ret	0.9979	0.9998	11:95320986	0.9972
bipolar, Worry	0.8937	0.9246	11:95453761	0.7646
irf, ret	0.998	0.9998	11:95320986	0.9972
bipolar, Worry	0.8937	0.9246	11:95453761	0.7646
irf, ret	0.998	0.9998	11:95320986	0.9972
ibd, lymph, lymph_p, Worry	0.8822	0.9256	1:197555860	0.5825
mpv, UKBB_sbp	0.7509	0.7682	1:197126649	0.1856
ibd, lymph, lymph_p, Worry	0.8822	0.9256	1:197555860	0.5825
mpv, UKBB_sbp	0.7509	0.7682	1:197126649	0.1856
eo_p, lymph, lymph_p, Worry	0.7598	0.7832	1:197611682	0.6678
mpv, UKBB_sbp	0.7842	0.7844	1:197153767	1
eo_p, ibd, lymph, lymph_p, Worry	0.7895	0.8187	1:197611682	0.4488
bipolar, SCZ	0.9956	1	1:197912389	0.9999
ibd, lymph, lymph_p, Worry	0.9472	0.9938	1:197781198	0.4695
bipolar, SCZ	0.9956	1	1:197912389	0.9999
ibd, lymph, lymph_p, Worry	0.9472	0.9938	1:197781198	0.4695
bipolar, SCZ	0.9956	1	1:197912389	0.9999
ibd, lymph, lymph_p, Worry	0.9472	0.9938	1:197781198	0.4695
bipolar, SCZ	0.9956	1	1:197912389	0.9999
ibd, lymph, lymph_p, Worry	0.9472	0.9938	1:197781198	0.4695
bipolar, SCZ	0.9956	1	1:197912389	0.9999
ibd, lymph, lymph_p, Worry	0.9472	0.9938	1:197781198	0.4695
bipolar, SCZ	0.9956	1	1:197912389	0.9999
ibd, lymph, lymph_p, Worry	0.9481	0.9938	1:197781198	0.4695
bipolar, SCZ	0.9956	1	1:197912389	0.9999
ibd, lymph, lymph_p, Worry	0.9481	0.9938	1:197781198	0.4695
bipolar, SCZ	0.9956	1	1:197912389	0.9999
ibd, lymph, lymph_p, Worry	0.9506	0.9938	1:197781198	0.4695
bipolar, SCZ	0.9956	1	1:197912389	0.9999
ibd, lymph, lymph_p, Worry	0.9506	0.9938	1:197781198	0.4695
irf, ret	0.7288	0.7429	1:198837238	0.4845
eo_p, irf, lymph_p, mcv, mpv, plt, rbc	0.8456	0.9185	1:199010721	1
hgb, ret	0.878	0.8872	1:198976492	0.4957
bipolar, SCZ	1	1	11:99593788	1
bipolar, SCZ	1	1	11:99593788	1
lymph, lymph_p	0.9771	0.9967	1:201024059	0.5551
BMI, cad	0.9858	1	1:201872264	0.9931
BMI, cad	0.9858	1	1:201872264	0.9931
BMI, cad	0.9858	1	1:201872264	0.9931
BMI, cad	0.9858	1	1:201872264	0.9931
BMI, cad	0.9858	1	1:201872264	0.9931
mcv, rdw	0.9725	0.9999	1:203308801	0.2274
bipolar, SCZ	1	1	1:203403393	1
hgb, irf, lymph, mchc, rbc, rdw, ret, wbc	0.7065	0.7838	1:203658782	0.4413
bipolar, SCZ	0.9387	1	1:203850090	0.9997
hgb, irf, lymph, mchc, mcv, rbc, rdw, ret, wbc	0.7155	0.7946	1:203658782	0.4315
bipolar, SCZ	0.7767	1	1:204525568	0.8059
baso, bipolar	0.9849	1	1:205028915	1
mono, wbc	0.9536	0.9609	1:205241659	0.6646
plt, rdw, ret	0.8324	0.9167	1:2188032	0.305
ibd, UKBB_sbp	0.9278	0.9454	1:1846765	0.5212
lymph, lymph_p, mcv	0.8536	0.924	1:20915701	0.6742
lymph, lymph_p, mcv	0.8536	0.924	1:20915701	0.6742
lymph, lymph_p, mcv	0.8536	0.924	1:20915701	0.6742
bipolar, SCZ	1	1	1:212255695	1
bipolar, SCZ	1	1	1:212255695	1
bipolar, SCZ	1	1	1:212255695	1
baso, mono_p	0.8075	0.9989	1:212500693	0.1934
WHRadjBMI, baso, mono_p	0.8568	0.9577	1:212500693	0.3564
WHRadjBMI, baso, mono_p	0.8568	0.9577	1:212500693	0.3564
baso, mono, mono_p	0.9053	0.922	1:212626591	0.9995
hgb, rbc	0.9848	1	1:214176869	0.3748
hgb, rbc	0.9848	1	1:214176869	0.3748
hgb, rbc	0.9848	1	1:214176869	0.3748
hgb, rbc	0.9848	1	1:214176869	0.3748
plt, rdw, ret	0.8334	0.9167	1:2188032	0.305
bipolar, SCZ	0.9998	1	1:214503489	1
bipolar, SCZ	0.9968	1	1:218417520	1
bipolar, SCZ	0.9968	1	1:218417520	1
bipolar, SCZ	0.9968	1	1:218417520	1
bipolar, UKBB_sbp	0.7325	0.7434	1:219013166	0.9995
bipolar, UKBB_sbp	0.7327	0.7434	1:219013166	0.9995
bipolar, UKBB_sbp	0.7327	0.7434	1:219013166	0.9995
T2D, WHRadjBMI	0.9755	1	1:219753509	0.9668
T2D, WHRadjBMI	0.9755	1	1:219753509	0.9668
T2D, WHRadjBMI	0.9755	1	1:219753509	0.9668
T2D, WHRadjBMI	0.9755	1	1:219753509	0.9668
hgb, ibd, irf, rdw	0.888	0.8965	1:22691597	0.7264
hgb, ibd, irf, rdw	0.8459	0.8765	1:22691597	0.343
hgb, ibd, irf, rdw	0.8459	0.8765	1:22691597	0.343
hgb, ibd, irf, rdw	0.8459	0.8765	1:22691597	0.343
SCZ, Worry	0.9676	0.9984	1:227045029	0.5834
Willer_HDL, Willer_TG	0.9953	1	1:230295691	0.9918
ibd, SCZ	0.9255	0.9667	1:230232790	0.3938
Willer_HDL, Willer_TG	0.9953	1	1:230295691	0.9918
ibd, SCZ	0.9255	0.9667	1:230232790	0.3938
Willer_HDL, Willer_TG	0.9953	1	1:230295691	0.9918
ibd, SCZ	0.9255	0.9667	1:230232790	0.3938
Willer_HDL, Willer_TG	0.9953	1	1:230295691	0.9918
ibd, SCZ	0.9255	0.9667	1:230232790	0.3938
Willer_HDL, Willer_TG	0.9953	1	1:230295691	0.9918
ibd, SCZ	0.9255	0.9667	1:230232790	0.3938
bipolar, mpv	0.8349	0.8484	1:231051707	0.9994
hgb, rbc	0.8646	0.999	1:231470772	0.4611
hgb, rbc	0.8646	0.999	1:231470772	0.4611
bipolar, SCZ	0.9998	1	1:23429122	0.9998
mcv, rdw	0.9987	0.9997	1:23746625	1
mono_p, NagelNeuroticism	0.8736	0.918	1:23614982	0.1989
bipolar, SCZ	0.9998	1	1:23429122	0.9998
mcv, rdw	0.9987	0.9997	1:23746625	1
mono_p, NagelNeuroticism	0.8736	0.918	1:23614982	0.1989
pdw, plt	0.8895	0.9541	1:236700857	0.0719
mono_p, NagelNeuroticism	0.8738	0.9181	1:23614982	0.1989
bipolar, ibd	0.9915	0.9985	1:2513216	0.9976
plt, rdw, ret	0.8335	0.9167	1:2188032	0.305
bipolar, ibd	0.9915	0.9985	1:2513216	0.9976
plt, rdw, ret	0.8335	0.9167	1:2188032	0.305
bipolar, ibd	0.9915	0.9985	1:2513216	0.9976
plt, rdw, ret	0.8335	0.9167	1:2188032	0.305
bipolar, ibd	0.9915	0.9985	1:2513216	0.9976
plt, rdw, ret	0.8335	0.9167	1:2188032	0.305
bipolar, SCZ	0.9183	1	1:241047551	0.3972
bipolar, SCZ	1	1	1:243449881	1
bipolar, SCZ	1	1	1:243449881	1
bipolar, SCZ	1	1	1:243449881	1
bipolar, SCZ	1	1	1:243449881	1
bipolar, SCZ	1	1	1:243449881	1
bipolar, SCZ	1	1	1:243449881	1
bipolar, SCZ	1	1	1:243598234	1
bipolar, SCZ	0.9973	1	1:243598234	1
bipolar, SCZ	0.9973	1	1:243598234	1
mono, mono_p	0.8939	0.8943	1:244498748	0.9987
lymph, mpv, pdw, plt	0.8343	0.9925	1:247617376	0.97
lymph_p, wbc	0.9618	0.9663	1:247601595	0.7288
mono, mono_p	0.9859	0.9965	1:247427617	0.5935
lymph, mpv, pdw, plt	0.8343	0.9925	1:247617376	0.97
lymph_p, wbc	0.9618	0.9663	1:247601595	0.7288
mono, mono_p	0.9859	0.9965	1:247427617	0.5935
lymph, mpv, plt	0.7733	0.9889	1:247617376	0.9707
lymph_p, wbc	0.9618	0.9663	1:247601595	0.7288
lymph, mpv, plt	0.7733	0.9889	1:247617376	0.9707
lymph_p, wbc	0.9618	0.9663	1:247601595	0.7288
bipolar, SCZ	1	1	1:249077807	1
Willer_LDL, irf, mcv, pdw, plt, rdw	0.9283	0.9995	1:25760920	0.2976
Willer_HDL, Willer_TG	0.7971	0.8542	1:26712597	0.9971
mono, mono_p	0.8862	0.8976	1:27248645	0.5498
bipolar, SCZ	1	1	1:27161670	1
mono, mono_p	0.8864	0.8976	1:27248645	0.5498
bipolar, SCZ	0.9967	1	1:30501462	0.7114
bipolar, SCZ	0.9967	1	1:30501462	0.7114
bipolar, SCZ	0.9967	1	1:30501462	0.7114
bipolar, SCZ	0.9967	1	1:30501462	0.7114
cad, UKBB_sbp	0.9929	1	1:3329384	0.5727
cad, UKBB_sbp	0.9929	1	1:3329384	0.5727
cad, UKBB_sbp	0.9929	1	1:3329384	0.5727
cad, UKBB_sbp	0.9929	1	1:3329384	0.5727
cad, UKBB_sbp	0.9929	1	1:3329384	0.5727
mono_p, pdw, plt, UKBB_sbp, wbc	0.7627	0.7663	13:108993494	1
mono_p, pdw, plt, UKBB_sbp, wbc	0.7627	0.7663	13:108993494	1
mono_p, pdw, plt, UKBB_sbp, wbc	0.7627	0.7663	13:108993494	1
mono_p, pdw, plt, UKBB_sbp, wbc	0.7629	0.7663	13:108993494	1
mpv, pdw, plt	0.8848	0.8857	13:110489152	1
irf, mpv, pdw	0.7771	0.98	13:113875062	0.0928
mcv, rbc	0.7784	0.7798	13:113858789	1
bipolar, SCZ	1	1	13:114318239	1
bipolar, SCZ	1	1	13:114318239	1
lymph, mono_p	0.8681	0.907	13:114752201	0.078
bipolar, wbc	0.8333	0.987	1:31248562	0.9978
bipolar, wbc	0.8333	0.987	1:31248562	0.9978
T2D, bipolar	0.9051	0.9311	1:31510263	0.9817
bipolar, SCZ	0.9164	1	13:19626818	0.9646
bipolar, SCZ	0.9998	1	13:28148726	1
bipolar, SCZ	0.9998	1	13:28148726	1
hgb, rbc	0.9658	0.9829	13:29230581	0.4933
cad, UKBB_sbp	0.9974	1	1:3329384	0.5727
BMI, cad, mcv, mpv, plt	0.9386	0.967	13:33101817	0.9693
bipolar, SCZ	1	1	13:32920618	1
bipolar, SCZ	1	1	13:32920618	1
lymph_p, mono, mono_p	0.9452	0.9993	13:41244260	1
bipolar, SCZ	0.9998	1	13:42669014	0.9995
bipolar, SCZ	0.953	1	13:42888230	0.9996
bipolar, SCZ	1	1	13:45415193	1
irf, lymph, lymph_p, ret	0.7483	0.755	13:45503333	0.5016
bipolar, SCZ	1	1	13:45415193	1
irf, lymph, lymph_p, ret	0.7483	0.755	13:45503333	0.5016
bipolar, SCZ	0.881	1	13:47103703	1
mpv, pdw	0.8345	0.9995	13:47240933	0.4907
bipolar, SCZ	0.881	1	13:47103703	1
mpv, pdw	0.8345	0.9995	13:47240933	0.4907
bipolar, SCZ	0.9744	1	1:34734066	0.9976
bipolar, SCZ	0.9586	1	13:48271941	0.9616
UKBB_sbp, wbc	0.7005	0.7142	13:50761619	0.3051
WHRadjBMI, Willer_TG	0.8271	0.8292	13:51221618	0.9979
WHRadjBMI, Willer_TG	0.8271	0.8292	13:51221618	0.9979
WHRadjBMI, Willer_TG	0.8271	0.8292	13:51221618	0.9979
WHRadjBMI, Willer_TG	0.8271	0.8292	13:51221618	0.9979
WHRadjBMI, Willer_TG	0.8271	0.8292	13:51221618	0.9979
T2D, BMI	0.792	0.8557	13:54102206	0.7331
T2D, BMI	0.792	0.8557	13:54102206	0.7331
T2D, BMI	0.792	0.8557	13:54102206	0.7331
T2D, BMI	0.7919	0.8557	13:54102206	0.7331
bipolar, SCZ	1	1	13:65959302	1
bipolar, SCZ	1	1	13:65959302	1
bipolar, SCZ	1	1	13:70700426	1
bipolar, SCZ	1	1	13:70700426	1
bipolar, SCZ, Worry	0.7589	0.9933	1:37196958	1
lymph_p, mono_p, wbc	0.9649	0.9951	1:36887163	0.999
bipolar, SCZ, Worry	0.7589	0.9933	1:37196958	1
bipolar, SCZ, Worry	0.7589	0.9933	1:37196958	1
bipolar, SCZ, Worry	0.7589	0.9933	1:37196958	1
bipolar, SCZ, Worry	0.7589	0.9933	1:37196958	1
bipolar, SCZ, Worry	0.7589	0.9933	1:37196958	1
bipolar, SCZ, Worry	0.7589	0.9933	1:37196958	1
bipolar, SCZ, Worry	0.7589	0.9933	1:37196958	1
bipolar, SCZ, Worry	0.7589	0.9933	1:37196958	1
bipolar, SCZ, Worry	0.7589	0.9933	1:37196958	1
bipolar, plt, SCZ	0.7236	0.7802	13:72366166	1
bipolar, Worry	0.825	0.9909	1:37198130	0.8322
bipolar, Worry	0.825	0.9909	1:37198130	0.8322
mcv, rbc	0.9829	1	13:76059632	0.4294
bipolar, SCZ	0.8833	1	13:79739129	0.9994
bipolar, SCZ	0.9643	1	1:39361615	0.9672
bipolar, SCZ	0.9643	1	1:39361615	0.9672
bipolar, SCZ	0.9654	1	1:39361615	0.9672
Willer_HDL, Willer_TG, mchc	0.8272	0.9948	1:39731550	0.4206
bipolar, SCZ	1	1	13:97973721	1
bipolar, SCZ	1	1	13:97973721	1
bipolar, SCZ	1	1	13:99994030	1
T2D, rdw	0.9732	1	1:40018509	0.6038
Willer_HDL, Willer_TG, mchc, mcv	0.9324	0.9886	1:40035686	0.9503
T2D, plt	0.9876	0.9891	14:101124721	1
hgb, mcv, SCZ	0.9229	0.9843	14:102918686	0.5329
hgb, mcv, SCZ	0.9264	0.9843	14:102918686	0.5329
T2D, lymph, lymph_p	0.7547	0.9335	14:103306215	0.773
mpv, pdw, plt	0.9976	1	14:103566785	0.9966
T2D, lymph, lymph_p	0.8626	0.9815	14:103382038	0.9008
irf, ret	0.9373	0.9514	14:103789948	0.5592
T2D, BMI, ibd	0.7263	0.9089	14:103862322	0.9498
mpv, plt	0.8314	0.832	14:103584674	1
lymph, mono, mono_p	0.8717	0.9266	14:104054572	0.9005
hgb, rbc	0.7538	0.7758	14:104310025	0.138
hgb, rbc	0.7544	0.7762	14:104310025	0.138
bipolar, SCZ	1	1	14:104291330	1
hgb, rbc	0.7138	0.72	14:104310025	0.2856
bipolar, SCZ	1	1	1:41842350	1
bipolar, SCZ	1	1	1:41842350	1
bipolar, SCZ	1	1	1:41842350	1
bipolar, SCZ	1	1	1:41842350	1
bipolar, SCZ	1	1	1:41842350	1
bipolar, SCZ	1	1	1:41842350	1
bipolar, SCZ	1	1	1:41842350	1
bipolar, SCZ	1	1	1:41842350	1
bipolar, SCZ	1	1	1:41842350	1
bipolar, SCZ	1	1	1:41842350	1
bipolar, SCZ	1	1	1:41842350	1
bipolar, SCZ	1	1	1:41842350	1
bipolar, SCZ	1	1	1:41842350	1
bipolar, SCZ	1	1	1:41842350	1
irf, rdw, ret	0.9923	1	14:23494277	0.686
eo_p, mono, mono_p	1	1	14:23589057	1
irf, rdw, ret	0.9923	1	14:23494277	0.686
eo_p, mono, mono_p	1	1	14:23589057	1
T2D, BMI	0.9268	0.9922	14:25928179	0.9998
bipolar, SCZ	0.9919	1	14:27326991	1
bipolar, SCZ	0.9973	1	14:29733102	0.6366
bipolar, SCZ	0.9973	1	14:29733102	0.6366
bipolar, SCZ	0.9973	1	14:29733102	0.6366
bipolar, SCZ	0.9973	1	14:29733102	0.6366
bipolar, SCZ	0.9973	1	14:29733102	0.6366
bipolar, SCZ	0.9973	1	14:29733102	0.6366
bipolar, SCZ	0.9973	1	14:29733102	0.6366
bipolar, SCZ	0.9996	1	14:30190833	1
bipolar, SCZ	0.9996	1	14:30190833	1
bipolar, SCZ	0.9996	1	14:30190833	1
bipolar, SCZ	0.9996	1	14:30190833	1
bipolar, SCZ	0.9996	1	14:30190833	1
bipolar, SCZ	0.9996	1	14:30190833	1
hgb, rbc	0.9929	0.9957	14:34645544	0.6163
bipolar, SCZ	1	1	14:35810084	1
ibd, lymph, UKBB_sbp, wbc	0.7189	0.7969	14:35871093	1
bipolar, SCZ	1	1	14:35810084	1
ibd, lymph, UKBB_sbp, wbc	0.7189	0.7969	14:35871093	1
bipolar, SCZ	1	1	14:35810084	1
ibd, lymph, UKBB_sbp, wbc	0.7189	0.7969	14:35871093	1
mcv, rbc	0.98	0.9979	14:37846877	0.7528
mcv, rbc	0.98	0.9979	14:37846877	0.7528
mcv, rbc	0.9924	0.9982	14:37846877	0.923
mcv, rbc	0.994	0.9946	14:37911444	0.9998
bipolar, hgb, UKBB_sbp	0.7919	1	1:43917409	1
bipolar, hgb, UKBB_sbp	0.7918	1	1:43917409	1
bipolar, hgb, UKBB_sbp	0.7934	1	1:43917409	1
bipolar, hgb, UKBB_sbp	0.7934	1	1:43917409	1
bipolar, hgb, UKBB_sbp	0.7942	1	1:43917409	1
bipolar, hgb, UKBB_sbp	0.7944	1	1:43917409	1
bipolar, hgb, UKBB_sbp	0.7945	1	1:43917409	1
bipolar, hgb, UKBB_sbp	0.7945	1	1:43917409	1
bipolar, hgb, UKBB_sbp	0.7949	1	1:43917409	1
bipolar, hgb, UKBB_sbp	0.7949	1	1:43917409	1
bipolar, hgb, UKBB_sbp	0.7949	1	1:43917409	1
bipolar, hgb, UKBB_sbp	0.7963	1	1:43917409	1
SCZ, Worry	0.8227	0.9373	14:41847254	0.9983
bipolar, mcv, rbc	0.8022	0.9107	1:44124703	1
bipolar, mcv, rbc	0.8023	0.9107	1:44124703	1
bipolar, mcv, rbc	0.8031	0.9107	1:44124703	1
bipolar, mcv, rbc	0.8038	0.9107	1:44124703	1
bipolar, mcv, rbc	0.8053	0.9107	1:44124703	1
mpv, UKBB_sbp	0.9436	0.9439	14:51201711	1
hgb, mono, rbc, ret, UKBB_sbp, wbc	0.8892	0.9459	1:46109304	0.2777
pdw, plt	0.9732	1	1:45920406	0.8621
irf, mpv	0.9768	1	1:45820164	0.8603
bipolar, SCZ	1	1	14:60686467	1
bipolar, SCZ	0.9996	1	14:63395660	1
hgb, rbc, SCZ	0.9998	1	14:64703593	1
lymph, lymph_p	0.9967	1	14:64926097	0.62
mpv, rdw	0.9755	0.9827	14:64467727	0.3337
hgb, rbc, SCZ	0.9998	1	14:64703593	1
lymph, lymph_p	0.985	1	14:64926097	0.2456
mpv, rdw	0.9755	0.9827	14:64467727	0.3337
bipolar, SCZ	0.9985	1	14:65860038	1
mchc, mcv, mpv, rbc	0.9105	0.9474	14:65555471	0.9778
bipolar, SCZ	0.9966	1	14:65860038	1
bipolar, SCZ	0.9731	1	14:67608948	1
pdw, plt	0.9998	1	1:46609736	1
plt, rbc	0.9412	1	14:68463352	0.2384
hgb, mcv, mpv, plt, rbc	0.851	0.9763	14:68519188	0.4236
hgb, mcv, mpv, plt, rbc	0.9265	0.9923	14:68599492	0.7755
pdw, plt	0.9259	0.968	14:69452088	0.9978
pdw, plt	0.9216	0.968	14:69452088	0.9978
pdw, plt	0.9195	0.968	14:69452088	0.9978
pdw, plt	0.9207	0.968	14:69452088	0.9978
pdw, plt	0.9207	0.968	14:69452088	0.9978
bipolar, SCZ	0.995	1	14:70559421	0.8935
mcv, rdw	0.9969	0.9974	14:70354858	0.9973
bipolar, Worry	0.814	1	14:75164141	1
mono, plt	0.8304	0.8401	14:75234329	0.3683
bipolar, Worry	0.814	1	14:75164141	1
mono, plt	0.8304	0.8401	14:75234329	0.3683
bipolar, Worry	0.814	1	14:75164141	1
mono, plt	0.8304	0.8401	14:75234329	0.3683
SCZ, Worry	0.8389	1	14:75278211	0.8969
mono, plt	0.8261	0.8711	14:75234329	0.1581
SCZ, Worry	0.9088	1	14:75353855	1
mono, plt	0.8304	0.883	14:75330697	0.1673
SCZ, Worry	0.901	1	14:75353855	0.9991
mono, plt	0.8225	0.8842	14:75330697	0.1593
SCZ, Worry	0.901	1	14:75353855	0.9991
mono, plt	0.8205	0.8856	14:75330697	0.1546
SCZ, Worry	0.901	1	14:75353855	0.9991
mono, plt	0.812	0.8835	14:75330697	0.1513
SCZ, Worry	0.901	1	14:75353855	0.9991
mono, plt	0.812	0.8835	14:75330697	0.1513
[truncated: 4,957 more rows]

[truncated: 17 more sheets: Table S11, Table S12, Table S13, Table S14, Table S15, Table S16, Table S17, Table S18, Table S19, Table S20, Table S21, Table S22, Table S23, Table S24, Table S25, Table S26, Table S27]
